# Supplementary material for: Neofusicoccum parvum Colonization of the Grapevine Woody Stem Triggers Asynchronous Host Responses at the Site of Infection and in the Leaves
Source: Front Plant Sci. 2017 Jun 28;8:1117. doi: 10.3389/fpls.2017.01117 (PMC5487829; doi:10.3389/fpls.2017.01117)
Supplement: Supplementary file 1 [file Table1.XLSX]

## Sheet: Summary read counts
Table S1: Summary of RNAseq data and mapping metrics.
Sample ID	Response	Treatment*	Time point	Raw reads	Quality-filtered & trimmed reads	(%)	Unambiguously mapped	(%)	Unambiguously mapped on Vitis vinifera	(%)	Unambiguously mapped on N. parvum	(%)	DESeq2 normalization factor (Vitis vinifera)*
L-IW_0H_A	local	Infected wounded	0 hpi	17080537	17009220	99.5825	12772718	75.0929	12772392	99.9974	326	0.00255232	1.13728
L-IW_0H_B	local	Infected wounded	0 hpi	16216795	16148209	99.5771	10364291	64.1823	10363290	99.9903	1001	0.00965816	0.898145
L-IW_0H_C	local	Infected wounded	0 hpi	13730189	13687700	99.6905	9334921	68.1993	9333758	99.9875	1163	0.0124586	0.826513
L-IW_3H_A	local	Infected wounded	3 hpi	17087314	16987960	99.4186	11954551	70.3707	11954067	99.996	484	0.00404867	1.08261
L-IW_3H_B	local	Infected wounded	3 hpi	10538019	10497664	99.6171	7280564	69.3541	7280035	99.9927	529	0.00726592	0.614892
L-IW_3H_C	local	Infected wounded	3 hpi	18730136	18624001	99.4333	14360789	77.109	14360701	99.9994	88	0.00061278	1.19936
L-IW_24H_A	local	Infected wounded	24 hpi	18690562	18618896	99.6166	13610256	73.0992	13597578	99.9068	12678	0.0931503	1.31091
L-IW_24H_B	local	Infected wounded	24 hpi	11697985	11650214	99.5916	8719563	74.8447	8708492	99.873	11071	0.126967	0.833324
L-IW_24H_C	local	Infected wounded	24 hpi	19221723	19144491	99.5982	14257921	74.4753	14247354	99.9259	10567	0.0741132	1.33341
L-IW_2W_A	local	Infected wounded	2 wpi	13072024	13015495	99.5676	5081751	39.0439	4650292	91.5096	431459	8.49036	0.371711
L-IW_2W_B	local	Infected wounded	2 wpi	10632384	10598083	99.6774	7296731	68.8495	7020264	96.2111	276467	3.78892	0.638883
L-IW_2W_C	local	Infected wounded	2 wpi	14726748	14679472	99.679	10049367	68.4586	10042177	99.9285	7190	0.0715468	0.974757
L-IW_6W_A	local	Infected wounded	6 wpi	16906801	16842631	99.6204	9125477	54.1808	9078056	99.4803	47421	0.519655	0.863732
L-IW_6W_B	local	Infected wounded	6 wpi	16923299	16861584	99.6353	12307751	72.9929	11186104	90.8867	1121647	9.11334	1.09085
L-IW_6W_C	local	Infected wounded	6 wpi	15194611	15127370	99.5575	9002838	59.5136	6957801	77.2845	2045037	22.7155	0.59675
L-IW_8W_A	local	Infected wounded	8 wpi	15101261	15054369	99.6895	7812303	51.8939	7782602	99.6198	29701	0.380182	0.680231
L-IW_8W_B	local	Infected wounded	8 wpi	11128915	11091440	99.6633	8225617	74.1618	8193566	99.6104	32051	0.389649	0.832697
L-IW_8W_C	local	Infected wounded	8 wpi	15176567	15127047	99.6737	10663058	70.49	10660822	99.979	2236	0.0209696	1.08393
L-IW_12W_A	local	Infected wounded	12 wpi	11202243	11161820	99.6392	7961204	71.3253	7953716	99.9059	7488	0.0940561	0.714647
L-IW_12W_B	local	Infected wounded	12 wpi	14714565	14658901	99.6217	10015926	68.3266	9999694	99.8379	16232	0.162062	0.930999
L-IW_12W_C	local	Infected wounded	12 wpi	14398588	14346160	99.6359	10461899	72.9247	10442351	99.8132	19548	0.186849	0.847635
L-NINW_0H_A	local	Non-infected non-wounded	0 hpi	18677935	18517851	99.1429	12227748	66.0322	12225347	99.9804	2401	0.0196357	1.18125
L-NINW_0H_B	local	Non-infected non-wounded	0 hpi	19225939	19127415	99.4875	12622284	65.9905	12621489	99.9937	795	0.00629838	1.14311
L-NINW_0H_C	local	Non-infected non-wounded	0 hpi	15882657	15811733	99.5535	12317556	77.9014	12317278	99.9977	278	0.00225694	1.1187
L-NINW_3H_A	local	Non-infected non-wounded	3 hpi	17350190	17272121	99.55	11021867	63.813	11021395	99.9957	472	0.0042824	0.850973
L-NINW_3H_B	local	Non-infected non-wounded	3 hpi	17333960	17162631	99.0116	12390348	72.1938	12389831	99.9958	517	0.0041726	0.950123
L-NINW_3H_C	local	Non-infected non-wounded	3 hpi	19103095	19038706	99.6629	13728669	72.1093	13728044	99.9954	625	0.00455252	1.26109
L-NINW_24H_A	local	Non-infected non-wounded	24 hpi	11423796	11373288	99.5579	8597648	75.5951	8597538	99.9987	110	0.00127942	0.768471
L-NINW_24H_B	local	Non-infected non-wounded	24 hpi	16625731	16550647	99.5484	12012123	72.578	12011854	99.9978	269	0.0022394	1.00383
L-NINW_24H_C	local	Non-infected non-wounded	24 hpi	20335994	20245211	99.5536	15322670	75.6854	15322432	99.9984	238	0.00155325	1.35015
L-NINW_2W_A	local	Non-infected non-wounded	2 wpi	19517477	19443301	99.62	12960000	66.6553	12959518	99.9963	482	0.00371914	1.22285
L-NINW_2W_B	local	Non-infected non-wounded	2 wpi	14319080	14247780	99.5021	9083220	63.7518	9082059	99.9872	1161	0.0127818	0.802574
L-NINW_2W_C	local	Non-infected non-wounded	2 wpi	18373990	18295207	99.5712	13587466	74.2679	13587360	99.9992	106	0.000780131	1.26113
L-NINW_6W_A	local	Non-infected non-wounded	6 wpi	19337189	19267124	99.6377	14405615	74.7679	14405380	99.9984	235	0.00163131	1.38946
L-NINW_6W_B	local	Non-infected non-wounded	6 wpi	18215247	18146262	99.6213	13711323	75.56	13711088	99.9983	235	0.00171391	1.33211
L-NINW_6W_C	local	Non-infected non-wounded	6 wpi	15705409	15597173	99.3108	11339763	72.704	11339282	99.9958	481	0.00424171	1.00478
L-NINW_8W_A	local	Non-infected non-wounded	8 wpi	18102360	18012965	99.5062	13202730	73.2957	13202720	99.9999	10	7.57419e-05	1.21197
L-NINW_8W_B	local	Non-infected non-wounded	8 wpi	17000000	16925816	99.5636	12339341	72.9025	12339244	99.9992	97	0.000786104	1.06326
L-NINW_8W_C	local	Non-infected non-wounded	8 wpi	18098962	18026635	99.6004	12788037	70.9397	12787658	99.997	379	0.00296371	1.14063
L-NINW_12W_A	local	Non-infected non-wounded	12 wpi	18834330	18740545	99.5021	13034689	69.5534	13034485	99.9984	204	0.00156505	1.0561
L-NINW_12W_B	local	Non-infected non-wounded	12 wpi	18141509	18042199	99.4526	12451469	69.013	12451422	99.9996	47	0.000377466	1.02611
L-NINW_12W_C	local	Non-infected non-wounded	12 wpi	10097177	10050211	99.5349	7283784	72.4739	7283708	99.999	76	0.00104341	0.499738
L-NIW_0H_A	local	Non-infected wounded	0 hpi	15210079	15131770	99.4852	9066157	59.9147	9065517	99.9929	640	0.00705922	0.827339
L-NIW_0H_B	local	Non-infected wounded	0 hpi	10082780	10026554	99.4424	7354151	73.3467	7353979	99.9977	172	0.00233882	0.680567
L-NIW_0H_C	local	Non-infected wounded	0 hpi	18291071	18216398	99.5918	11580709	63.573	11577254	99.9702	3455	0.0298341	1.03808
L-NIW_3H_A	local	Non-infected wounded	3 hpi	14215226	14158982	99.6043	9568212	67.577	9567493	99.9925	719	0.00751447	0.808535
L-NIW_3H_B	local	Non-infected wounded	3 hpi	12121909	12069616	99.5686	7725918	64.0113	7725731	99.9976	187	0.00242042	0.628057
L-NIW_3H_C	local	Non-infected wounded	3 hpi	20997321	20897800	99.526	15101796	72.265	15101357	99.9971	439	0.00290694	1.34266
L-NIW_24H_A	local	Non-infected wounded	24 hpi	16390804	16278328	99.3138	11513426	70.7286	11513111	99.9973	315	0.00273594	1.07839
L-NIW_24H_B	local	Non-infected wounded	24 hpi	16993900	16940026	99.683	11744056	69.3273	11743624	99.9963	432	0.00367846	1.03965
L-NIW_24H_C	local	Non-infected wounded	24 hpi	13639231	13577448	99.547	9725818	71.6322	9725478	99.9965	340	0.00349585	0.828491
L-NIW_2W_A	local	Non-infected wounded	2 wpi	14843864	14781950	99.5829	10791939	73.0075	10791838	99.9991	101	0.000935884	1.05075
L-NIW_2W_B	local	Non-infected wounded	2 wpi	18665670	18604065	99.67	13576632	72.9767	13576572	99.9996	60	0.000441936	1.19021
L-NIW_2W_C	local	Non-infected wounded	2 wpi	18843515	18768085	99.5997	12656778	67.4378	12655253	99.988	1525	0.0120489	1.14384
L-NIW_6W_A	local	Non-infected wounded	6 wpi	22156959	22061988	99.5714	16110087	73.0219	16109962	99.9992	125	0.000775911	1.53184
L-NIW_6W_B	local	Non-infected wounded	6 wpi	16901053	16834967	99.609	12570399	74.6684	12570324	99.9994	75	0.00059664	1.19065
L-NIW_6W_C	local	Non-infected wounded	6 wpi	16104593	16039701	99.5971	11695405	72.9154	11695203	99.9983	202	0.00172717	1.13767
L-NIW_8W_A	local	Non-infected wounded	8 wpi	17387778	17330295	99.6694	12841198	74.0968	12841107	99.9993	91	0.000708657	1.14137
L-NIW_8W_B	local	Non-infected wounded	8 wpi	15331525	15264814	99.5649	10792985	70.705	10792770	99.998	215	0.00199203	0.898495
L-NIW_8W_C	local	Non-infected wounded	8 wpi	15018868	14888916	99.1347	10591666	71.1379	10590969	99.9934	697	0.00658065	0.917362
L-NIW_12W_A	local	Non-infected wounded	12 wpi	11105101	11052143	99.5231	7531014	68.1408	7530517	99.9934	497	0.00659938	0.604007
L-NIW_12W_B	local	Non-infected wounded	12 wpi	15955430	15901711	99.6633	11570768	72.7643	11570489	99.9976	279	0.00241125	1.01526
L-NIW_12W_C	local	Non-infected wounded	12 wpi	18169697	18101574	99.6251	13264547	73.2784	13264149	99.997	398	0.00300048	1.08816
F-IW_0H_A	distal	Infected wounded	0 hpi	15324275	15274687	99.6764	12649988	82.8167	12649979	99.9999	9	7.11463e-05	0.799099
F-IW_0H_B	distal	Infected wounded	0 hpi	20125832	20075217	99.7485	16511816	82.2498	16511813	100	3	1.81688e-05	1.05433
F-IW_0H_C	distal	Infected wounded	0 hpi	19508613	19463272	99.7676	15967262	82.0379	15967255	100	7	4.38397e-05	1.09849
F-IW_3H_A	distal	Infected wounded	3 hpi	18226048	18170276	99.694	14698285	80.8919	14698278	100	7	4.76246e-05	1.07766
F-IW_3H_B	distal	Infected wounded	3 hpi	16468000	16419628	99.7063	13416839	81.7122	13416830	99.9999	9	6.70799e-05	0.949264
F-IW_3H_C	distal	Infected wounded	3 hpi	17975087	17922120	99.7053	14579133	81.3471	14579126	100	7	4.80138e-05	1.02301
F-IW_24H_A	distal	Infected wounded	24 hpi	16526431	16427650	99.4023	13339959	81.2043	13339954	100	5	3.74814e-05	0.910708
F-IW_24H_B	distal	Infected wounded	24 hpi	18431653	18357906	99.5999	14982845	81.6152	14982843	100	2	1.33486e-05	1.05883
F-IW_24H_C	distal	Infected wounded	24 hpi	21317595	21259788	99.7288	17297399	81.362	17297386	99.9999	13	7.51558e-05	1.22755
F-IW_2W_A	distal	Infected wounded	2 wpi	20435303	20396089	99.8081	16617093	81.472	16617089	100	4	2.40716e-05	1.12996
F-IW_2W_B	distal	Infected wounded	2 wpi	16396205	16355992	99.7547	13401375	81.9356	13401371	100	4	2.98477e-05	0.977135
F-IW_2W_C	distal	Infected wounded	2 wpi	17064416	17018486	99.7308	13954162	81.9941	13954147	99.9999	15	0.000107495	0.972836
F-IW_6W_A	distal	Infected wounded	6 wpi	18138737	18095467	99.7614	14638515	80.896	14638510	100	5	3.41565e-05	1.17744
F-IW_6W_B	distal	Infected wounded	6 wpi	17167672	17131019	99.7865	13714595	80.0571	13714587	99.9999	8	5.8332e-05	1.17153
F-IW_6W_C	distal	Infected wounded	6 wpi	18641512	18600346	99.7792	15077546	81.0606	15077539	100	7	4.64267e-05	1.23114
F-IW_8W_A	distal	Infected wounded	8 wpi	18992600	18959387	99.8251	15041837	79.3371	15041833	100	4	2.65925e-05	1.21705
F-IW_8W_B	distal	Infected wounded	8 wpi	18231689	18195351	99.8007	14713704	80.8652	14713701	100	3	2.03892e-05	1.11167
F-IW_8W_C	distal	Infected wounded	8 wpi	17233176	17193340	99.7688	13778821	80.1405	13778816	100	5	3.62876e-05	1.06354
F-IW_12W_A	distal	Infected wounded	12 wpi	17800225	17764229	99.7978	14176649	79.8045	14176646	100	3	2.11616e-05	1.08122
F-IW_12W_B	distal	Infected wounded	12 wpi	19048980	19006572	99.7774	15215462	80.0537	15215461	100	1	6.57226e-06	1.10396
F-IW_12W_C	distal	Infected wounded	12 wpi	18326969	18287456	99.7844	14198639	77.6414	14198636	100	3	2.11288e-05	1.14206
F-NINW_0H_A	distal	Non-infected non-wounded	0 hpi	19754555	19688532	99.6658	16168212	82.1199	16168205	100	7	4.32948e-05	0.981745
F-NINW_0H_B	distal	Non-infected non-wounded	0 hpi	17044884	17002663	99.7523	13904550	81.7787	13904545	100	5	3.59595e-05	0.870778
F-NINW_0H_C	distal	Non-infected non-wounded	0 hpi	15410261	15301671	99.2953	12507242	81.7378	12507234	99.9999	8	6.39629e-05	0.773977
F-NINW_3H_A	distal	Non-infected non-wounded	3 hpi	17047202	16918974	99.2478	13737444	81.1955	13737439	100	5	3.63969e-05	0.96414
F-NINW_3H_B	distal	Non-infected non-wounded	3 hpi	17551632	17466828	99.5168	14163288	81.0868	14163284	100	4	2.8242e-05	0.995828
F-NINW_3H_C	distal	Non-infected non-wounded	3 hpi	15000632	14931857	99.5415	12200357	81.7069	12200352	100	5	4.09824e-05	0.801029
F-NINW_24H_A	distal	Non-infected non-wounded	24 hpi	13928566	13880268	99.6532	11302842	81.431	11302837	100	5	4.42367e-05	0.722819
F-NINW_24H_B	distal	Non-infected non-wounded	24 hpi	16175388	16113702	99.6186	13126724	81.4631	13126722	100	2	1.52361e-05	0.866324
F-NINW_24H_C	distal	Non-infected non-wounded	24 hpi	25370875	25304542	99.7385	20157044	79.6578	20157036	100	8	3.96884e-05	1.36196
F-NINW_2W_A	distal	Non-infected non-wounded	2 wpi	15030810	14974148	99.623	12294985	82.1081	12294978	99.9999	7	5.69338e-05	0.874501
F-NINW_2W_B	distal	Non-infected non-wounded	2 wpi	15231659	15182118	99.6747	12380698	81.5479	12380694	100	4	3.23084e-05	0.898509
F-NINW_2W_C	distal	Non-infected non-wounded	2 wpi	19589725	19542489	99.7589	15989168	81.8175	15989164	100	4	2.50169e-05	1.17607
F-NINW_6W_A	distal	Non-infected non-wounded	6 wpi	20304832	20252363	99.7416	16468044	81.3142	16468037	100	7	4.25066e-05	1.27538
F-NINW_6W_B	distal	Non-infected non-wounded	6 wpi	19400758	19354031	99.7591	15530906	80.2464	15530898	99.9999	8	5.15102e-05	1.27281
F-NINW_6W_C	distal	Non-infected non-wounded	6 wpi	21841387	21788163	99.7563	17357735	79.6659	17357732	100	3	1.72834e-05	1.36843
F-NINW_8W_A	distal	Non-infected non-wounded	8 wpi	16984614	16941007	99.7433	13397941	79.0859	13397930	99.9999	11	8.21022e-05	1.04559
F-NINW_8W_B	distal	Non-infected non-wounded	8 wpi	20161840	20118822	99.7866	16056478	79.8082	16056470	100	8	4.98241e-05	1.17263
F-NINW_8W_C	distal	Non-infected non-wounded	8 wpi	18785543	18746147	99.7903	15209174	81.1323	15209170	100	4	2.62999e-05	1.03157
F-NINW_12W_A	distal	Non-infected non-wounded	12 wpi	18439286	18402192	99.7988	14465335	78.6066	14465332	100	3	2.07392e-05	1.06995
F-NINW_12W_B	distal	Non-infected non-wounded	12 wpi	15394930	15323812	99.538	11984534	78.2086	11984529	100	5	4.17204e-05	0.941616
F-NINW_12W_C	distal	Non-infected non-wounded	12 wpi	17527868	17474969	99.6982	13818485	79.0759	13818480	100	5	3.61834e-05	0.960484
F-NIW_0H_A	distal	Non-infected wounded	0 hpi	23285806	23238381	99.7963	19175476	82.5164	19175470	100	6	3.129e-05	1.21969
F-NIW_0H_B	distal	Non-infected wounded	0 hpi	17940362	17893248	99.7374	14735664	82.3532	14735661	100	3	2.03588e-05	0.885719
F-NIW_0H_C	distal	Non-infected wounded	0 hpi	18782092	18721003	99.6747	15350177	81.9944	15350173	100	4	2.60583e-05	0.996566
F-NIW_3H_A	distal	Non-infected wounded	3 hpi	19916334	19867073	99.7527	16244745	81.7672	16244742	100	3	1.84675e-05	1.11365
F-NIW_3H_B	distal	Non-infected wounded	3 hpi	14715637	14631887	99.4309	11880854	81.1984	11880848	99.9999	6	5.05014e-05	0.837293
F-NIW_3H_C	distal	Non-infected wounded	3 hpi	14815237	14767544	99.6781	12056496	81.6418	12056483	99.9999	13	0.000107826	0.804025
F-NIW_24H_A	distal	Non-infected wounded	24 hpi	19590402	19533903	99.7116	15986245	81.8385	15986242	100	3	1.87661e-05	1.00833
F-NIW_24H_B	distal	Non-infected wounded	24 hpi	18124094	18082227	99.769	14638854	80.9571	14638851	100	3	2.04934e-05	0.954752
F-NIW_24H_C	distal	Non-infected wounded	24 hpi	20529248	20472249	99.7224	16834803	82.2323	16834794	99.9999	9	5.34607e-05	1.07219
F-NIW_2W_A	distal	Non-infected wounded	2 wpi	18335843	18293573	99.7695	15045581	82.2452	15045577	100	4	2.65859e-05	1.05789
F-NIW_2W_B	distal	Non-infected wounded	2 wpi	19666896	19628329	99.8039	16069582	81.8693	16069581	100	1	6.22294e-06	1.22691
F-NIW_2W_C	distal	Non-infected wounded	2 wpi	18949660	18911563	99.799	15462535	81.7623	15462528	100	7	4.52707e-05	1.17904
F-NIW_6W_A	distal	Non-infected wounded	6 wpi	18572862	18531076	99.775	14992701	80.9057	14992693	99.9999	8	5.33593e-05	1.16353
F-NIW_6W_B	distal	Non-infected wounded	6 wpi	19508308	19468175	99.7943	15795487	81.1349	15795483	100	4	2.53237e-05	1.28293
F-NIW_6W_C	distal	Non-infected wounded	6 wpi	19530342	19493345	99.8106	15684970	80.4632	15684964	100	6	3.82532e-05	1.33846
F-NIW_8W_A	distal	Non-infected wounded	8 wpi	16199856	16163128	99.7733	12828620	79.3697	12828617	100	3	2.33852e-05	0.986893
F-NIW_8W_B	distal	Non-infected wounded	8 wpi	16106515	16039738	99.5854	12701605	79.1884	12701602	100	3	2.36191e-05	0.916019
F-NIW_8W_C	distal	Non-infected wounded	8 wpi	19504317	19465434	99.8006	15410820	79.1702	15410817	100	3	1.94668e-05	1.15802
F-NIW_12W_A	distal	Non-infected wounded	12 wpi	19174652	19131980	99.7775	14898560	77.8725	14898553	100	7	4.69844e-05	1.15348
F-NIW_12W_B	distal	Non-infected wounded	12 wpi	16551471	16514131	99.7744	12996425	78.6988	12996424	100	1	7.69442e-06	1.03996
F-NIW_12W_C	distal	Non-infected wounded	12 wpi	23947001	23897841	99.7947	19014014	79.5637	19014008	100	6	3.15557e-05	1.44239
*Normalized counts can be reconstructed from dividing mapped reads by the respective normalization factor
