# Supplementary material for: Neofusicoccum parvum Colonization of the Grapevine Woody Stem Triggers Asynchronous Host Responses at the Site of Infection and in the Leaves
Source: Front Plant Sci. 2017 Jun 28;8:1117. doi: 10.3389/fpls.2017.01117 (PMC5487829; doi:10.3389/fpls.2017.01117)
Supplement: Supplementary file 2 [file Table2.XLSX]

## Sheet: Table S2
Table S2: Primer sequences and features used for the data validation by quantitative RT-qPCR.
Genes of interest
Module overlap (Stem-Leaf)	Target gene	Functional annotation	Primers name	Forward	Reverse	Amplicon size (bases)	Tm (°C) ± standard deviation*	Efficiency
Blue-Turquoise	VIT_19s0090g00330	1-acyl-sn-glycerol-3-phosphate acyltransferase	SNG	CAGTCCATGAAGGAGGTGGC	ACGATAGGGAGGTGCGATTG	149	79.46 ± 0.15	96.2501
Brown-Turquoise	VIT_01s0010g00060	Unknown protein	Un1	TCTGTATTTCTCTCGGGTTT	TTCTCTACTCTCTCTTTCTCGTT	94	75.75 ± 0.14	91.7448
Turquoise-Blue	VIT_06s0004g04860	Alpha-expansin 6 (VvEXPA6)	VvEXPA6	TTCCCTTATCTCGTTATTCTCAC	TGTTGAAGAGTGCTGTGCTC	200	84.46 ± 0.16	94.7885
Turquoise-Yellow	VIT_04s0079g00410	REVEILLE 1 (REV1)-like protein	REV1	GAGATGACCTGGCTCCCAAG	CTCCAAGCCCGACCATACAG	121	76.84 ± 0.12	91.7917
Yellow-Turquoise	VIT_07s0005g03340	Myb domain protein 14 (VvMYB14)	VvMYB14	GTGAAGAAGAAGAAACCATC	TTTATCTCATTGTCTGTCCTC	99	78.31 ± 0.12	96.9726
Reference genes
Accession number	Target gene	Functional annotation	Primers name	Forward	Reverse	Amplicon size (bases)	Tm (°C) ± standard deviation*	Efficiency
XM_002273689	VIT_05s0029g01370	Ubiquitin-like (UBX)-domain-containing protein	UBX	AACCTTCTGCTTCTGTTGTG	ACTCTCTCATTTGCTCTACCTTT	81	75.82 ± 0.16	99.6615
XM_002282480	VIT_04s0044g00580	Actin 7 (ACT7) / actin 2	Act2	CTATGAGCTGCCTGATGGGC	GCAGCTTCCATCCCAATGAG	99	78.81 ± 0.33	94.1308
*Unique peaks were detected in all samples
