# Supplementary material for: Neofusicoccum parvum Colonization of the Grapevine Woody Stem Triggers Asynchronous Host Responses at the Site of Infection and in the Leaves
Source: Front Plant Sci. 2017 Jun 28;8:1117. doi: 10.3389/fpls.2017.01117 (PMC5487829; doi:10.3389/fpls.2017.01117)
Supplement: Supplementary file 3 [file Table3.xlsx]

## Sheet: Feuil1
Table S3: Summary of compound identifications. Compound identifications were based on matching of UV/Vis spectra or masses from LC-MS.
Class	Compound	Retention Time (min)	UV/Vis max	Mass	Secondary Compound Identification	References*
Catechins and procyanidins	Procyanidin B isomer	10.27	278	578		A
	Epi-/catechin	11.81	278	290		A
	Epi-/catechin	14.56	279	290		A
	Unidentified procyanidin	16.55	278	906 (442)	Epicatechin gallate	A
Stilbenoids	Unknown resveratrol tetramer 1	17.4	283	906 (390)	Piceid	A, B, C
	Unknown resveratrol tetramer 2	17.56	281	906 (454)	Resveratrol dimer or viniferin	A, B, C
	Resveratrol	20.87	307	228		A
	Unknown resveratrol trimer 1	22.45	285	680 (616)	Resveratrol dimer O-glucoside	A, B, C
	E-Viniferin	22.45	321	454		A
	Unknown resveratrol tetramer 3	25.5	284;315	906		A, B, C
	Resveratrol dimer (viniferin)	26.12	317	454		A, B, C
*References:
A, Wallis, C.M., and Chen, J. (2012). Grapevine phenolic compounds in xylem sap and tissues are significantly altered during infection by Xylella fastidiosa. Phytopathology 102(9), 816-826. doi: 10.1094/PHYTO-04-12-0074-R
B, Martin, N., Vesentini, D., Rego, C., Monteiro, S., Oliveira, H., Boavida Ferreira, R. (2009). Phaeomoniella chlamydospora infection induces changes in phenolic compound content in Vitis vinifera. Phytopathol Mediterr 48(1), 101-116. doi: 10.14601/Phytopathol_Mediterr-2879
C, Püssa, T., Floren, J., Kuldkepp, P., Raal, A. (2006). Survey of grapevine Vitis vinifera stem polyphenols by liquid chromatography-diode array detection-tandem mass spectrometry. J Agric Food Chem 54(20), 7488-7494. doi: 10.1021/jf061155e
