# Supplementary material for: Neofusicoccum parvum Colonization of the Grapevine Woody Stem Triggers Asynchronous Host Responses at the Site of Infection and in the Leaves
Source: Front Plant Sci. 2017 Jun 28;8:1117. doi: 10.3389/fpls.2017.01117 (PMC5487829; doi:10.3389/fpls.2017.01117)
Supplement: Supplementary file 4 [file Table4.xlsx]

## Sheet: Feuil1
Table S4: Number of differentially expressed genes across treatments in woody stem and leaf tissue. IW, infected wounded; NIW, non-infected wounded; NINW, non-infected non-wounded (control) plants.
	Local response in woody stem							Distal response in leaf
Comparison	0 hpi	3 hpi	24 hpi	2 wpi	6 wpi	8 wpi	12 wpi	0 hpi	3 hpi	24 hpi	2 wpi	6 wpi	8 wpi	12 wpi
IW vs. NINW	833	703	5642	1777	1100	1738	790	1589	945	1905	4720	1085	260	310
NIW vs. NINW	39	697	736	48	6	380	210	1148	283	956	936	431	34	33
IW vs. NIW	432	46	1373	1508	2011	2843	68	1	270	764	2167	6	104	22
