# Supplementary material for: Neofusicoccum parvum Colonization of the Grapevine Woody Stem Triggers Asynchronous Host Responses at the Site of Infection and in the Leaves
Source: Front Plant Sci. 2017 Jun 28;8:1117. doi: 10.3389/fpls.2017.01117 (PMC5487829; doi:10.3389/fpls.2017.01117)
Supplement: Supplementary file 5 [file DataSheet1.XLSX]

## Sheet: A
(A) Culture-based recovery of Neofusicoccum parvum in grapevine woody stems.
*NINW, non-inoculated non-wounded; NIW, non-inoculated wounded; IW, inoculated wounded
**Y, presence of N. parvum; F, presence of other fungus(i)
		cm from inoculation site**
Treatment*	Time point post inoculation	-1	0	1
NINW	0 hour	F	F	F
NINW	0 hour	F	F	F
NINW	0 hour	F	F	F
NIW	0 hour	F	F	F
NIW	0 hour	F	F	F
NIW	0 hour	F	F	F
IW	0 hour	F	Y	F
IW	0 hour	F	Y, F	F
IW	0 hour	F	Y, F	F
NINW	3 hours	F	F	F
NINW	3 hours	F	F	F
NINW	3 hours	F	F	F
NIW	3 hours	F	N	F
NIW	3 hours	F	N	N
NIW	3 hours	F	F	F
IW	3 hours	F	Y, F	F
IW	3 hours	F	Y, F	F
IW	3 hours	F	Y	F
NINW	24 hours	F	F	F
NINW	24 hours	F	F	F
NINW	24 hours	F	F	F
NIW	24 hours	F	F	F
NIW	24 hours	F	N	F
IW	24 hours	F	Y, F	F
IW	24 hours	F	Y, F	F
IW	24 hours	F	Y, F	F
NINW	2 weeks	F	F	F
NINW	2 weeks	F	F	F
NINW	2 weeks	F	F	F
NIW	2 weeks	F	F	F
NIW	2 weeks	F	F	F
NIW	2 weeks	F	F	F
IW	2 weeks	Y	Y	Y, F
IW	2 weeks	Y, F	Y	Y, F
IW	2 weeks	Y	Y, F	Y
IW	2 weeks	Y	Y	Y
IW	2 weeks	Y	Y, F	Y
IW	2 weeks	Y	Y	Y
IW	2 weeks	Y	Y	Y
IW	2 weeks	Y	Y	Y
IW	2 weeks	Y	Y	Y
IW	2 weeks	Y	Y	Y
IW	2 weeks	Y	Y, F	Y
IW	2 weeks	Y	Y	Y
IW	2 weeks	Y	Y	Y
IW	2 weeks	Y	Y	Y
IW	2 weeks	Y	Y	Y
NINW	6 weeks	F	F	F
NINW	6 weeks	F	F	F
NINW	6 weeks	F	F	F
NIW	6 weeks	F	F	F
NIW	6 weeks	F	F	F
NIW	6 weeks	F	F	F
IW	6 weeks	Y	Y	Y
IW	6 weeks	Y	Y	Y
NINW	8 weeks	F	F	F
NINW	8 weeks	F	F	F
NINW	8 weeks	F	F	F
NIW	8 weeks	F	Y,F	F
NIW	8 weeks	F	F	F
NIW	8 weeks	F	F	F
IW	8 weeks	Y, F	Y, F	Y, F
IW	8 weeks	Y, F	Y, F	Y, F
NINW	12 weeks	F	F	F
NINW	12 weeks	F	F	F
NINW	12 weeks	F	F	F
NIW	12 weeks	F	F	F
NIW	12 weeks	F	F	F
NIW	12 weeks	F	F	F
IW	12 weeks	Y, F	Y	Y
IW	12 weeks	Y	Y	Y

## Sheet: B
(B) Lesion lengths measured in grapevine woody stems during the time course of infection.
*NINW, non-inoculated non-wounded; NIW, non-inoculated wounded; IW, inoculated wounded
		Necrosis (mm)
Treatment*	Time point post inoculation	Above inoculation site	Below inoculation site	Total	Canker
NINW	0 hour	0	0	0	No
NINW	0 hour	0	0	0	No
NINW	0 hour	0	0	0	No
NIW	0 hour	0	0	0	No
NIW	0 hour	0	0	0	No
NIW	0 hour	0	0	0	No
IW	0 hour	0	0	0	No
IW	0 hour	0	0	0	No
IW	0 hour	0	0	0	No
NINW	3 hours	0	0	0	No
NINW	3 hours	0	0	0	No
NINW	3 hours	0	0	0	No
NIW	3 hours	0	0	0	No
NIW	3 hours	0	0	0	No
NIW	3 hours	0	0	0	No
IW	3 hours	0	0	0	No
IW	3 hours	0	0	0	No
IW	3 hours	0	0	0	No
NINW	24 hours	0	0	0	No
NINW	24 hours	0	0	0	No
NINW	24 hours	0	0	0	No
NIW	24 hours	0	0	0	No
NIW	24 hours	0	0	0	No
IW	24 hours	0	0	0	No
IW	24 hours	0	0	0	No
IW	24 hours	0	0	0	No
NINW	2 weeks	0	0	0	No
NINW	2 weeks	0	0	0	No
NINW	2 weeks	0	0	0	No
NIW	2 weeks	0	0	0	No
NIW	2 weeks	0	0	0	No
NIW	2 weeks	0	0	0	No
IW	2 weeks	13.9	5.76	19.66	Yes
IW	2 weeks	3.76	3.62	7.38	No
IW	2 weeks	18.45	17.85	36.3	Yes
IW	2 weeks	22.77	28.31	51.08	Yes
IW	2 weeks	20.28	23.23	43.51	Yes
IW	2 weeks	21.46	22.66	44.12	Yes
IW	2 weeks	15.07	18.5	33.57	Yes
IW	2 weeks	20.34	23.28	43.62	Yes
IW	2 weeks	20.21	33.16	53.37	Yes
IW	2 weeks	24.13	36.98	61.11	Yes
IW	2 weeks	17.05	27.96	45.01	Yes
IW	2 weeks	22.89	32.7	55.59	Yes
IW	2 weeks	19.89	40.78	60.67	Yes
IW	2 weeks	20.76	29	49.76	Yes
IW	2 weeks	26.22	18.23	44.45	Yes
NINW	6 weeks	0	0	0	No
NINW	6 weeks	0	0	0	No
NINW	6 weeks	0	0	0	No
NIW	6 weeks	2.5	1.9	4.4	No
NIW	6 weeks	1.32	1.75	3.07	No
NIW	6 weeks	1.71	1.4	3.11	No
IW	6 weeks	17.73	16.66	34.39	Yes
IW	6 weeks	13.74	29.53	43.27	Yes
NINW	8 weeks	0	0	0	No
NINW	8 weeks	0	0	0	No
NINW	8 weeks	0	0	0	No
NIW	8 weeks	3.55	6.05	9.6	No
NIW	8 weeks	1.98	1.54	3.52	No
NIW	8 weeks	1.1	1.5	2.6	No
IW	8 weeks	22.04	17.07	39.11	Yes
IW	8 weeks	11.65	21.63	33.28	Yes
NINW	12 weeks	0	0	0	No
NINW	12 weeks	0	0	0	No
NINW	12 weeks	0	0	0	No
NIW	12 weeks	2.27	2.47	4.74	No
NIW	12 weeks	1.41	1.88	3.29	No
NIW	12 weeks	4.55	3.68	8.23	No
IW	12 weeks	7.74	13.51	21.25	Yes
IW	12 weeks	8.67	9.34	18.01	Yes
