# Supplementary material for: Neofusicoccum parvum Colonization of the Grapevine Woody Stem Triggers Asynchronous Host Responses at the Site of Infection and in the Leaves
Source: Front Plant Sci. 2017 Jun 28;8:1117. doi: 10.3389/fpls.2017.01117 (PMC5487829; doi:10.3389/fpls.2017.01117)
Supplement: Supplementary file 6 [file DataSheet2.XLSX]

## Sheet: A
(A) Gene co-expression modules of stem network obtained from WGCNA
Gene Name	Module color
VIT_00s0194g00190	black
VIT_00s0199g00150	black
VIT_00s0301g00040	black
VIT_00s0533g00020	black
VIT_00s1206g00020	black
VIT_01s0010g02070	black
VIT_01s0011g03470	black
VIT_01s0011g05290	black
VIT_01s0011g05810	black
VIT_01s0150g00310	black
VIT_02s0025g01520	black
VIT_02s0025g02820	black
VIT_02s0025g04590	black
VIT_02s0109g00080	black
VIT_02s0154g00610	black
VIT_03s0038g01510	black
VIT_03s0038g03560	black
VIT_03s0063g02610	black
VIT_03s0091g00430	black
VIT_04s0008g01000	black
VIT_04s0008g01850	black
VIT_04s0008g05210	black
VIT_04s0023g01110	black
VIT_04s0023g01240	black
VIT_04s0023g01700	black
VIT_04s0023g03210	black
VIT_05s0029g00020	black
VIT_06s0004g00360	black
VIT_06s0004g03240	black
VIT_06s0004g04350	black
VIT_06s0004g05230	black
VIT_06s0004g06290	black
VIT_06s0004g08360	black
VIT_07s0005g00890	black
VIT_07s0031g00680	black
VIT_07s0104g00420	black
VIT_07s0129g00210	black
VIT_07s0129g00290	black
VIT_07s0151g01000	black
VIT_07s0197g00040	black
VIT_08s0007g03270	black
VIT_08s0007g03340	black
VIT_08s0007g03850	black
VIT_08s0007g04190	black
VIT_08s0007g06890	black
VIT_08s0007g07480	black
VIT_08s0040g00590	black
VIT_08s0040g00680	black
VIT_08s0040g00890	black
VIT_08s0040g02330	black
VIT_08s0058g01450	black
VIT_09s0002g00420	black
VIT_09s0054g01750	black
VIT_10s0003g01980	black
VIT_11s0016g00290	black
VIT_11s0016g03410	black
VIT_11s0037g00010	black
VIT_11s0037g00850	black
VIT_12s0028g03600	black
VIT_12s0034g01180	black
VIT_12s0035g00900	black
VIT_13s0019g03060	black
VIT_13s0019g04300	black
VIT_13s0019g04550	black
VIT_13s0064g00860	black
VIT_13s0064g01240	black
VIT_13s0067g00270	black
VIT_14s0030g00520	black
VIT_14s0030g01620	black
VIT_14s0030g01810	black
VIT_14s0030g02240	black
VIT_14s0066g01020	black
VIT_14s0066g02340	black
VIT_14s0068g00140	black
VIT_14s0068g01020	black
VIT_14s0068g01950	black
VIT_14s0083g00070	black
VIT_14s0108g00630	black
VIT_14s0171g00160	black
VIT_15s0024g01170	black
VIT_15s0046g01680	black
VIT_15s0048g00870	black
VIT_16s0050g01180	black
VIT_16s0098g00900	black
VIT_17s0000g00280	black
VIT_17s0000g00980	black
VIT_17s0000g03280	black
VIT_17s0000g03680	black
VIT_17s0000g04470	black
VIT_17s0000g09120	black
VIT_17s0000g09160	black
VIT_17s0000g09740	black
VIT_18s0001g03890	black
VIT_18s0001g05790	black
VIT_18s0001g06070	black
VIT_18s0001g08340	black
VIT_18s0001g09130	black
VIT_18s0001g10150	black
VIT_18s0001g10210	black
VIT_18s0001g14260	black
VIT_18s0001g15360	black
VIT_19s0014g02650	black
VIT_19s0014g03850	black
VIT_19s0015g00440	black
VIT_19s0015g01210	black
VIT_19s0090g01740	black
VIT_19s0177g00100	black
VIT_00s0153g00050	blue
VIT_00s0179g00260	blue
VIT_00s0179g00350	blue
VIT_00s0181g00220	blue
VIT_00s0194g00120	blue
VIT_00s0203g00180	blue
VIT_00s0218g00150	blue
VIT_00s0220g00110	blue
VIT_00s0220g00130	blue
VIT_00s0225g00020	blue
VIT_00s0225g00140	blue
VIT_00s0231g00040	blue
VIT_00s0245g00050	blue
VIT_00s0256g00050	blue
VIT_00s0262g00010	blue
VIT_00s0291g00100	blue
VIT_00s0301g00090	blue
VIT_00s0317g00060	blue
VIT_00s0317g00130	blue
VIT_00s0341g00040	blue
VIT_00s0370g00020	blue
VIT_00s0386g00050	blue
VIT_00s0391g00070	blue
VIT_00s0407g00050	blue
VIT_00s0415g00030	blue
VIT_00s0415g00040	blue
VIT_00s0434g00020	blue
VIT_00s0454g00010	blue
VIT_00s0480g00070	blue
VIT_00s0510g00050	blue
VIT_00s0533g00010	blue
VIT_00s0567g00010	blue
VIT_00s0590g00010	blue
VIT_00s0615g00020	blue
VIT_00s0772g00010	blue
VIT_00s0880g00020	blue
VIT_00s1343g00010	blue
VIT_00s1674g00010	blue
VIT_00s2659g00010	blue
VIT_01s0010g01130	blue
VIT_01s0010g01430	blue
VIT_01s0010g01810	blue
VIT_01s0010g02460	blue
VIT_01s0010g02740	blue
VIT_01s0011g00220	blue
VIT_01s0011g00680	blue
VIT_01s0011g00690	blue
VIT_01s0011g00700	blue
VIT_01s0011g00990	blue
VIT_01s0011g01350	blue
VIT_01s0011g01520	blue
VIT_01s0011g01970	blue
VIT_01s0011g02080	blue
VIT_01s0011g02660	blue
VIT_01s0011g03290	blue
VIT_01s0011g03370	blue
VIT_01s0011g03380	blue
VIT_01s0011g03420	blue
VIT_01s0011g03500	blue
VIT_01s0011g03540	blue
VIT_01s0011g03890	blue
VIT_01s0011g03980	blue
VIT_01s0011g04040	blue
VIT_01s0011g04480	blue
VIT_01s0011g04490	blue
VIT_01s0011g04630	blue
VIT_01s0011g04820	blue
VIT_01s0011g05240	blue
VIT_01s0011g05250	blue
VIT_01s0011g05350	blue
VIT_01s0011g05470	blue
VIT_01s0011g05950	blue
VIT_01s0011g05970	blue
VIT_01s0011g06140	blue
VIT_01s0026g01660	blue
VIT_01s0026g01890	blue
VIT_01s0026g02290	blue
VIT_01s0026g02310	blue
VIT_01s0127g00260	blue
VIT_01s0137g00670	blue
VIT_01s0146g00020	blue
VIT_01s0146g00060	blue
VIT_01s0146g00100	blue
VIT_01s0146g00480	blue
VIT_01s0150g00330	blue
VIT_01s0182g00140	blue
VIT_01s0244g00010	blue
VIT_02s0012g00310	blue
VIT_02s0012g00550	blue
VIT_02s0012g01390	blue
VIT_02s0012g01570	blue
VIT_02s0012g01630	blue
VIT_02s0012g01960	blue
VIT_02s0025g00150	blue
VIT_02s0025g00310	blue
VIT_02s0025g00360	blue
VIT_02s0025g00480	blue
VIT_02s0025g01100	blue
VIT_02s0025g01170	blue
VIT_02s0025g01280	blue
VIT_02s0025g02390	blue
VIT_02s0025g02510	blue
VIT_02s0025g02960	blue
VIT_02s0025g03300	blue
VIT_02s0025g03310	blue
VIT_02s0025g03660	blue
VIT_02s0025g04320	blue
VIT_02s0025g04420	blue
VIT_02s0025g04490	blue
VIT_02s0033g00800	blue
VIT_02s0033g01380	blue
VIT_03s0017g00920	blue
VIT_03s0017g01000	blue
VIT_03s0017g01280	blue
VIT_03s0017g01690	blue
VIT_03s0038g00430	blue
VIT_03s0038g00760	blue
VIT_03s0038g01480	blue
VIT_03s0038g01950	blue
VIT_03s0038g02650	blue
VIT_03s0038g03530	blue
VIT_03s0038g03960	blue
VIT_03s0038g04100	blue
VIT_03s0063g00060	blue
VIT_03s0063g00120	blue
VIT_03s0063g00150	blue
VIT_03s0063g00370	blue
VIT_03s0063g00840	blue
VIT_03s0063g01780	blue
VIT_03s0063g01790	blue
VIT_03s0063g01960	blue
VIT_03s0063g01970	blue
VIT_03s0091g00470	blue
VIT_03s0091g00580	blue
VIT_03s0132g00340	blue
VIT_03s0180g00210	blue
VIT_04s0008g00180	blue
VIT_04s0008g00450	blue
VIT_04s0008g00460	blue
VIT_04s0008g00790	blue
VIT_04s0008g01310	blue
VIT_04s0008g01330	blue
VIT_04s0008g01750	blue
VIT_04s0008g01800	blue
VIT_04s0008g01810	blue
VIT_04s0008g02030	blue
VIT_04s0008g02040	blue
VIT_04s0008g02630	blue
VIT_04s0008g02720	blue
VIT_04s0008g03010	blue
VIT_04s0008g03660	blue
VIT_04s0008g04270	blue
VIT_04s0008g06310	blue
VIT_04s0008g06570	blue
VIT_04s0023g00690	blue
VIT_04s0023g00730	blue
VIT_04s0023g01080	blue
VIT_04s0023g01270	blue
VIT_04s0023g01460	blue
VIT_04s0023g02150	blue
VIT_04s0023g02380	blue
VIT_04s0043g00370	blue
VIT_04s0043g00440	blue
VIT_04s0044g00050	blue
VIT_04s0044g00220	blue
VIT_04s0044g00680	blue
VIT_04s0044g01110	blue
VIT_04s0044g01120	blue
VIT_04s0044g01880	blue
VIT_04s0069g00970	blue
VIT_05s0020g00390	blue
VIT_05s0020g00740	blue
VIT_05s0020g00960	blue
VIT_05s0020g01400	blue
VIT_05s0020g01410	blue
VIT_05s0020g01460	blue
VIT_05s0020g01900	blue
VIT_05s0020g02200	blue
VIT_05s0020g02860	blue
VIT_05s0020g03060	blue
VIT_05s0020g03140	blue
VIT_05s0020g03160	blue
VIT_05s0020g03380	blue
VIT_05s0020g03710	blue
VIT_05s0020g04080	blue
VIT_05s0020g04420	blue
VIT_05s0029g00750	blue
VIT_05s0049g01310	blue
VIT_05s0049g01770	blue
VIT_05s0051g00340	blue
VIT_05s0051g00640	blue
VIT_05s0062g00270	blue
VIT_05s0062g00790	blue
VIT_05s0062g01120	blue
VIT_05s0062g01180	blue
VIT_05s0062g01190	blue
VIT_05s0062g01270	blue
VIT_05s0077g00950	blue
VIT_05s0077g02320	blue
VIT_05s0094g01320	blue
VIT_05s0094g01530	blue
VIT_05s0102g00190	blue
VIT_05s0102g00710	blue
VIT_05s0102g01100	blue
VIT_05s0124g00240	blue
VIT_06s0004g00020	blue
VIT_06s0004g01310	blue
VIT_06s0004g01670	blue
VIT_06s0004g01890	blue
VIT_06s0004g02120	blue
VIT_06s0004g02650	blue
VIT_06s0004g02840	blue
VIT_06s0004g03220	blue
VIT_06s0004g03370	blue
VIT_06s0004g03620	blue
VIT_06s0004g04010	blue
VIT_06s0004g04480	blue
VIT_06s0004g04620	blue
VIT_06s0004g04980	blue
VIT_06s0004g05120	blue
VIT_06s0004g05500	blue
VIT_06s0004g06080	blue
VIT_06s0004g06390	blue
VIT_06s0004g06710	blue
VIT_06s0004g06760	blue
VIT_06s0004g06820	blue
VIT_06s0004g07150	blue
VIT_06s0004g07210	blue
VIT_06s0004g08150	blue
VIT_06s0004g08260	blue
VIT_06s0009g00320	blue
VIT_06s0009g00440	blue
VIT_06s0009g00680	blue
VIT_06s0009g02550	blue
VIT_06s0009g03390	blue
VIT_06s0009g03670	blue
VIT_06s0061g00380	blue
VIT_06s0061g01030	blue
VIT_06s0061g01210	blue
VIT_06s0061g01300	blue
VIT_06s0080g00090	blue
VIT_06s0080g00420	blue
VIT_06s0080g00450	blue
VIT_06s0080g01090	blue
VIT_06s0080g01160	blue
VIT_07s0005g00560	blue
VIT_07s0005g00680	blue
VIT_07s0005g02100	blue
VIT_07s0005g02110	blue
VIT_07s0005g02160	blue
VIT_07s0005g02830	blue
VIT_07s0005g02950	blue
VIT_07s0005g03230	blue
VIT_07s0005g03720	blue
VIT_07s0005g04150	blue
VIT_07s0005g04880	blue
VIT_07s0005g05660	blue
VIT_07s0031g00040	blue
VIT_07s0031g00980	blue
VIT_07s0031g01600	blue
VIT_07s0031g02390	blue
VIT_07s0031g02840	blue
VIT_07s0104g00120	blue
VIT_07s0104g00660	blue
VIT_07s0104g01150	blue
VIT_07s0104g01350	blue
VIT_07s0104g01600	blue
VIT_07s0129g00180	blue
VIT_07s0129g00240	blue
VIT_07s0141g00690	blue
VIT_07s0197g00170	blue
VIT_08s0007g00140	blue
VIT_08s0007g00540	blue
VIT_08s0007g01280	blue
VIT_08s0007g01310	blue
VIT_08s0007g01810	blue
VIT_08s0007g02160	blue
VIT_08s0007g02860	blue
VIT_08s0007g03230	blue
VIT_08s0007g03900	blue
VIT_08s0007g03970	blue
VIT_08s0007g04200	blue
VIT_08s0007g04280	blue
VIT_08s0007g04310	blue
VIT_08s0007g04790	blue
VIT_08s0007g04890	blue
VIT_08s0007g05100	blue
VIT_08s0007g05430	blue
VIT_08s0007g05580	blue
VIT_08s0007g06000	blue
VIT_08s0007g07010	blue
VIT_08s0007g07220	blue
VIT_08s0007g08210	blue
VIT_08s0007g08260	blue
VIT_08s0007g08840	blue
VIT_08s0032g00510	blue
VIT_08s0040g00470	blue
VIT_08s0040g00600	blue
VIT_08s0040g00840	blue
VIT_08s0040g00990	blue
VIT_08s0040g01140	blue
VIT_08s0040g01920	blue
VIT_08s0040g02090	blue
VIT_08s0040g03200	blue
VIT_08s0040g03250	blue
VIT_08s0040g03400	blue
VIT_08s0056g00430	blue
VIT_08s0056g01150	blue
VIT_08s0058g00040	blue
VIT_08s0058g00090	blue
VIT_08s0058g00150	blue
VIT_08s0058g00390	blue
VIT_08s0058g00470	blue
VIT_08s0058g00670	blue
VIT_08s0058g00790	blue
VIT_08s0058g01160	blue
VIT_08s0058g01310	blue
VIT_08s0105g00180	blue
VIT_08s0105g00190	blue
VIT_09s0002g00610	blue
VIT_09s0002g02120	blue
VIT_09s0002g02320	blue
VIT_09s0002g02640	blue
VIT_09s0002g02980	blue
VIT_09s0002g03010	blue
VIT_09s0002g04160	blue
VIT_09s0002g04440	blue
VIT_09s0002g05200	blue
VIT_09s0002g05400	blue
VIT_09s0002g05490	blue
VIT_09s0002g05810	blue
VIT_09s0002g06990	blue
VIT_09s0018g00240	blue
VIT_09s0018g01660	blue
VIT_09s0018g01920	blue
VIT_09s0018g02090	blue
VIT_09s0070g00050	blue
VIT_09s0070g00160	blue
VIT_09s0070g00490	blue
VIT_10s0003g00140	blue
VIT_10s0003g00790	blue
VIT_10s0003g01130	blue
VIT_10s0003g01160	blue
VIT_10s0003g01170	blue
VIT_10s0003g01960	blue
VIT_10s0003g01990	blue
VIT_10s0003g02650	blue
VIT_10s0003g03750	blue
VIT_10s0003g03790	blue
VIT_10s0003g04000	blue
VIT_10s0003g05430	blue
VIT_10s0003g05470	blue
VIT_10s0042g00960	blue
VIT_10s0071g00300	blue
VIT_10s0071g01060	blue
VIT_10s0116g00440	blue
VIT_10s0116g00700	blue
VIT_10s0116g01200	blue
VIT_10s0405g00050	blue
VIT_11s0016g00300	blue
VIT_11s0016g00710	blue
VIT_11s0016g00820	blue
VIT_11s0016g01120	blue
VIT_11s0016g01190	blue
VIT_11s0016g01750	blue
VIT_11s0016g01970	blue
VIT_11s0016g01990	blue
VIT_11s0016g02850	blue
VIT_11s0016g03080	blue
VIT_11s0016g03330	blue
VIT_11s0016g03590	blue
VIT_11s0016g03980	blue
VIT_11s0016g04330	blue
VIT_11s0016g04700	blue
VIT_11s0016g04750	blue
VIT_11s0016g05060	blue
VIT_11s0016g05750	blue
VIT_11s0037g00080	blue
VIT_11s0052g00240	blue
VIT_11s0052g00700	blue
VIT_11s0065g01210	blue
VIT_11s0118g00210	blue
VIT_11s0118g00710	blue
VIT_11s0206g00070	blue
VIT_11s0206g00090	blue
VIT_12s0028g01650	blue
VIT_12s0028g01710	blue
VIT_12s0028g01990	blue
VIT_12s0028g02340	blue
VIT_12s0028g02540	blue
VIT_12s0034g01320	blue
VIT_12s0034g01350	blue
VIT_12s0035g01190	blue
VIT_12s0035g01240	blue
VIT_12s0035g02200	blue
VIT_12s0055g01030	blue
VIT_12s0057g00520	blue
VIT_12s0057g00690	blue
VIT_12s0057g01030	blue
VIT_12s0057g01100	blue
VIT_12s0059g00250	blue
VIT_12s0059g00280	blue
VIT_12s0059g00990	blue
VIT_12s0059g01060	blue
VIT_12s0059g01380	blue
VIT_12s0059g01560	blue
VIT_12s0059g01710	blue
VIT_12s0059g01980	blue
VIT_12s0134g00420	blue
VIT_12s0134g00450	blue
VIT_12s0142g00390	blue
VIT_13s0019g01080	blue
VIT_13s0019g01710	blue
VIT_13s0019g03270	blue
VIT_13s0019g03430	blue
VIT_13s0019g03890	blue
VIT_13s0019g03990	blue
VIT_13s0019g04070	blue
VIT_13s0019g04610	blue
VIT_13s0019g04920	blue
VIT_13s0019g05150	blue
VIT_13s0019g05240	blue
VIT_13s0019g05370	blue
VIT_13s0064g00850	blue
VIT_13s0064g01470	blue
VIT_13s0067g00930	blue
VIT_13s0067g01120	blue
VIT_13s0067g01150	blue
VIT_13s0067g01820	blue
VIT_13s0067g02220	blue
VIT_13s0067g03130	blue
VIT_13s0073g00120	blue
VIT_13s0074g00150	blue
VIT_13s0074g00550	blue
VIT_13s0074g00580	blue
VIT_13s0074g00720	blue
VIT_13s0139g00140	blue
VIT_13s0156g00610	blue
VIT_13s0158g00340	blue
VIT_13s0158g00370	blue
VIT_14s0006g02510	blue
VIT_14s0006g02600	blue
VIT_14s0006g02950	blue
VIT_14s0030g00650	blue
VIT_14s0030g00740	blue
VIT_14s0036g00520	blue
VIT_14s0060g00270	blue
VIT_14s0060g00550	blue
VIT_14s0060g01120	blue
VIT_14s0060g01290	blue
VIT_14s0060g01560	blue
VIT_14s0066g01240	blue
VIT_14s0066g01370	blue
VIT_14s0066g01820	blue
VIT_14s0066g02040	blue
VIT_14s0066g02060	blue
VIT_14s0068g00890	blue
VIT_14s0068g01260	blue
VIT_14s0068g01500	blue
VIT_14s0068g01640	blue
VIT_14s0068g01780	blue
VIT_14s0081g00070	blue
VIT_14s0083g00970	blue
VIT_14s0108g00890	blue
VIT_14s0108g01110	blue
VIT_14s0108g01520	blue
VIT_14s0128g00390	blue
VIT_14s0128g00780	blue
VIT_14s0171g00430	blue
VIT_15s0021g00650	blue
VIT_15s0021g01000	blue
VIT_15s0021g01920	blue
VIT_15s0021g02720	blue
VIT_15s0024g00410	blue
VIT_15s0046g00020	blue
VIT_15s0046g00440	blue
VIT_15s0046g00470	blue
VIT_15s0046g01830	blue
VIT_15s0046g01970	blue
VIT_15s0046g02110	blue
VIT_15s0048g00350	blue
VIT_15s0048g00360	blue
VIT_15s0048g00530	blue
VIT_15s0048g01490	blue
VIT_15s0048g02610	blue
VIT_16s0013g00890	blue
VIT_16s0013g01410	blue
VIT_16s0022g00660	blue
VIT_16s0022g00670	blue
VIT_16s0039g01580	blue
VIT_16s0039g02040	blue
VIT_16s0050g00410	blue
VIT_16s0050g00970	blue
VIT_16s0050g01240	blue
VIT_16s0050g01680	blue
VIT_16s0050g01700	blue
VIT_16s0050g01720	blue
VIT_16s0050g02360	blue
VIT_16s0050g02430	blue
VIT_16s0050g02510	blue
VIT_16s0098g01190	blue
VIT_16s0098g01780	blue
VIT_16s0098g01840	blue
VIT_16s0098g01880	blue
VIT_16s0100g00410	blue
VIT_17s0000g01790	blue
VIT_17s0000g01810	blue
VIT_17s0000g02570	blue
VIT_17s0000g02750	blue
VIT_17s0000g03040	blue
VIT_17s0000g03380	blue
VIT_17s0000g03510	blue
VIT_17s0000g03560	blue
VIT_17s0000g03600	blue
VIT_17s0000g04370	blue
VIT_17s0000g04400	blue
VIT_17s0000g04450	blue
VIT_17s0000g04540	blue
VIT_17s0000g05020	blue
VIT_17s0000g05030	blue
VIT_17s0000g05360	blue
VIT_17s0000g05380	blue
VIT_17s0000g05410	blue
VIT_17s0000g06270	blue
VIT_17s0000g06980	blue
VIT_17s0000g07070	blue
VIT_17s0000g07350	blue
VIT_17s0000g07370	blue
VIT_17s0000g07420	blue
VIT_17s0000g07560	blue
VIT_17s0000g07580	blue
VIT_17s0000g08560	blue
VIT_17s0000g08760	blue
VIT_17s0000g09470	blue
VIT_17s0000g09500	blue
VIT_17s0000g09650	blue
VIT_17s0000g10060	blue
VIT_17s0000g10280	blue
VIT_18s0001g00950	blue
VIT_18s0001g01300	blue
VIT_18s0001g01310	blue
VIT_18s0001g01530	blue
VIT_18s0001g01690	blue
VIT_18s0001g01700	blue
VIT_18s0001g02410	blue
VIT_18s0001g02510	blue
VIT_18s0001g02570	blue
VIT_18s0001g03300	blue
VIT_18s0001g03370	blue
VIT_18s0001g03710	blue
VIT_18s0001g04640	blue
VIT_18s0001g05060	blue
VIT_18s0001g05710	blue
VIT_18s0001g05800	blue
VIT_18s0001g06240	blue
VIT_18s0001g06250	blue
VIT_18s0001g06270	blue
VIT_18s0001g06400	blue
VIT_18s0001g08150	blue
VIT_18s0001g08230	blue
VIT_18s0001g08710	blue
VIT_18s0001g08760	blue
VIT_18s0001g09230	blue
VIT_18s0001g10470	blue
VIT_18s0001g10690	blue
VIT_18s0001g10700	blue
VIT_18s0001g10830	blue
VIT_18s0001g11290	blue
VIT_18s0001g12220	blue
VIT_18s0001g12780	blue
VIT_18s0001g13220	blue
VIT_18s0001g13680	blue
VIT_18s0001g14010	blue
VIT_18s0001g14480	blue
VIT_18s0041g01750	blue
VIT_18s0072g00080	blue
VIT_18s0072g00260	blue
VIT_18s0072g00340	blue
VIT_18s0072g00990	blue
VIT_18s0086g00210	blue
VIT_18s0089g00010	blue
VIT_18s0089g01030	blue
VIT_18s0122g00380	blue
VIT_18s0122g00410	blue
VIT_18s0122g00600	blue
VIT_18s0122g00780	blue
VIT_18s0166g00190	blue
VIT_19s0014g00280	blue
VIT_19s0014g00290	blue
VIT_19s0014g00710	blue
VIT_19s0014g00790	blue
VIT_19s0014g01050	blue
VIT_19s0014g01150	blue
VIT_19s0014g02120	blue
VIT_19s0014g02800	blue
VIT_19s0014g02920	blue
VIT_19s0014g03310	blue
VIT_19s0014g04080	blue
VIT_19s0014g04280	blue
VIT_19s0014g04600	blue
VIT_19s0014g05040	blue
VIT_19s0015g00130	blue
VIT_19s0015g00210	blue
VIT_19s0015g00550	blue
VIT_19s0015g00670	blue
VIT_19s0015g01900	blue
VIT_19s0027g00010	blue
VIT_19s0027g00710	blue
VIT_19s0085g00600	blue
VIT_19s0090g00080	blue
VIT_19s0090g00120	blue
VIT_19s0090g00330	blue
VIT_19s0090g00480	blue
VIT_19s0090g00600	blue
VIT_19s0090g00810	blue
VIT_19s0090g01440	blue
VIT_19s0177g00170	blue
VIT_00s0207g00140	brown
VIT_00s0229g00060	brown
VIT_00s0252g00130	brown
VIT_00s0253g00040	brown
VIT_00s0264g00040	brown
VIT_00s0265g00060	brown
VIT_00s0304g00080	brown
VIT_00s0469g00020	brown
VIT_00s0587g00030	brown
VIT_00s0615g00030	brown
VIT_00s0662g00010	brown
VIT_00s0698g00010	brown
VIT_00s1995g00010	brown
VIT_00s2576g00010	brown
VIT_01s0010g00060	brown
VIT_01s0011g00420	brown
VIT_01s0011g02320	brown
VIT_01s0011g02600	brown
VIT_01s0011g02960	brown
VIT_01s0011g03050	brown
VIT_01s0011g03520	brown
VIT_01s0011g04550	brown
VIT_01s0011g06440	brown
VIT_01s0026g00280	brown
VIT_01s0026g00880	brown
VIT_01s0026g00980	brown
VIT_01s0026g01030	brown
VIT_01s0026g01640	brown
VIT_01s0026g02100	brown
VIT_01s0026g02710	brown
VIT_01s0127g00560	brown
VIT_01s0137g00360	brown
VIT_01s0137g00460	brown
VIT_01s0137g00520	brown
VIT_01s0137g00550	brown
VIT_01s0137g00560	brown
VIT_01s0137g00790	brown
VIT_01s0146g00150	brown
VIT_02s0012g00400	brown
VIT_02s0012g01010	brown
VIT_02s0012g01590	brown
VIT_02s0012g02190	brown
VIT_02s0025g00140	brown
VIT_02s0025g00350	brown
VIT_02s0025g01090	brown
VIT_02s0025g01320	brown
VIT_02s0025g01720	brown
VIT_02s0025g02490	brown
VIT_02s0025g03600	brown
VIT_02s0025g04330	brown
VIT_02s0025g04340	brown
VIT_02s0025g04560	brown
VIT_02s0087g00710	brown
VIT_02s0154g00010	brown
VIT_02s0154g00520	brown
VIT_02s0241g00100	brown
VIT_03s0017g00650	brown
VIT_03s0017g01410	brown
VIT_03s0038g01930	brown
VIT_03s0038g03430	brown
VIT_03s0038g03570	brown
VIT_03s0038g04260	brown
VIT_03s0063g00610	brown
VIT_03s0063g01150	brown
VIT_03s0063g01770	brown
VIT_03s0063g02640	brown
VIT_03s0088g00260	brown
VIT_03s0088g00290	brown
VIT_03s0091g00450	brown
VIT_03s0091g00560	brown
VIT_04s0008g00610	brown
VIT_04s0008g01220	brown
VIT_04s0008g01380	brown
VIT_04s0008g03770	brown
VIT_04s0008g03930	brown
VIT_04s0008g06130	brown
VIT_04s0023g03470	brown
VIT_04s0023g03570	brown
VIT_04s0044g01430	brown
VIT_04s0044g01450	brown
VIT_04s0044g01850	brown
VIT_05s0020g01830	brown
VIT_05s0020g01910	brown
VIT_05s0020g02310	brown
VIT_05s0020g02500	brown
VIT_05s0020g03190	brown
VIT_05s0020g03240	brown
VIT_05s0020g04210	brown
VIT_05s0029g00650	brown
VIT_05s0049g00140	brown
VIT_05s0049g00390	brown
VIT_05s0049g00730	brown
VIT_05s0049g00940	brown
VIT_05s0049g01550	brown
VIT_05s0062g00240	brown
VIT_05s0062g00480	brown
VIT_05s0062g00610	brown
VIT_05s0062g00760	brown
VIT_05s0077g00550	brown
VIT_05s0077g00560	brown
VIT_05s0077g01140	brown
VIT_05s0077g01470	brown
VIT_05s0077g01480	brown
VIT_05s0077g01580	brown
VIT_05s0077g02150	brown
VIT_05s0094g00360	brown
VIT_05s0102g01130	brown
VIT_06s0004g01380	brown
VIT_06s0004g01390	brown
VIT_06s0004g02030	brown
VIT_06s0004g04180	brown
VIT_06s0004g04490	brown
VIT_06s0004g06940	brown
VIT_06s0004g07270	brown
VIT_06s0004g07500	brown
VIT_06s0004g08250	brown
VIT_06s0009g01110	brown
VIT_06s0009g01620	brown
VIT_06s0009g02790	brown
VIT_06s0061g00450	brown
VIT_06s0061g01120	brown
VIT_07s0005g00010	brown
VIT_07s0005g00030	brown
VIT_07s0005g00150	brown
VIT_07s0005g00590	brown
VIT_07s0005g01140	brown
VIT_07s0005g02130	brown
VIT_07s0005g02820	brown
VIT_07s0005g04350	brown
VIT_07s0005g04890	brown
VIT_07s0005g06420	brown
VIT_07s0031g00790	brown
VIT_07s0031g01980	brown
VIT_07s0031g02210	brown
VIT_07s0129g01050	brown
VIT_07s0141g00020	brown
VIT_07s0141g00890	brown
VIT_07s0141g00920	brown
VIT_07s0191g00230	brown
VIT_08s0007g00200	brown
VIT_08s0007g01230	brown
VIT_08s0007g02360	brown
VIT_08s0007g03610	brown
VIT_08s0007g04230	brown
VIT_08s0007g04570	brown
VIT_08s0007g04670	brown
VIT_08s0007g04800	brown
VIT_08s0007g05630	brown
VIT_08s0007g05790	brown
VIT_08s0007g05800	brown
VIT_08s0007g06040	brown
VIT_08s0007g06060	brown
VIT_08s0007g08310	brown
VIT_08s0007g08520	brown
VIT_08s0040g00010	brown
VIT_08s0040g00440	brown
VIT_08s0040g01370	brown
VIT_08s0040g01930	brown
VIT_08s0040g02730	brown
VIT_08s0056g01240	brown
VIT_08s0058g00410	brown
VIT_08s0058g00440	brown
VIT_09s0002g00320	brown
VIT_09s0002g00330	brown
VIT_09s0002g00810	brown
VIT_09s0002g01000	brown
VIT_09s0002g01890	brown
VIT_09s0002g02700	brown
VIT_09s0002g03610	brown
VIT_09s0002g05820	brown
VIT_10s0003g00550	brown
VIT_10s0003g02110	brown
VIT_10s0003g03810	brown
VIT_10s0003g03830	brown
VIT_10s0116g00430	brown
VIT_10s0116g01860	brown
VIT_11s0016g03400	brown
VIT_11s0016g05530	brown
VIT_11s0016g05780	brown
VIT_11s0052g01180	brown
VIT_11s0052g01190	brown
VIT_11s0052g01200	brown
VIT_11s0052g01220	brown
VIT_11s0052g01260	brown
VIT_11s0052g01270	brown
VIT_11s0052g01300	brown
VIT_11s0052g01310	brown
VIT_11s0052g01320	brown
VIT_11s0052g01330	brown
VIT_11s0052g01340	brown
VIT_11s0052g01710	brown
VIT_11s0103g00040	brown
VIT_11s0149g00050	brown
VIT_12s0028g00930	brown
VIT_12s0028g01350	brown
VIT_12s0028g02110	brown
VIT_12s0028g02660	brown
VIT_12s0028g03200	brown
VIT_12s0034g00130	brown
VIT_12s0035g00330	brown
VIT_12s0035g00350	brown
VIT_12s0035g00380	brown
VIT_12s0059g01640	brown
VIT_12s0059g01800	brown
VIT_12s0134g00160	brown
VIT_12s0134g00240	brown
VIT_13s0019g01190	brown
VIT_13s0019g02040	brown
VIT_13s0019g02050	brown
VIT_13s0019g02300	brown
VIT_13s0019g03550	brown
VIT_13s0019g04460	brown
VIT_13s0047g00010	brown
VIT_13s0064g01100	brown
VIT_13s0064g01510	brown
VIT_13s0067g01020	brown
VIT_13s0067g01070	brown
VIT_13s0067g02280	brown
VIT_13s0067g02630	brown
VIT_13s0067g02640	brown
VIT_13s0067g02870	brown
VIT_13s0067g03780	brown
VIT_13s0067g03820	brown
VIT_14s0006g00180	brown
VIT_14s0006g01250	brown
VIT_14s0006g01930	brown
VIT_14s0030g00660	brown
VIT_14s0030g01220	brown
VIT_14s0030g01560	brown
VIT_14s0030g02200	brown
VIT_14s0060g01280	brown
VIT_14s0060g01470	brown
VIT_14s0060g01780	brown
VIT_14s0066g00250	brown
VIT_14s0066g00590	brown
VIT_14s0066g01730	brown
VIT_14s0066g01850	brown
VIT_14s0068g00500	brown
VIT_14s0083g01140	brown
VIT_14s0128g00020	brown
VIT_14s0219g00120	brown
VIT_15s0046g01140	brown
VIT_15s0048g01530	brown
VIT_15s0048g01700	brown
VIT_15s0048g02010	brown
VIT_15s0048g02240	brown
VIT_16s0013g01080	brown
VIT_16s0013g01110	brown
VIT_16s0013g01120	brown
VIT_16s0050g00090	brown
VIT_16s0050g01250	brown
VIT_16s0050g02660	brown
VIT_16s0098g00200	brown
VIT_16s0098g01900	brown
VIT_16s0100g00380	brown
VIT_16s0100g00740	brown
VIT_17s0000g03790	brown
VIT_17s0000g06380	brown
VIT_17s0000g06590	brown
VIT_17s0000g07090	brown
VIT_17s0000g07790	brown
VIT_17s0000g08010	brown
VIT_17s0000g10000	brown
VIT_17s0119g00110	brown
VIT_17s0119g00120	brown
VIT_18s0001g00290	brown
VIT_18s0001g01630	brown
VIT_18s0001g03260	brown
VIT_18s0001g03830	brown
VIT_18s0001g06150	brown
VIT_18s0001g06180	brown
VIT_18s0001g07320	brown
VIT_18s0001g08320	brown
VIT_18s0001g08550	brown
VIT_18s0001g08590	brown
VIT_18s0001g10360	brown
VIT_18s0001g11170	brown
VIT_18s0001g11580	brown
VIT_18s0001g11730	brown
VIT_18s0001g11830	brown
VIT_18s0001g11980	brown
VIT_18s0001g12100	brown
VIT_18s0001g12800	brown
VIT_18s0001g12840	brown
VIT_18s0001g15120	brown
VIT_18s0001g15130	brown
VIT_18s0001g15410	brown
VIT_18s0001g15640	brown
VIT_18s0001g15650	brown
VIT_18s0001g15660	brown
VIT_18s0041g00430	brown
VIT_18s0072g00370	brown
VIT_18s0122g00300	brown
VIT_18s0122g00630	brown
VIT_18s0122g01320	brown
VIT_18s0122g01340	brown
VIT_19s0014g00170	brown
VIT_19s0014g01640	brown
VIT_19s0014g02190	brown
VIT_19s0014g02480	brown
VIT_19s0014g03130	brown
VIT_19s0014g03400	brown
VIT_19s0014g04630	brown
VIT_19s0014g04650	brown
VIT_19s0015g01370	brown
VIT_19s0015g02500	brown
VIT_19s0015g02940	brown
VIT_19s0090g00360	brown
VIT_19s0090g00510	brown
VIT_19s0140g00120	brown
VIT_00s0187g00010	green
VIT_00s0189g00010	green
VIT_00s0225g00080	green
VIT_00s0256g00030	green
VIT_00s0508g00040	green
VIT_00s0665g00030	green
VIT_00s1314g00010	green
VIT_01s0010g00240	green
VIT_01s0010g01390	green
VIT_01s0010g01660	green
VIT_01s0011g04860	green
VIT_01s0026g01020	green
VIT_01s0026g01950	green
VIT_01s0137g00050	green
VIT_02s0012g00170	green
VIT_02s0025g02620	green
VIT_02s0025g04660	green
VIT_02s0033g01370	green
VIT_02s0087g00930	green
VIT_02s0109g00230	green
VIT_02s0154g00080	green
VIT_03s0038g00360	green
VIT_03s0038g02180	green
VIT_03s0038g03550	green
VIT_03s0063g00830	green
VIT_03s0088g00490	green
VIT_03s0091g01060	green
VIT_03s0091g01090	green
VIT_03s0180g00040	green
VIT_04s0008g00300	green
VIT_04s0008g00440	green
VIT_04s0008g01080	green
VIT_04s0008g05380	green
VIT_04s0008g06000	green
VIT_04s0023g03070	green
VIT_04s0043g00160	green
VIT_04s0043g00850	green
VIT_05s0020g00440	green
VIT_05s0020g04540	green
VIT_05s0029g00390	green
VIT_05s0029g01490	green
VIT_05s0049g01400	green
VIT_05s0062g00960	green
VIT_05s0077g02010	green
VIT_06s0004g01470	green
VIT_06s0004g01550	green
VIT_06s0004g02680	green
VIT_06s0009g00480	green
VIT_06s0009g01420	green
VIT_06s0061g00120	green
VIT_06s0061g00550	green
VIT_06s0061g00590	green
VIT_06s0061g00680	green
VIT_06s0061g00730	green
VIT_06s0061g01310	green
VIT_06s0080g00320	green
VIT_07s0005g00510	green
VIT_07s0005g00740	green
VIT_07s0005g01240	green
VIT_07s0005g01360	green
VIT_07s0005g02570	green
VIT_07s0005g05520	green
VIT_07s0031g00610	green
VIT_07s0031g02560	green
VIT_07s0031g02700	green
VIT_07s0104g01800	green
VIT_07s0129g00660	green
VIT_07s0129g01070	green
VIT_08s0007g02800	green
VIT_08s0007g04550	green
VIT_08s0007g04820	green
VIT_08s0007g05360	green
VIT_08s0007g07630	green
VIT_08s0040g00380	green
VIT_08s0040g01230	green
VIT_08s0056g01160	green
VIT_09s0002g04130	green
VIT_09s0002g04240	green
VIT_09s0002g09090	green
VIT_09s0018g01630	green
VIT_09s0070g00480	green
VIT_10s0003g00420	green
VIT_10s0003g04470	green
VIT_10s0003g04540	green
VIT_10s0071g00860	green
VIT_10s0116g01040	green
VIT_11s0016g01320	green
VIT_11s0016g02800	green
VIT_11s0016g02900	green
VIT_11s0016g03640	green
VIT_11s0016g03760	green
VIT_11s0016g05010	green
VIT_11s0016g05170	green
VIT_11s0016g05330	green
VIT_11s0016g05830	green
VIT_11s0037g00070	green
VIT_11s0037g00290	green
VIT_11s0037g01400	green
VIT_11s0052g00630	green
VIT_11s0118g00180	green
VIT_12s0028g02240	green
VIT_12s0028g03120	green
VIT_12s0035g02020	green
VIT_12s0059g00370	green
VIT_12s0134g00500	green
VIT_13s0019g01650	green
VIT_13s0019g02020	green
VIT_13s0019g03610	green
VIT_13s0019g04030	green
VIT_13s0019g04040	green
VIT_13s0064g00460	green
VIT_13s0067g01890	green
VIT_13s0067g03750	green
VIT_13s0073g00140	green
VIT_13s0084g00080	green
VIT_13s0084g00090	green
VIT_13s0147g00230	green
VIT_14s0060g00450	green
VIT_14s0066g00810	green
VIT_14s0066g01220	green
VIT_14s0066g02470	green
VIT_14s0081g00190	green
VIT_14s0083g01160	green
VIT_14s0219g00110	green
VIT_15s0021g00330	green
VIT_15s0046g01360	green
VIT_15s0046g02400	green
VIT_15s0048g00740	green
VIT_15s0048g02230	green
VIT_15s0048g02720	green
VIT_16s0013g01920	green
VIT_16s0050g00140	green
VIT_16s0050g00750	green
VIT_16s0050g01300	green
VIT_16s0050g01620	green
VIT_16s0098g00600	green
VIT_16s0100g00290	green
VIT_17s0000g02010	green
VIT_17s0000g06290	green
VIT_17s0000g06860	green
VIT_17s0000g07400	green
VIT_17s0000g09800	green
VIT_17s0000g09810	green
VIT_18s0001g02440	green
VIT_18s0001g05570	green
VIT_18s0001g05840	green
VIT_18s0001g06140	green
VIT_18s0001g08040	green
VIT_18s0001g09400	green
VIT_18s0001g10040	green
VIT_18s0001g11620	green
VIT_18s0001g11930	green
VIT_18s0001g13980	green
VIT_18s0001g14440	green
VIT_18s0089g00510	green
VIT_18s0089g00600	green
VIT_18s0122g00980	green
VIT_18s0122g01170	green
VIT_18s0157g00190	green
VIT_19s0090g01070	green
VIT_00s0283g00030	greenyellow
VIT_00s0313g00010	greenyellow
VIT_00s1312g00010	greenyellow
VIT_01s0010g03380	greenyellow
VIT_01s0011g04260	greenyellow
VIT_01s0026g00580	greenyellow
VIT_01s0137g00720	greenyellow
VIT_02s0025g02140	greenyellow
VIT_02s0025g02710	greenyellow
VIT_02s0025g02740	greenyellow
VIT_02s0025g04130	greenyellow
VIT_02s0241g00120	greenyellow
VIT_04s0008g00860	greenyellow
VIT_04s0044g01740	greenyellow
VIT_05s0020g01750	greenyellow
VIT_05s0020g03900	greenyellow
VIT_05s0094g01080	greenyellow
VIT_06s0004g01180	greenyellow
VIT_06s0004g04170	greenyellow
VIT_06s0004g05020	greenyellow
VIT_06s0004g06910	greenyellow
VIT_06s0009g01640	greenyellow
VIT_07s0005g01290	greenyellow
VIT_07s0005g02710	greenyellow
VIT_07s0104g01390	greenyellow
VIT_08s0007g00130	greenyellow
VIT_08s0007g04780	greenyellow
VIT_08s0040g00780	greenyellow
VIT_09s0002g02220	greenyellow
VIT_09s0002g03250	greenyellow
VIT_09s0002g03260	greenyellow
VIT_09s0002g04490	greenyellow
VIT_09s0002g05150	greenyellow
VIT_09s0002g05730	greenyellow
VIT_09s0018g02110	greenyellow
VIT_10s0003g01050	greenyellow
VIT_10s0003g04990	greenyellow
VIT_11s0016g04220	greenyellow
VIT_11s0052g00100	greenyellow
VIT_11s0052g01090	greenyellow
VIT_12s0028g01800	greenyellow
VIT_12s0028g02650	greenyellow
VIT_13s0019g02490	greenyellow
VIT_13s0019g02530	greenyellow
VIT_13s0019g04470	greenyellow
VIT_13s0067g01180	greenyellow
VIT_13s0067g03020	greenyellow
VIT_14s0060g00480	greenyellow
VIT_14s0060g00790	greenyellow
VIT_14s0066g01050	greenyellow
VIT_14s0068g01520	greenyellow
VIT_14s0083g00110	greenyellow
VIT_16s0098g00850	greenyellow
VIT_16s0098g01790	greenyellow
VIT_16s0100g00470	greenyellow
VIT_16s0100g00650	greenyellow
VIT_17s0000g03990	greenyellow
VIT_17s0000g05060	greenyellow
VIT_17s0000g06630	greenyellow
VIT_18s0001g02540	greenyellow
VIT_18s0001g10620	greenyellow
VIT_18s0001g14040	greenyellow
VIT_18s0001g14640	greenyellow
VIT_19s0015g00530	greenyellow
VIT_19s0085g00900	greenyellow
VIT_00s0527g00010	grey
VIT_00s0769g00010	grey
VIT_01s0011g01980	grey
VIT_02s0025g03270	grey
VIT_03s0063g00310	grey
VIT_03s0063g00600	grey
VIT_03s0091g00640	grey
VIT_04s0008g01500	grey
VIT_04s0023g00930	grey
VIT_04s0023g03900	grey
VIT_05s0020g00670	grey
VIT_05s0094g00480	grey
VIT_06s0004g01510	grey
VIT_06s0004g05430	grey
VIT_06s0004g05880	grey
VIT_07s0031g01160	grey
VIT_07s0129g00110	grey
VIT_07s0191g00130	grey
VIT_08s0217g00100	grey
VIT_09s0002g01150	grey
VIT_10s0003g02000	grey
VIT_10s0116g01760	grey
VIT_11s0016g03940	grey
VIT_11s0016g05380	grey
VIT_11s0037g00730	grey
VIT_11s0037g01180	grey
VIT_11s0052g01730	grey
VIT_11s0103g00220	grey
VIT_11s0103g00570	grey
VIT_12s0028g03550	grey
VIT_12s0034g01140	grey
VIT_12s0034g02390	grey
VIT_12s0059g02360	grey
VIT_12s0178g00040	grey
VIT_13s0019g04010	grey
VIT_13s0019g04280	grey
VIT_13s0139g00030	grey
VIT_14s0068g00830	grey
VIT_14s0068g00870	grey
VIT_15s0046g01930	grey
VIT_16s0050g01310	grey
VIT_16s0098g00210	grey
VIT_16s0098g01210	grey
VIT_17s0000g09130	grey
VIT_18s0075g00480	grey
VIT_18s0076g00250	grey
VIT_19s0014g02730	grey
VIT_19s0014g04940	grey
VIT_00s0218g00100	magenta
VIT_00s0225g00120	magenta
VIT_00s0261g00040	magenta
VIT_00s0323g00080	magenta
VIT_00s1217g00010	magenta
VIT_01s0011g02860	magenta
VIT_01s0011g04320	magenta
VIT_01s0011g05300	magenta
VIT_01s0026g01490	magenta
VIT_01s0127g00060	magenta
VIT_02s0012g01170	magenta
VIT_02s0025g01130	magenta
VIT_02s0025g02450	magenta
VIT_02s0025g04060	magenta
VIT_03s0017g01210	magenta
VIT_03s0038g00670	magenta
VIT_03s0038g02100	magenta
VIT_03s0038g04210	magenta
VIT_03s0063g00380	magenta
VIT_04s0008g00420	magenta
VIT_04s0008g01780	magenta
VIT_04s0008g07110	magenta
VIT_04s0023g01630	magenta
VIT_04s0044g01260	magenta
VIT_05s0020g04190	magenta
VIT_05s0049g01130	magenta
VIT_05s0062g00900	magenta
VIT_05s0077g01280	magenta
VIT_05s0077g02270	magenta
VIT_05s0094g00990	magenta
VIT_06s0004g03300	magenta
VIT_06s0004g06130	magenta
VIT_06s0009g02110	magenta
VIT_06s0061g00270	magenta
VIT_07s0005g00180	magenta
VIT_07s0005g02610	magenta
VIT_07s0104g00090	magenta
VIT_07s0129g00400	magenta
VIT_07s0197g00060	magenta
VIT_08s0007g01930	magenta
VIT_08s0032g01220	magenta
VIT_08s0040g00670	magenta
VIT_08s0040g02280	magenta
VIT_08s0056g01610	magenta
VIT_09s0054g00530	magenta
VIT_10s0003g02660	magenta
VIT_10s0003g05210	magenta
VIT_10s0116g00760	magenta
VIT_10s0116g01730	magenta
VIT_11s0016g01300	magenta
VIT_11s0016g03160	magenta
VIT_11s0016g04620	magenta
VIT_11s0016g05430	magenta
VIT_11s0037g00510	magenta
VIT_11s0103g00760	magenta
VIT_11s0206g00110	magenta
VIT_12s0028g01600	magenta
VIT_12s0057g01320	magenta
VIT_12s0059g02520	magenta
VIT_13s0019g02110	magenta
VIT_13s0019g02930	magenta
VIT_13s0019g03000	magenta
VIT_13s0067g03170	magenta
VIT_13s0158g00320	magenta
VIT_14s0060g00990	magenta
VIT_14s0060g01090	magenta
VIT_14s0066g01120	magenta
VIT_14s0066g01210	magenta
VIT_14s0081g00200	magenta
VIT_14s0081g00710	magenta
VIT_15s0045g01490	magenta
VIT_15s0046g01560	magenta
VIT_16s0039g00700	magenta
VIT_16s0050g00110	magenta
VIT_16s0098g01060	magenta
VIT_16s0098g01080	magenta
VIT_17s0000g00330	magenta
VIT_17s0000g03030	magenta
VIT_17s0000g05640	magenta
VIT_17s0000g06190	magenta
VIT_17s0000g07770	magenta
VIT_17s0000g09370	magenta
VIT_18s0001g00190	magenta
VIT_18s0001g10640	magenta
VIT_18s0001g12520	magenta
VIT_18s0001g14980	magenta
VIT_18s0089g01270	magenta
VIT_18s0117g00220	magenta
VIT_19s0015g00920	magenta
VIT_19s0085g00350	magenta
VIT_19s0177g00280	magenta
VIT_00s0203g00020	pink
VIT_00s0561g00020	pink
VIT_00s0586g00030	pink
VIT_00s1466g00010	pink
VIT_00s1764g00020	pink
VIT_01s0010g00760	pink
VIT_01s0010g02910	pink
VIT_01s0010g03560	pink
VIT_01s0010g03710	pink
VIT_01s0011g01160	pink
VIT_01s0011g05200	pink
VIT_01s0011g05500	pink
VIT_01s0127g00540	pink
VIT_02s0012g01250	pink
VIT_02s0012g01260	pink
VIT_02s0012g01450	pink
VIT_02s0025g00740	pink
VIT_02s0025g01070	pink
VIT_02s0025g04350	pink
VIT_02s0025g04630	pink
VIT_02s0154g00390	pink
VIT_03s0017g02170	pink
VIT_03s0063g02120	pink
VIT_03s0088g00620	pink
VIT_03s0091g00310	pink
VIT_03s0091g01040	pink
VIT_03s0110g00370	pink
VIT_04s0008g03550	pink
VIT_04s0008g07080	pink
VIT_04s0023g01960	pink
VIT_04s0023g02880	pink
VIT_04s0023g03110	pink
VIT_04s0023g03600	pink
VIT_05s0020g00930	pink
VIT_05s0020g01490	pink
VIT_05s0020g02170	pink
VIT_05s0020g02830	pink
VIT_05s0020g04510	pink
VIT_05s0062g00250	pink
VIT_05s0094g00220	pink
VIT_06s0004g00440	pink
VIT_06s0004g00980	pink
VIT_06s0004g03700	pink
VIT_06s0004g06730	pink
VIT_06s0009g00980	pink
VIT_06s0061g01500	pink
VIT_07s0031g01270	pink
VIT_07s0031g01630	pink
VIT_08s0007g01560	pink
VIT_08s0007g05180	pink
VIT_08s0007g08040	pink
VIT_08s0040g01710	pink
VIT_08s0058g01000	pink
VIT_08s0058g01090	pink
VIT_09s0002g00970	pink
VIT_09s0002g04470	pink
VIT_09s0018g01540	pink
VIT_09s0054g00430	pink
VIT_10s0003g01100	pink
VIT_10s0003g05690	pink
VIT_11s0016g01200	pink
VIT_11s0016g01440	pink
VIT_11s0016g02380	pink
VIT_11s0016g03350	pink
VIT_11s0016g04190	pink
VIT_11s0016g04690	pink
VIT_11s0052g01800	pink
VIT_11s0103g00050	pink
VIT_12s0028g03230	pink
VIT_12s0057g00060	pink
VIT_12s0057g00700	pink
VIT_12s0059g00570	pink
VIT_13s0019g04390	pink
VIT_13s0067g00220	pink
VIT_13s0067g02190	pink
VIT_13s0067g02300	pink
VIT_13s0067g03140	pink
VIT_13s0067g03200	pink
VIT_13s0067g03430	pink
VIT_13s0067g03490	pink
VIT_14s0006g02490	pink
VIT_14s0030g01790	pink
VIT_14s0060g01810	pink
VIT_14s0060g02150	pink
VIT_14s0068g00230	pink
VIT_14s0068g00740	pink
VIT_14s0068g02190	pink
VIT_14s0128g00240	pink
VIT_15s0048g00660	pink
VIT_15s0048g02370	pink
VIT_16s0022g00470	pink
VIT_16s0148g00210	pink
VIT_17s0000g02050	pink
VIT_17s0000g03580	pink
VIT_17s0000g05550	pink
VIT_17s0000g07960	pink
VIT_17s0119g00080	pink
VIT_18s0001g00160	pink
VIT_18s0001g05690	pink
VIT_18s0001g09330	pink
VIT_18s0001g14840	pink
VIT_19s0014g03090	pink
VIT_19s0014g03180	pink
VIT_00s0203g00050	purple
VIT_00s0291g00090	purple
VIT_00s0371g00100	purple
VIT_00s0477g00030	purple
VIT_01s0011g00560	purple
VIT_01s0011g03070	purple
VIT_01s0011g04700	purple
VIT_01s0011g05960	purple
VIT_01s0026g00200	purple
VIT_01s0026g01340	purple
VIT_02s0012g01120	purple
VIT_02s0012g01350	purple
VIT_02s0025g01710	purple
VIT_02s0025g02070	purple
VIT_03s0038g04590	purple
VIT_03s0063g00050	purple
VIT_03s0063g00460	purple
VIT_03s0063g00680	purple
VIT_03s0063g01760	purple
VIT_04s0008g02860	purple
VIT_04s0008g05470	purple
VIT_04s0044g00610	purple
VIT_05s0020g01090	purple
VIT_05s0020g02020	purple
VIT_05s0020g03070	purple
VIT_05s0020g04110	purple
VIT_05s0020g04860	purple
VIT_05s0049g00420	purple
VIT_05s0062g00890	purple
VIT_05s0077g01010	purple
VIT_06s0004g04550	purple
VIT_06s0004g05180	purple
VIT_06s0004g06020	purple
VIT_06s0004g06170	purple
VIT_07s0005g00770	purple
VIT_07s0005g01520	purple
VIT_07s0151g01080	purple
VIT_08s0007g04180	purple
VIT_08s0007g05260	purple
VIT_08s0007g07320	purple
VIT_08s0040g01470	purple
VIT_08s0056g01300	purple
VIT_08s0105g00230	purple
VIT_09s0002g05080	purple
VIT_09s0002g05660	purple
VIT_09s0002g06980	purple
VIT_09s0002g07500	purple
VIT_10s0003g02910	purple
VIT_10s0116g01740	purple
VIT_11s0016g01370	purple
VIT_11s0016g05410	purple
VIT_11s0037g00840	purple
VIT_11s0037g01280	purple
VIT_11s0149g00040	purple
VIT_12s0028g01360	purple
VIT_12s0028g01390	purple
VIT_12s0028g03860	purple
VIT_12s0034g00040	purple
VIT_12s0055g00510	purple
VIT_12s0057g00070	purple
VIT_12s0057g00120	purple
VIT_12s0059g02510	purple
VIT_13s0074g00650	purple
VIT_13s0084g00070	purple
VIT_13s0139g00110	purple
VIT_14s0068g01870	purple
VIT_15s0024g00820	purple
VIT_15s0048g01670	purple
VIT_15s0048g02500	purple
VIT_16s0039g00520	purple
VIT_16s0098g00160	purple
VIT_17s0000g07510	purple
VIT_17s0000g08370	purple
VIT_18s0001g08160	purple
VIT_18s0001g10480	purple
VIT_18s0001g11610	purple
VIT_18s0122g00320	purple
VIT_18s0122g00830	purple
VIT_19s0014g01940	purple
VIT_19s0014g02720	purple
VIT_19s0015g00680	purple
VIT_00s0179g00320	red
VIT_00s0181g00010	red
VIT_00s0366g00020	red
VIT_00s0454g00030	red
VIT_00s0541g00020	red
VIT_01s0011g00160	red
VIT_01s0011g00470	red
VIT_01s0011g01140	red
VIT_01s0011g06290	red
VIT_01s0026g00740	red
VIT_01s0026g01300	red
VIT_01s0026g02470	red
VIT_01s0127g00800	red
VIT_02s0012g00760	red
VIT_02s0025g00260	red
VIT_02s0025g00420	red
VIT_02s0025g01610	red
VIT_02s0025g04960	red
VIT_03s0038g02980	red
VIT_03s0063g02250	red
VIT_03s0091g00040	red
VIT_03s0091g00160	red
VIT_03s0091g01290	red
VIT_03s0097g00510	red
VIT_04s0008g00120	red
VIT_04s0008g00310	red
VIT_04s0008g01860	red
VIT_04s0008g02510	red
VIT_04s0008g02570	red
VIT_04s0008g03780	red
VIT_04s0008g05620	red
VIT_04s0044g00060	red
VIT_04s0044g00720	red
VIT_04s0044g00750	red
VIT_04s0044g01100	red
VIT_04s0044g01620	red
VIT_05s0020g02910	red
VIT_05s0020g03270	red
VIT_05s0020g04560	red
VIT_05s0029g00400	red
VIT_05s0094g00340	red
VIT_06s0004g00910	red
VIT_06s0004g03330	red
VIT_06s0004g05870	red
VIT_06s0004g06840	red
VIT_07s0005g00630	red
VIT_07s0005g03570	red
VIT_07s0005g05720	red
VIT_07s0031g01710	red
VIT_07s0031g02200	red
VIT_07s0031g03220	red
VIT_07s0095g00290	red
VIT_07s0104g01270	red
VIT_07s0151g00440	red
VIT_08s0007g04950	red
VIT_08s0007g05860	red
VIT_08s0007g07700	red
VIT_08s0007g08000	red
VIT_08s0007g08010	red
VIT_08s0056g01530	red
VIT_08s0058g00980	red
VIT_08s0058g01110	red
VIT_08s0058g01390	red
VIT_09s0002g04620	red
VIT_10s0003g01460	red
VIT_10s0003g05380	red
VIT_10s0071g00150	red
VIT_10s0071g00190	red
VIT_10s0116g00080	red
VIT_10s0116g01650	red
VIT_11s0016g02280	red
VIT_11s0016g03140	red
VIT_11s0016g03880	red
VIT_11s0016g04260	red
VIT_11s0016g04380	red
VIT_11s0016g05770	red
VIT_11s0037g01210	red
VIT_11s0052g00200	red
VIT_11s0118g00770	red
VIT_12s0028g01150	red
VIT_12s0034g02530	red
VIT_12s0034g02560	red
VIT_12s0034g02570	red
VIT_12s0057g00010	red
VIT_12s0057g00950	red
VIT_12s0057g01130	red
VIT_12s0142g00780	red
VIT_13s0019g01180	red
VIT_13s0019g02540	red
VIT_13s0064g01330	red
VIT_13s0067g00660	red
VIT_13s0067g02030	red
VIT_13s0074g00500	red
VIT_13s0084g00130	red
VIT_14s0030g01700	red
VIT_14s0060g00440	red
VIT_14s0066g00050	red
VIT_14s0066g00060	red
VIT_14s0066g02610	red
VIT_14s0068g00010	red
VIT_14s0068g01300	red
VIT_14s0068g02000	red
VIT_14s0081g00030	red
VIT_14s0083g01100	red
VIT_14s0083g01110	red
VIT_14s0108g00340	red
VIT_14s0108g00710	red
VIT_14s0108g00930	red
VIT_14s0128g00460	red
VIT_15s0024g00070	red
VIT_15s0046g01450	red
VIT_16s0013g01950	red
VIT_16s0013g02090	red
VIT_16s0039g01330	red
VIT_16s0039g02020	red
VIT_16s0098g01510	red
VIT_16s0098g01720	red
VIT_16s0148g00060	red
VIT_17s0000g02600	red
VIT_17s0000g04880	red
VIT_17s0000g06360	red
VIT_17s0000g07440	red
VIT_18s0001g06560	red
VIT_18s0001g08100	red
VIT_18s0001g08700	red
VIT_18s0001g10070	red
VIT_18s0001g10310	red
VIT_18s0001g10540	red
VIT_18s0001g14310	red
VIT_18s0041g00490	red
VIT_18s0122g00470	red
VIT_18s0122g01260	red
VIT_19s0014g01780	red
VIT_19s0014g02770	red
VIT_19s0014g04470	red
VIT_19s0014g04690	red
VIT_19s0015g00050	red
VIT_19s0015g00730	red
VIT_19s0027g01850	red
VIT_19s0085g00690	red
VIT_00s0299g00100	tan
VIT_00s0732g00010	tan
VIT_01s0010g03890	tan
VIT_01s0011g03430	tan
VIT_01s0011g03440	tan
VIT_01s0011g04620	tan
VIT_01s0011g04710	tan
VIT_01s0011g05560	tan
VIT_01s0026g01550	tan
VIT_01s0026g02620	tan
VIT_02s0025g00550	tan
VIT_02s0025g01380	tan
VIT_02s0025g01740	tan
VIT_02s0154g00400	tan
VIT_04s0008g01420	tan
VIT_04s0008g04920	tan
VIT_04s0008g05520	tan
VIT_04s0023g00790	tan
VIT_04s0023g03760	tan
VIT_04s0044g01560	tan
VIT_04s0210g00190	tan
VIT_05s0020g01480	tan
VIT_05s0020g04570	tan
VIT_05s0020g04800	tan
VIT_05s0077g02290	tan
VIT_06s0004g02230	tan
VIT_06s0004g02390	tan
VIT_06s0004g03890	tan
VIT_06s0004g04020	tan
VIT_06s0009g03450	tan
VIT_07s0005g00210	tan
VIT_07s0104g01120	tan
VIT_07s0104g01420	tan
VIT_07s0141g00730	tan
VIT_08s0007g00040	tan
VIT_08s0007g05130	tan
VIT_08s0007g07410	tan
VIT_08s0040g01970	tan
VIT_08s0040g02260	tan
VIT_08s0040g02950	tan
VIT_09s0002g03410	tan
VIT_09s0002g06560	tan
VIT_10s0092g00640	tan
VIT_10s0116g00600	tan
VIT_11s0016g00640	tan
VIT_12s0028g02520	tan
VIT_12s0134g00400	tan
VIT_13s0019g01830	tan
VIT_13s0019g01890	tan
VIT_13s0067g01450	tan
VIT_13s0084g00310	tan
VIT_14s0060g00810	tan
VIT_14s0081g00500	tan
VIT_15s0046g00290	tan
VIT_15s0046g01010	tan
VIT_15s0046g02070	tan
VIT_17s0000g02480	tan
VIT_18s0001g01660	tan
VIT_18s0001g08690	tan
VIT_18s0001g11390	tan
VIT_18s0001g12970	tan
VIT_19s0014g02240	tan
VIT_19s0085g00520	tan
VIT_19s0093g00550	tan
VIT_00s0125g00200	turquoise
VIT_00s0179g00150	turquoise
VIT_00s0179g00340	turquoise
VIT_00s0181g00040	turquoise
VIT_00s0184g00110	turquoise
VIT_00s0194g00030	turquoise
VIT_00s0194g00260	turquoise
VIT_00s0199g00310	turquoise
VIT_00s0207g00210	turquoise
VIT_00s0207g00250	turquoise
VIT_00s0216g00060	turquoise
VIT_00s0226g00070	turquoise
VIT_00s0238g00020	turquoise
VIT_00s0252g00040	turquoise
VIT_00s0253g00060	turquoise
VIT_00s0259g00110	turquoise
VIT_00s0265g00010	turquoise
VIT_00s0265g00090	turquoise
VIT_00s0274g00060	turquoise
VIT_00s0291g00050	turquoise
VIT_00s0304g00070	turquoise
VIT_00s0317g00050	turquoise
VIT_00s0322g00030	turquoise
VIT_00s0323g00030	turquoise
VIT_00s0323g00050	turquoise
VIT_00s0333g00050	turquoise
VIT_00s0333g00060	turquoise
VIT_00s0338g00020	turquoise
VIT_00s0338g00030	turquoise
VIT_00s0340g00040	turquoise
VIT_00s0360g00010	turquoise
VIT_00s0389g00030	turquoise
VIT_00s0389g00040	turquoise
VIT_00s0391g00040	turquoise
VIT_00s0404g00050	turquoise
VIT_00s0445g00010	turquoise
VIT_00s0477g00010	turquoise
VIT_00s0499g00020	turquoise
VIT_00s0516g00020	turquoise
VIT_00s0527g00030	turquoise
VIT_00s0532g00030	turquoise
VIT_00s0533g00050	turquoise
VIT_00s0555g00020	turquoise
VIT_00s0583g00040	turquoise
VIT_00s0662g00040	turquoise
VIT_00s0684g00030	turquoise
VIT_00s0779g00010	turquoise
VIT_00s0813g00010	turquoise
VIT_00s1206g00010	turquoise
VIT_00s1286g00010	turquoise
VIT_00s1322g00010	turquoise
VIT_00s1353g00010	turquoise
VIT_00s1403g00010	turquoise
VIT_00s1569g00010	turquoise
VIT_00s1665g00010	turquoise
VIT_00s1682g00020	turquoise
VIT_00s2582g00010	turquoise
VIT_01s0010g00600	turquoise
VIT_01s0010g00940	turquoise
VIT_01s0010g01000	turquoise
VIT_01s0010g01840	turquoise
VIT_01s0010g02030	turquoise
VIT_01s0010g02090	turquoise
VIT_01s0010g02240	turquoise
VIT_01s0010g02290	turquoise
VIT_01s0010g02420	turquoise
VIT_01s0010g02430	turquoise
VIT_01s0010g03600	turquoise
VIT_01s0010g03850	turquoise
VIT_01s0011g00080	turquoise
VIT_01s0011g00370	turquoise
VIT_01s0011g00570	turquoise
VIT_01s0011g00590	turquoise
VIT_01s0011g00600	turquoise
VIT_01s0011g00830	turquoise
VIT_01s0011g01280	turquoise
VIT_01s0011g01300	turquoise
VIT_01s0011g01660	turquoise
VIT_01s0011g01730	turquoise
VIT_01s0011g02310	turquoise
VIT_01s0011g02710	turquoise
VIT_01s0011g02720	turquoise
VIT_01s0011g02840	turquoise
VIT_01s0011g03010	turquoise
VIT_01s0011g03210	turquoise
VIT_01s0011g03450	turquoise
VIT_01s0011g03580	turquoise
VIT_01s0011g04020	turquoise
VIT_01s0011g04140	turquoise
VIT_01s0011g04180	turquoise
VIT_01s0011g04240	turquoise
VIT_01s0011g04810	turquoise
VIT_01s0011g04830	turquoise
VIT_01s0011g04840	turquoise
VIT_01s0011g04980	turquoise
VIT_01s0011g04990	turquoise
VIT_01s0011g05050	turquoise
VIT_01s0011g05170	turquoise
VIT_01s0011g05190	turquoise
VIT_01s0011g05360	turquoise
VIT_01s0011g05390	turquoise
VIT_01s0011g05450	turquoise
VIT_01s0011g05480	turquoise
VIT_01s0011g05670	turquoise
VIT_01s0011g05700	turquoise
VIT_01s0011g05790	turquoise
VIT_01s0011g05880	turquoise
VIT_01s0011g06190	turquoise
VIT_01s0011g06200	turquoise
VIT_01s0011g06250	turquoise
VIT_01s0011g06330	turquoise
VIT_01s0011g06410	turquoise
VIT_01s0011g06580	turquoise
VIT_01s0026g00030	turquoise
VIT_01s0026g00320	turquoise
VIT_01s0026g00330	turquoise
VIT_01s0026g00550	turquoise
VIT_01s0026g01240	turquoise
VIT_01s0026g01460	turquoise
VIT_01s0026g02190	turquoise
VIT_01s0026g02270	turquoise
VIT_01s0026g02480	turquoise
VIT_01s0026g02580	turquoise
VIT_01s0127g00230	turquoise
VIT_01s0127g00400	turquoise
VIT_01s0127g00470	turquoise
VIT_01s0127g00720	turquoise
VIT_01s0127g00850	turquoise
VIT_01s0137g00210	turquoise
VIT_01s0137g00780	turquoise
VIT_01s0137g00820	turquoise
VIT_01s0146g00340	turquoise
VIT_01s0146g00450	turquoise
VIT_01s0146g00520	turquoise
VIT_01s0150g00020	turquoise
VIT_01s0150g00130	turquoise
VIT_01s0150g00320	turquoise
VIT_01s0150g00390	turquoise
VIT_01s0150g00460	turquoise
VIT_01s0150g00480	turquoise
VIT_01s0244g00110	turquoise
VIT_01s0244g00170	turquoise
VIT_02s0012g00190	turquoise
VIT_02s0012g01380	turquoise
VIT_02s0012g01870	turquoise
VIT_02s0012g01940	turquoise
VIT_02s0012g02540	turquoise
VIT_02s0025g00070	turquoise
VIT_02s0025g00280	turquoise
VIT_02s0025g01040	turquoise
VIT_02s0025g01220	turquoise
VIT_02s0025g01300	turquoise
VIT_02s0025g01600	turquoise
VIT_02s0025g01850	turquoise
VIT_02s0025g02330	turquoise
VIT_02s0025g02530	turquoise
VIT_02s0025g02570	turquoise
VIT_02s0025g02590	turquoise
VIT_02s0025g02720	turquoise
VIT_02s0025g02790	turquoise
VIT_02s0025g03140	turquoise
VIT_02s0025g03190	turquoise
VIT_02s0025g03280	turquoise
VIT_02s0025g03510	turquoise
VIT_02s0025g03680	turquoise
VIT_02s0025g04170	turquoise
VIT_02s0025g04180	turquoise
VIT_02s0025g04710	turquoise
VIT_02s0033g00300	turquoise
VIT_02s0087g00460	turquoise
VIT_02s0087g00840	turquoise
VIT_02s0154g00040	turquoise
VIT_02s0154g00220	turquoise
VIT_02s0154g00480	turquoise
VIT_02s0154g00600	turquoise
VIT_02s0241g00050	turquoise
VIT_02s0241g00140	turquoise
VIT_03s0017g01040	turquoise
VIT_03s0017g02210	turquoise
VIT_03s0038g00150	turquoise
VIT_03s0038g00300	turquoise
VIT_03s0038g00370	turquoise
VIT_03s0038g00840	turquoise
VIT_03s0038g00950	turquoise
VIT_03s0038g01940	turquoise
VIT_03s0038g02090	turquoise
VIT_03s0038g02140	turquoise
VIT_03s0038g02170	turquoise
VIT_03s0038g02230	turquoise
VIT_03s0038g02280	turquoise
VIT_03s0038g02480	turquoise
VIT_03s0038g02800	turquoise
VIT_03s0038g03660	turquoise
VIT_03s0038g03680	turquoise
VIT_03s0038g03860	turquoise
VIT_03s0038g04470	turquoise
VIT_03s0038g04570	turquoise
VIT_03s0038g04720	turquoise
VIT_03s0063g00180	turquoise
VIT_03s0063g00210	turquoise
VIT_03s0063g00670	turquoise
VIT_03s0063g00860	turquoise
VIT_03s0063g01060	turquoise
VIT_03s0063g01380	turquoise
VIT_03s0063g02130	turquoise
VIT_03s0063g02490	turquoise
VIT_03s0063g02520	turquoise
VIT_03s0088g00320	turquoise
VIT_03s0088g00380	turquoise
VIT_03s0088g01050	turquoise
VIT_03s0088g01160	turquoise
VIT_03s0088g01190	turquoise
[truncated: 980 more rows]

## Sheet: B
(B) Gene co-expression modules of leaf network obtained from WGCNA
Gene Name	Module color
VIT_00s0181g00040	black
VIT_00s0252g00130	black
VIT_00s0291g00090	black
VIT_00s0360g00010	black
VIT_01s0010g01660	black
VIT_01s0010g03850	black
VIT_01s0011g05170	black
VIT_01s0011g05810	black
VIT_01s0026g01300	black
VIT_01s0026g02270	black
VIT_01s0127g00850	black
VIT_01s0182g00140	black
VIT_02s0025g03450	black
VIT_02s0109g00230	black
VIT_03s0038g00370	black
VIT_03s0038g01510	black
VIT_03s0088g00320	black
VIT_03s0091g01040	black
VIT_04s0008g00120	black
VIT_04s0008g00460	black
VIT_04s0008g00610	black
VIT_04s0008g03660	black
VIT_04s0008g05620	black
VIT_04s0043g00370	black
VIT_04s0044g00610	black
VIT_04s0044g00680	black
VIT_05s0020g02020	black
VIT_05s0020g03060	black
VIT_05s0020g03070	black
VIT_05s0020g04860	black
VIT_05s0094g00470	black
VIT_06s0061g00350	black
VIT_07s0005g05520	black
VIT_07s0031g01910	black
VIT_07s0104g01150	black
VIT_07s0104g01350	black
VIT_07s0129g00400	black
VIT_07s0129g00490	black
VIT_07s0191g00050	black
VIT_08s0007g01530	black
VIT_08s0007g02290	black
VIT_08s0007g03840	black
VIT_08s0007g05360	black
VIT_08s0040g01730	black
VIT_09s0002g00810	black
VIT_09s0002g02120	black
VIT_09s0002g02980	black
VIT_09s0002g04280	black
VIT_09s0054g00530	black
VIT_10s0003g01980	black
VIT_10s0003g04560	black
VIT_11s0016g04260	black
VIT_11s0016g05410	black
VIT_11s0052g01710	black
VIT_11s0118g00480	black
VIT_11s0149g00050	black
VIT_12s0028g02000	black
VIT_12s0057g00700	black
VIT_12s0059g01710	black
VIT_12s0059g01980	black
VIT_13s0019g01080	black
VIT_13s0019g04040	black
VIT_14s0068g00140	black
VIT_14s0219g00110	black
VIT_15s0046g00290	black
VIT_15s0046g01450	black
VIT_15s0048g01670	black
VIT_15s0048g02830	black
VIT_16s0098g01060	black
VIT_17s0000g01700	black
VIT_17s0000g04450	black
VIT_17s0000g04470	black
VIT_17s0000g07090	black
VIT_18s0001g09650	black
VIT_18s0001g11160	black
VIT_18s0001g14610	black
VIT_18s0117g00080	black
VIT_19s0085g01000	black
VIT_19s0090g01230	black
VIT_00s0125g00200	blue
VIT_00s0179g00340	blue
VIT_00s0179g00350	blue
VIT_00s0184g00110	blue
VIT_00s0189g00010	blue
VIT_00s0194g00190	blue
VIT_00s0203g00180	blue
VIT_00s0218g00100	blue
VIT_00s0218g00150	blue
VIT_00s0220g00110	blue
VIT_00s0220g00130	blue
VIT_00s0225g00020	blue
VIT_00s0225g00080	blue
VIT_00s0225g00140	blue
VIT_00s0226g00070	blue
VIT_00s0229g00060	blue
VIT_00s0238g00020	blue
VIT_00s0245g00050	blue
VIT_00s0252g00040	blue
VIT_00s0253g00060	blue
VIT_00s0256g00030	blue
VIT_00s0256g00050	blue
VIT_00s0259g00110	blue
VIT_00s0261g00040	blue
VIT_00s0299g00100	blue
VIT_00s0301g00040	blue
VIT_00s0304g00070	blue
VIT_00s0313g00010	blue
VIT_00s0317g00130	blue
VIT_00s0322g00030	blue
VIT_00s0323g00030	blue
VIT_00s0323g00050	blue
VIT_00s0333g00050	blue
VIT_00s0333g00060	blue
VIT_00s0389g00040	blue
VIT_00s0391g00040	blue
VIT_00s0391g00070	blue
VIT_00s0407g00050	blue
VIT_00s0480g00070	blue
VIT_00s0499g00020	blue
VIT_00s0508g00040	blue
VIT_00s0516g00020	blue
VIT_00s0527g00030	blue
VIT_00s0583g00040	blue
VIT_00s0662g00040	blue
VIT_00s0665g00030	blue
VIT_00s0732g00010	blue
VIT_00s0813g00010	blue
VIT_00s1206g00020	blue
VIT_00s1322g00010	blue
VIT_00s1403g00010	blue
VIT_00s2582g00010	blue
VIT_01s0010g01130	blue
VIT_01s0010g01390	blue
VIT_01s0010g02030	blue
VIT_01s0010g02240	blue
VIT_01s0010g02430	blue
VIT_01s0010g02740	blue
VIT_01s0010g03380	blue
VIT_01s0010g03560	blue
VIT_01s0010g03710	blue
VIT_01s0010g03890	blue
VIT_01s0011g00080	blue
VIT_01s0011g00160	blue
VIT_01s0011g00370	blue
VIT_01s0011g00570	blue
VIT_01s0011g00590	blue
VIT_01s0011g00680	blue
VIT_01s0011g01280	blue
VIT_01s0011g01300	blue
VIT_01s0011g02080	blue
VIT_01s0011g02310	blue
VIT_01s0011g02840	blue
VIT_01s0011g02960	blue
VIT_01s0011g03210	blue
VIT_01s0011g03380	blue
VIT_01s0011g03450	blue
VIT_01s0011g03540	blue
VIT_01s0011g03660	blue
VIT_01s0011g04480	blue
VIT_01s0011g04490	blue
VIT_01s0011g04620	blue
VIT_01s0011g04710	blue
VIT_01s0011g04860	blue
VIT_01s0011g04980	blue
VIT_01s0011g05200	blue
VIT_01s0011g05360	blue
VIT_01s0011g05450	blue
VIT_01s0011g05480	blue
VIT_01s0011g05500	blue
VIT_01s0011g06290	blue
VIT_01s0011g06410	blue
VIT_01s0011g06580	blue
VIT_01s0026g00030	blue
VIT_01s0026g00320	blue
VIT_01s0026g00330	blue
VIT_01s0026g00550	blue
VIT_01s0026g00580	blue
VIT_01s0026g00740	blue
VIT_01s0026g01020	blue
VIT_01s0026g01240	blue
VIT_01s0026g01340	blue
VIT_01s0026g01490	blue
VIT_01s0026g02100	blue
VIT_01s0026g02190	blue
VIT_01s0026g02290	blue
VIT_01s0026g02580	blue
VIT_01s0026g02620	blue
VIT_01s0127g00230	blue
VIT_01s0127g00260	blue
VIT_01s0127g00800	blue
VIT_01s0137g00050	blue
VIT_01s0137g00560	blue
VIT_01s0146g00100	blue
VIT_01s0146g00340	blue
VIT_01s0150g00020	blue
VIT_01s0150g00310	blue
VIT_01s0150g00390	blue
VIT_02s0012g01570	blue
VIT_02s0012g01940	blue
VIT_02s0025g00150	blue
VIT_02s0025g00310	blue
VIT_02s0025g00550	blue
VIT_02s0025g00740	blue
VIT_02s0025g01040	blue
VIT_02s0025g01220	blue
VIT_02s0025g01380	blue
VIT_02s0025g01600	blue
VIT_02s0025g01740	blue
VIT_02s0025g02330	blue
VIT_02s0025g02390	blue
VIT_02s0025g02530	blue
VIT_02s0025g02570	blue
VIT_02s0025g02710	blue
VIT_02s0025g02720	blue
VIT_02s0025g02740	blue
VIT_02s0025g03680	blue
VIT_02s0025g04660	blue
VIT_02s0025g04960	blue
VIT_02s0087g00460	blue
VIT_02s0087g00840	blue
VIT_02s0154g00220	blue
VIT_02s0154g00400	blue
VIT_02s0154g00600	blue
VIT_02s0241g00050	blue
VIT_02s0241g00140	blue
VIT_03s0017g01000	blue
VIT_03s0017g02210	blue
VIT_03s0038g00150	blue
VIT_03s0038g00300	blue
VIT_03s0038g00430	blue
VIT_03s0038g00840	blue
VIT_03s0038g00950	blue
VIT_03s0038g01480	blue
VIT_03s0038g02140	blue
VIT_03s0038g02170	blue
VIT_03s0038g02230	blue
VIT_03s0038g02480	blue
VIT_03s0038g02800	blue
VIT_03s0038g03550	blue
VIT_03s0038g03680	blue
VIT_03s0038g04720	blue
VIT_03s0063g00210	blue
VIT_03s0063g00670	blue
VIT_03s0063g00830	blue
VIT_03s0063g00860	blue
VIT_03s0063g01760	blue
VIT_03s0063g02130	blue
VIT_03s0063g02250	blue
VIT_03s0063g02490	blue
VIT_03s0063g02520	blue
VIT_03s0063g02610	blue
VIT_03s0088g00260	blue
VIT_03s0088g00380	blue
VIT_03s0088g00490	blue
VIT_03s0088g01160	blue
VIT_03s0091g00040	blue
VIT_03s0091g00260	blue
VIT_03s0091g00430	blue
VIT_03s0091g00640	blue
VIT_03s0091g01010	blue
VIT_03s0091g01290	blue
VIT_03s0110g00370	blue
VIT_03s0180g00040	blue
VIT_03s0180g00070	blue
VIT_03s0180g00320	blue
VIT_04s0008g00530	blue
VIT_04s0008g00740	blue
VIT_04s0008g00790	blue
VIT_04s0008g01000	blue
VIT_04s0008g01080	blue
VIT_04s0008g01250	blue
VIT_04s0008g01310	blue
VIT_04s0008g01670	blue
VIT_04s0008g01750	blue
VIT_04s0008g01800	blue
VIT_04s0008g01810	blue
VIT_04s0008g01850	blue
VIT_04s0008g02570	blue
VIT_04s0008g02590	blue
VIT_04s0008g03010	blue
VIT_04s0008g03240	blue
VIT_04s0008g03550	blue
VIT_04s0008g03570	blue
VIT_04s0008g03780	blue
VIT_04s0008g04020	blue
VIT_04s0008g04050	blue
VIT_04s0008g04150	blue
VIT_04s0008g04200	blue
VIT_04s0008g04250	blue
VIT_04s0008g04270	blue
VIT_04s0008g04490	blue
VIT_04s0008g05150	blue
VIT_04s0008g05470	blue
VIT_04s0008g05520	blue
VIT_04s0008g05830	blue
VIT_04s0008g06630	blue
VIT_04s0008g06670	blue
VIT_04s0008g06980	blue
VIT_04s0008g07080	blue
VIT_04s0008g07370	blue
VIT_04s0023g00930	blue
VIT_04s0023g01010	blue
VIT_04s0023g01170	blue
VIT_04s0023g01460	blue
VIT_04s0023g01630	blue
VIT_04s0023g01960	blue
VIT_04s0023g02130	blue
VIT_04s0023g02430	blue
VIT_04s0023g02690	blue
VIT_04s0023g02840	blue
VIT_04s0023g02970	blue
VIT_04s0023g03210	blue
VIT_04s0023g03360	blue
VIT_04s0023g03600	blue
VIT_04s0023g03710	blue
VIT_04s0023g03740	blue
VIT_04s0023g03760	blue
VIT_04s0043g00440	blue
VIT_04s0044g00190	blue
VIT_04s0044g01120	blue
VIT_04s0044g01560	blue
VIT_04s0044g01740	blue
VIT_04s0069g00990	blue
VIT_05s0020g00480	blue
VIT_05s0020g00620	blue
VIT_05s0020g00930	blue
VIT_05s0020g01090	blue
VIT_05s0020g01270	blue
VIT_05s0020g01410	blue
VIT_05s0020g01440	blue
VIT_05s0020g01480	blue
VIT_05s0020g01900	blue
VIT_05s0020g02690	blue
VIT_05s0020g02910	blue
VIT_05s0020g03130	blue
VIT_05s0020g03200	blue
VIT_05s0020g03350	blue
VIT_05s0020g03770	blue
VIT_05s0020g03900	blue
VIT_05s0020g04110	blue
VIT_05s0020g04190	blue
VIT_05s0020g04500	blue
VIT_05s0020g04510	blue
VIT_05s0020g04570	blue
VIT_05s0020g04800	blue
VIT_05s0029g00020	blue
VIT_05s0029g00040	blue
VIT_05s0029g00400	blue
VIT_05s0049g00120	blue
VIT_05s0049g00660	blue
VIT_05s0049g00720	blue
VIT_05s0049g00730	blue
VIT_05s0049g01310	blue
VIT_05s0049g01390	blue
VIT_05s0049g01720	blue
VIT_05s0049g01770	blue
VIT_05s0051g00340	blue
VIT_05s0051g00700	blue
VIT_05s0062g00960	blue
VIT_05s0062g01120	blue
VIT_05s0077g00560	blue
VIT_05s0077g00750	blue
VIT_05s0077g00950	blue
VIT_05s0077g01370	blue
VIT_05s0077g01450	blue
VIT_05s0077g01910	blue
VIT_05s0077g01920	blue
VIT_05s0077g02270	blue
VIT_05s0077g02290	blue
VIT_05s0094g01190	blue
VIT_05s0102g00710	blue
VIT_05s0102g01170	blue
VIT_06s0004g00410	blue
VIT_06s0004g00910	blue
VIT_06s0004g00980	blue
VIT_06s0004g01180	blue
VIT_06s0004g01270	blue
VIT_06s0004g01310	blue
VIT_06s0004g01510	blue
VIT_06s0004g01550	blue
VIT_06s0004g01710	blue
VIT_06s0004g01730	blue
VIT_06s0004g01780	blue
VIT_06s0004g01890	blue
VIT_06s0004g02230	blue
VIT_06s0004g02650	blue
VIT_06s0004g02790	blue
VIT_06s0004g02800	blue
VIT_06s0004g02840	blue
VIT_06s0004g02860	blue
VIT_06s0004g03220	blue
VIT_06s0004g03240	blue
VIT_06s0004g03890	blue
VIT_06s0004g04020	blue
VIT_06s0004g04170	blue
VIT_06s0004g04370	blue
VIT_06s0004g04550	blue
VIT_06s0004g04860	blue
VIT_06s0004g05870	blue
VIT_06s0004g05950	blue
VIT_06s0004g06100	blue
VIT_06s0004g06730	blue
VIT_06s0004g06940	blue
VIT_06s0004g06950	blue
VIT_06s0004g06960	blue
VIT_06s0004g07070	blue
VIT_06s0004g07150	blue
VIT_06s0004g08080	blue
VIT_06s0004g08150	blue
VIT_06s0004g08230	blue
VIT_06s0004g08260	blue
VIT_06s0009g00320	blue
VIT_06s0009g00440	blue
VIT_06s0009g00810	blue
VIT_06s0009g00850	blue
VIT_06s0009g00980	blue
VIT_06s0009g01640	blue
VIT_06s0009g02110	blue
VIT_06s0009g02550	blue
VIT_06s0009g02700	blue
VIT_06s0009g03390	blue
VIT_06s0009g03450	blue
VIT_06s0061g00070	blue
VIT_06s0061g00150	blue
VIT_06s0061g00550	blue
VIT_06s0061g00590	blue
VIT_06s0061g00730	blue
VIT_06s0061g01300	blue
VIT_06s0061g01380	blue
VIT_06s0080g00320	blue
VIT_06s0080g00600	blue
VIT_07s0005g00050	blue
VIT_07s0005g00120	blue
VIT_07s0005g00510	blue
VIT_07s0005g00560	blue
VIT_07s0005g00590	blue
VIT_07s0005g00630	blue
VIT_07s0005g00740	blue
VIT_07s0005g01030	blue
VIT_07s0005g01060	blue
VIT_07s0005g01180	blue
VIT_07s0005g01430	blue
VIT_07s0005g02160	blue
VIT_07s0005g02230	blue
VIT_07s0005g02580	blue
VIT_07s0005g02830	blue
VIT_07s0005g03390	blue
VIT_07s0005g03980	blue
VIT_07s0005g03990	blue
VIT_07s0005g04130	blue
VIT_07s0005g04150	blue
VIT_07s0005g05660	blue
VIT_07s0005g06160	blue
VIT_07s0005g06300	blue
VIT_07s0005g06340	blue
VIT_07s0031g00470	blue
VIT_07s0031g00980	blue
VIT_07s0031g01840	blue
VIT_07s0031g01980	blue
VIT_07s0031g02250	blue
VIT_07s0031g02550	blue
VIT_07s0031g02560	blue
VIT_07s0031g02700	blue
VIT_07s0104g00090	blue
VIT_07s0104g00500	blue
VIT_07s0104g00660	blue
VIT_07s0104g00960	blue
VIT_07s0104g01270	blue
VIT_07s0104g01620	blue
VIT_07s0104g01800	blue
VIT_07s0104g01820	blue
VIT_07s0104g01830	blue
VIT_07s0129g00230	blue
VIT_07s0129g00660	blue
VIT_07s0129g00930	blue
VIT_07s0129g01070	blue
VIT_07s0129g01080	blue
VIT_07s0141g00290	blue
VIT_07s0141g00540	blue
VIT_07s0141g00690	blue
VIT_07s0141g00730	blue
VIT_07s0151g00310	blue
VIT_07s0151g00340	blue
VIT_07s0151g00440	blue
VIT_07s0151g00470	blue
VIT_07s0151g01130	blue
VIT_07s0191g00090	blue
VIT_07s0197g00040	blue
VIT_08s0007g00030	blue
VIT_08s0007g00040	blue
VIT_08s0007g00330	blue
VIT_08s0007g00410	blue
VIT_08s0007g00980	blue
VIT_08s0007g01620	blue
VIT_08s0007g01630	blue
VIT_08s0007g01810	blue
VIT_08s0007g01850	blue
VIT_08s0007g01920	blue
VIT_08s0007g02160	blue
VIT_08s0007g03220	blue
VIT_08s0007g03340	blue
VIT_08s0007g03850	blue
VIT_08s0007g04310	blue
VIT_08s0007g04520	blue
VIT_08s0007g04780	blue
VIT_08s0007g04820	blue
VIT_08s0007g04950	blue
VIT_08s0007g05060	blue
VIT_08s0007g05430	blue
VIT_08s0007g05630	blue
VIT_08s0007g06500	blue
VIT_08s0007g06890	blue
VIT_08s0007g06950	blue
VIT_08s0007g07010	blue
VIT_08s0007g07110	blue
VIT_08s0007g07220	blue
VIT_08s0007g07410	blue
VIT_08s0007g07490	blue
VIT_08s0007g07820	blue
VIT_08s0007g07870	blue
VIT_08s0007g07930	blue
VIT_08s0007g08150	blue
VIT_08s0007g08780	blue
VIT_08s0032g00150	blue
VIT_08s0032g01190	blue
VIT_08s0040g00060	blue
VIT_08s0040g00440	blue
VIT_08s0040g00480	blue
VIT_08s0040g00510	blue
VIT_08s0040g00590	blue
VIT_08s0040g00600	blue
VIT_08s0040g00780	blue
VIT_08s0040g00930	blue
VIT_08s0040g00970	blue
VIT_08s0040g00980	blue
VIT_08s0040g01130	blue
VIT_08s0040g01140	blue
VIT_08s0040g01230	blue
VIT_08s0040g01680	blue
VIT_08s0040g01710	blue
VIT_08s0040g01920	blue
VIT_08s0040g01970	blue
VIT_08s0040g02210	blue
VIT_08s0040g02260	blue
VIT_08s0040g02330	blue
VIT_08s0040g02400	blue
VIT_08s0040g03200	blue
VIT_08s0040g03250	blue
VIT_08s0040g03400	blue
VIT_08s0056g00050	blue
VIT_08s0056g00150	blue
VIT_08s0056g00210	blue
VIT_08s0056g00610	blue
VIT_08s0056g00980	blue
VIT_08s0056g01150	blue
VIT_08s0056g01530	blue
VIT_08s0058g00280	blue
VIT_08s0058g00390	blue
VIT_08s0058g00470	blue
VIT_08s0058g00500	blue
VIT_08s0058g00540	blue
VIT_08s0058g00640	blue
VIT_08s0058g01110	blue
VIT_08s0058g01340	blue
VIT_09s0002g00260	blue
VIT_09s0002g00420	blue
VIT_09s0002g00610	blue
VIT_09s0002g00970	blue
VIT_09s0002g02150	blue
VIT_09s0002g02220	blue
VIT_09s0002g03250	blue
VIT_09s0002g03260	blue
VIT_09s0002g03350	blue
VIT_09s0002g03620	blue
VIT_09s0002g03740	blue
VIT_09s0002g03940	blue
VIT_09s0002g04120	blue
VIT_09s0002g04240	blue
VIT_09s0002g04340	blue
VIT_09s0002g04440	blue
VIT_09s0002g04620	blue
VIT_09s0002g05150	blue
VIT_09s0002g05730	blue
VIT_09s0002g06110	blue
VIT_09s0002g06300	blue
VIT_09s0002g06990	blue
VIT_09s0002g07120	blue
VIT_09s0002g08680	blue
VIT_09s0002g08960	blue
VIT_09s0002g09090	blue
VIT_09s0018g01290	blue
VIT_09s0018g01630	blue
VIT_09s0018g02110	blue
VIT_09s0054g01600	blue
VIT_09s0070g00050	blue
VIT_10s0003g00210	blue
VIT_10s0003g00330	blue
VIT_10s0003g00880	blue
VIT_10s0003g01130	blue
VIT_10s0003g01280	blue
VIT_10s0003g01310	blue
VIT_10s0003g01460	blue
VIT_10s0003g01490	blue
VIT_10s0003g02110	blue
VIT_10s0003g02170	blue
VIT_10s0003g02650	blue
VIT_10s0003g03080	blue
VIT_10s0003g04050	blue
VIT_10s0003g04670	blue
VIT_10s0003g05210	blue
VIT_10s0003g05690	blue
VIT_10s0042g00060	blue
VIT_10s0071g00860	blue
VIT_10s0071g00870	blue
VIT_10s0092g00360	blue
VIT_10s0092g00640	blue
VIT_10s0116g00080	blue
VIT_10s0116g00500	blue
VIT_10s0116g00560	blue
VIT_10s0116g00590	blue
VIT_10s0116g01760	blue
VIT_11s0016g00110	blue
VIT_11s0016g00290	blue
VIT_11s0016g00300	blue
VIT_11s0016g00590	blue
VIT_11s0016g01160	blue
VIT_11s0016g01300	blue
VIT_11s0016g01320	blue
VIT_11s0016g01460	blue
VIT_11s0016g02170	blue
VIT_11s0016g02280	blue
VIT_11s0016g02890	blue
VIT_11s0016g02900	blue
VIT_11s0016g03160	blue
VIT_11s0016g03370	blue
VIT_11s0016g03540	blue
VIT_11s0016g03560	blue
VIT_11s0016g04380	blue
VIT_11s0016g04500	blue
VIT_11s0016g04620	blue
VIT_11s0016g05050	blue
VIT_11s0016g05330	blue
VIT_11s0016g05380	blue
VIT_11s0016g05750	blue
VIT_11s0037g00070	blue
VIT_11s0037g00080	blue
VIT_11s0037g00160	blue
VIT_11s0037g00730	blue
VIT_11s0052g00620	blue
VIT_11s0052g00840	blue
VIT_11s0052g01090	blue
VIT_11s0052g01730	blue
VIT_11s0052g01800	blue
VIT_11s0065g01210	blue
VIT_11s0103g00040	blue
VIT_11s0103g00050	blue
VIT_11s0103g00220	blue
VIT_11s0103g00310	blue
VIT_11s0118g00770	blue
VIT_12s0028g00310	blue
VIT_12s0028g00590	blue
VIT_12s0028g00940	blue
VIT_12s0028g01150	blue
VIT_12s0028g01800	blue
VIT_12s0028g02340	blue
VIT_12s0028g02520	blue
VIT_12s0028g02540	blue
VIT_12s0028g02630	blue
VIT_12s0028g02650	blue
VIT_12s0028g03120	blue
VIT_12s0028g03190	blue
VIT_12s0028g03330	blue
VIT_12s0028g03350	blue
VIT_12s0028g03360	blue
VIT_12s0034g01140	blue
VIT_12s0034g01760	blue
VIT_12s0055g01140	blue
VIT_12s0057g00190	blue
VIT_12s0057g00200	blue
VIT_12s0057g01030	blue
VIT_12s0059g00190	blue
VIT_12s0059g00230	blue
VIT_12s0059g00590	blue
VIT_12s0059g00670	blue
VIT_12s0059g00990	blue
VIT_12s0059g01250	blue
VIT_12s0059g01320	blue
VIT_12s0059g01560	blue
VIT_12s0059g01820	blue
VIT_12s0059g01900	blue
VIT_12s0059g02360	blue
VIT_12s0059g02420	blue
VIT_12s0134g00500	blue
VIT_12s0142g00070	blue
VIT_13s0019g01650	blue
VIT_13s0019g01830	blue
VIT_13s0019g01840	blue
VIT_13s0019g01890	blue
VIT_13s0019g02020	blue
VIT_13s0019g02040	blue
VIT_13s0019g02530	blue
VIT_13s0019g02540	blue
VIT_13s0019g02710	blue
VIT_13s0019g03210	blue
VIT_13s0019g03370	blue
VIT_13s0019g03380	blue
VIT_13s0019g03430	blue
VIT_13s0019g04050	blue
VIT_13s0019g04280	blue
VIT_13s0019g04300	blue
VIT_13s0019g04310	blue
VIT_13s0019g04460	blue
VIT_13s0019g04470	blue
VIT_13s0019g04550	blue
VIT_13s0019g04910	blue
VIT_13s0019g05370	blue
VIT_13s0047g00510	blue
VIT_13s0064g00460	blue
VIT_13s0064g00560	blue
VIT_13s0064g00850	blue
VIT_13s0064g00950	blue
VIT_13s0064g01240	blue
VIT_13s0064g01330	blue
VIT_13s0067g00220	blue
VIT_13s0067g01180	blue
VIT_13s0067g01420	blue
VIT_13s0067g01450	blue
VIT_13s0067g01820	blue
VIT_13s0067g02400	blue
VIT_13s0067g02420	blue
VIT_13s0067g02530	blue
VIT_13s0067g02870	blue
VIT_13s0067g02910	blue
VIT_13s0067g03020	blue
VIT_13s0067g03200	blue
VIT_13s0067g03230	blue
VIT_13s0067g03300	blue
VIT_13s0067g03820	blue
VIT_13s0073g00140	blue
VIT_13s0073g00520	blue
VIT_13s0074g00500	blue
VIT_13s0084g00080	blue
VIT_13s0147g00100	blue
VIT_13s0147g00230	blue
VIT_13s0156g00090	blue
VIT_13s0156g00100	blue
VIT_13s0156g00120	blue
VIT_13s0156g00220	blue
VIT_13s0158g00320	blue
VIT_13s0158g00370	blue
VIT_14s0006g00520	blue
VIT_14s0006g01420	blue
VIT_14s0006g02600	blue
VIT_14s0030g00650	blue
VIT_14s0030g00660	blue
VIT_14s0030g00740	blue
VIT_14s0030g01220	blue
VIT_14s0030g01620	blue
VIT_14s0030g01800	blue
VIT_14s0030g01810	blue
VIT_14s0030g01860	blue
VIT_14s0036g00540	blue
VIT_14s0060g00240	blue
VIT_14s0060g00450	blue
VIT_14s0060g00550	blue
VIT_14s0060g00900	blue
VIT_14s0060g00990	blue
VIT_14s0060g01120	blue
VIT_14s0060g01290	blue
VIT_14s0060g01320	blue
VIT_14s0060g01780	blue
VIT_14s0066g00050	blue
VIT_14s0066g00060	blue
VIT_14s0066g00970	blue
VIT_14s0066g01050	blue
VIT_14s0066g01120	blue
VIT_14s0066g01220	blue
VIT_14s0066g01270	blue
VIT_14s0066g01370	blue
VIT_14s0066g01650	blue
VIT_14s0066g02320	blue
VIT_14s0068g00150	blue
VIT_14s0068g00190	blue
VIT_14s0068g00270	blue
VIT_14s0068g00740	blue
VIT_14s0068g00750	blue
VIT_14s0068g00830	blue
VIT_14s0068g00870	blue
VIT_14s0068g01260	blue
VIT_14s0068g01520	blue
VIT_14s0068g01530	blue
VIT_14s0068g01640	blue
VIT_14s0068g01710	blue
VIT_14s0068g02000	blue
VIT_14s0081g00200	blue
VIT_14s0081g00500	blue
VIT_14s0083g00110	blue
VIT_14s0083g00260	blue
VIT_14s0083g00290	blue
VIT_14s0083g00940	blue
VIT_14s0083g00970	blue
VIT_14s0083g01100	blue
VIT_14s0083g01110	blue
VIT_14s0108g00430	blue
VIT_14s0108g00440	blue
VIT_14s0108g00710	blue
VIT_14s0108g00740	blue
VIT_14s0108g00980	blue
VIT_14s0108g01550	blue
VIT_14s0128g00190	blue
VIT_14s0128g00440	blue
VIT_14s0128g00460	blue
VIT_14s0171g00210	blue
VIT_14s0219g00090	blue
VIT_15s0021g00890	blue
VIT_15s0021g01000	blue
VIT_15s0021g01340	blue
VIT_15s0021g01540	blue
VIT_15s0021g01920	blue
VIT_15s0021g02790	blue
VIT_15s0024g00070	blue
VIT_15s0046g01010	blue
VIT_15s0046g01970	blue
VIT_15s0046g02000	blue
VIT_15s0046g02070	blue
VIT_15s0046g02560	blue
VIT_15s0048g00350	blue
VIT_15s0048g00360	blue
VIT_15s0048g00870	blue
VIT_15s0048g01390	blue
VIT_15s0048g02610	blue
VIT_15s0048g02680	blue
VIT_15s0107g00270	blue
VIT_15s0107g00320	blue
VIT_16s0013g01990	blue
VIT_16s0013g02090	blue
VIT_16s0022g00060	blue
VIT_16s0022g00540	blue
VIT_16s0022g00670	blue
VIT_16s0022g01620	blue
VIT_16s0022g01820	blue
VIT_16s0022g01870	blue
VIT_16s0022g02170	blue
VIT_16s0022g02200	blue
VIT_16s0022g02370	blue
VIT_16s0039g02040	blue
VIT_16s0039g02430	blue
VIT_16s0050g00090	blue
VIT_16s0050g01680	blue
VIT_16s0050g02190	blue
VIT_16s0050g02430	blue
VIT_16s0098g00160	blue
VIT_16s0098g00400	blue
VIT_16s0098g00600	blue
VIT_16s0098g01070	blue
VIT_16s0098g01190	blue
VIT_16s0098g01510	blue
VIT_16s0098g01840	blue
VIT_16s0100g00290	blue
VIT_16s0100g00650	blue
VIT_17s0000g00330	blue
VIT_17s0000g00980	blue
VIT_17s0000g01190	blue
VIT_17s0000g02550	blue
VIT_17s0000g02650	blue
VIT_17s0000g02680	blue
VIT_17s0000g02750	blue
VIT_17s0000g02850	blue
VIT_17s0000g03040	blue
VIT_17s0000g03130	blue
VIT_17s0000g03280	blue
VIT_17s0000g03290	blue
VIT_17s0000g04130	blue
VIT_17s0000g04330	blue
VIT_17s0000g04540	blue
VIT_17s0000g05570	blue
VIT_17s0000g05640	blue
VIT_17s0000g05830	blue
VIT_17s0000g06270	blue
VIT_17s0000g06360	blue
VIT_17s0000g06630	blue
VIT_17s0000g06980	blue
VIT_17s0000g07260	blue
VIT_17s0000g07440	blue
VIT_17s0000g07470	blue
VIT_17s0000g07510	blue
VIT_17s0000g07840	blue
VIT_17s0000g08560	blue
VIT_17s0000g09090	blue
VIT_17s0000g09500	blue
VIT_17s0000g09800	blue
VIT_17s0000g09810	blue
VIT_17s0053g00590	blue
VIT_17s0053g00990	blue
VIT_18s0001g00040	blue
VIT_18s0001g00160	blue
VIT_18s0001g00610	blue
VIT_18s0001g01530	blue
VIT_18s0001g01680	blue
VIT_18s0001g02050	blue
VIT_18s0001g02060	blue
VIT_18s0001g02410	blue
VIT_18s0001g02630	blue
VIT_18s0001g03080	blue
VIT_18s0001g03300	blue
VIT_18s0001g03370	blue
VIT_18s0001g03610	blue
VIT_18s0001g04790	blue
VIT_18s0001g05020	blue
VIT_18s0001g05060	blue
VIT_18s0001g05370	blue
VIT_18s0001g05480	blue
VIT_18s0001g05570	blue
VIT_18s0001g06250	blue
VIT_18s0001g07110	blue
VIT_18s0001g07550	blue
VIT_18s0001g08090	blue
VIT_18s0001g08550	blue
VIT_18s0001g08610	blue
VIT_18s0001g08700	blue
VIT_18s0001g08710	blue
VIT_18s0001g08750	blue
VIT_18s0001g09290	blue
VIT_18s0001g09360	blue
VIT_18s0001g09400	blue
VIT_18s0001g09920	blue
VIT_18s0001g09980	blue
VIT_18s0001g10040	blue
VIT_18s0001g10160	blue
VIT_18s0001g10540	blue
VIT_18s0001g11390	blue
VIT_18s0001g11620	blue
VIT_18s0001g11930	blue
VIT_18s0001g11970	blue
VIT_18s0001g12090	blue
VIT_18s0001g12780	blue
VIT_18s0001g12800	blue
VIT_18s0001g12830	blue
VIT_18s0001g12970	blue
VIT_18s0001g13680	blue
VIT_18s0001g13870	blue
VIT_18s0001g14040	blue
VIT_18s0001g14100	blue
VIT_18s0001g14170	blue
VIT_18s0001g14310	blue
VIT_18s0001g14640	blue
VIT_18s0001g14950	blue
VIT_18s0001g15330	blue
VIT_18s0001g15420	blue
VIT_18s0041g01270	blue
VIT_18s0072g00150	blue
VIT_18s0072g00270	blue
VIT_18s0072g00340	blue
VIT_18s0072g00480	blue
VIT_18s0072g00800	blue
VIT_18s0072g01160	blue
VIT_18s0089g00010	blue
VIT_18s0117g00220	blue
VIT_18s0122g00290	blue
VIT_18s0122g00470	blue
VIT_18s0122g00550	blue
VIT_18s0122g00980	blue
VIT_19s0014g00090	blue
VIT_19s0014g00180	blue
VIT_19s0014g01250	blue
VIT_19s0014g02500	blue
VIT_19s0014g02800	blue
VIT_19s0014g02920	blue
VIT_19s0014g03520	blue
VIT_19s0014g04690	blue
VIT_19s0014g05070	blue
VIT_19s0015g00920	blue
VIT_19s0015g01210	blue
VIT_19s0015g01230	blue
VIT_19s0027g00010	blue
VIT_19s0027g00080	blue
VIT_19s0027g01850	blue
VIT_19s0085g00520	blue
VIT_19s0085g00600	blue
VIT_19s0085g00690	blue
VIT_19s0085g00900	blue
VIT_19s0090g00120	blue
VIT_19s0090g00480	blue
VIT_19s0090g00900	blue
VIT_19s0090g01070	blue
VIT_19s0090g01600	blue
VIT_19s0093g00590	blue
VIT_00s0153g00050	brown
VIT_00s0181g00010	brown
VIT_00s0203g00050	brown
VIT_00s0231g00040	brown
VIT_00s0253g00040	brown
VIT_00s0371g00100	brown
VIT_00s0386g00050	brown
VIT_00s0434g00020	brown
VIT_00s0567g00010	brown
VIT_00s0586g00030	brown
VIT_00s1314g00010	brown
VIT_00s1353g00010	brown
VIT_00s2576g00010	brown
VIT_01s0010g01000	brown
VIT_01s0010g02070	brown
VIT_01s0010g02090	brown
VIT_01s0010g02460	brown
VIT_01s0010g02910	brown
VIT_01s0011g00470	brown
VIT_01s0011g00530	brown
VIT_01s0011g00700	brown
VIT_01s0011g03890	brown
VIT_01s0011g05390	brown
VIT_01s0011g05790	brown
VIT_01s0011g05960	brown
VIT_01s0011g06330	brown
VIT_01s0026g01950	brown
VIT_01s0137g00820	brown
VIT_01s0150g00480	brown
VIT_02s0012g00550	brown
VIT_02s0012g01450	brown
VIT_02s0025g01300	brown
VIT_02s0025g01850	brown
VIT_02s0025g02070	brown
VIT_02s0025g02510	brown
VIT_02s0025g03290	brown
VIT_02s0025g04320	brown
VIT_02s0087g00710	brown
VIT_02s0087g00930	brown
VIT_02s0154g00080	brown
VIT_02s0241g00120	brown
VIT_03s0017g01690	brown
VIT_03s0038g02100	brown
VIT_03s0038g02180	brown
VIT_03s0038g02650	brown
VIT_03s0038g03400	brown
VIT_03s0063g01960	brown
VIT_03s0063g01970	brown
VIT_03s0091g00450	brown
VIT_03s0091g01090	brown
VIT_03s0097g00510	brown
VIT_04s0008g00300	brown
VIT_04s0008g00310	brown
VIT_04s0008g01160	brown
VIT_04s0008g01330	brown
VIT_04s0008g01860	brown
VIT_04s0008g04920	brown
VIT_04s0008g06000	brown
VIT_04s0008g06210	brown
VIT_04s0023g01080	brown
VIT_04s0023g02420	brown
VIT_04s0023g02880	brown
VIT_04s0023g03070	brown
VIT_04s0023g03130	brown
VIT_04s0023g03570	brown
VIT_04s0043g00160	brown
VIT_04s0043g00220	brown
VIT_04s0044g00060	brown
VIT_04s0044g01100	brown
VIT_04s0044g01850	brown
VIT_04s0044g01880	brown
VIT_05s0020g03340	brown
VIT_05s0020g03380	brown
VIT_05s0029g00390	brown
VIT_05s0029g00650	brown
VIT_05s0029g01490	brown
VIT_05s0049g00090	brown
VIT_05s0049g01550	brown
VIT_05s0062g00270	brown
VIT_05s0062g01070	brown
VIT_05s0062g01190	brown
VIT_05s0077g00540	brown
VIT_05s0094g00480	brown
VIT_05s0094g01530	brown
VIT_05s0102g00190	brown
VIT_05s0124g00240	brown
VIT_06s0004g01670	brown
VIT_06s0004g06390	brown
VIT_06s0004g06910	brown
VIT_06s0004g07210	brown
VIT_06s0004g08250	brown
VIT_06s0009g01110	brown
VIT_06s0009g01810	brown
VIT_06s0009g01930	brown
VIT_06s0061g00450	brown
VIT_06s0061g00680	brown
VIT_06s0061g00700	brown
VIT_06s0061g01040	brown
VIT_06s0061g01310	brown
VIT_06s0080g00420	brown
VIT_06s0080g01160	brown
VIT_07s0005g00890	brown
VIT_07s0005g01330	brown
VIT_07s0005g01520	brown
VIT_07s0005g02710	brown
VIT_07s0005g02950	brown
VIT_07s0005g03230	brown
VIT_07s0031g00040	brown
VIT_07s0031g00480	brown
VIT_07s0031g03220	brown
VIT_07s0141g00600	brown
VIT_07s0191g00180	brown
VIT_07s0197g00080	brown
VIT_08s0007g01230	brown
VIT_08s0007g01350	brown
VIT_08s0007g01520	brown
VIT_08s0007g04200	brown
VIT_08s0007g04790	brown
VIT_08s0007g05270	brown
VIT_08s0007g06000	brown
VIT_08s0007g07550	brown
VIT_08s0032g00510	brown
VIT_08s0040g00380	brown
VIT_08s0056g00430	brown
VIT_08s0058g00980	brown
VIT_09s0002g00650	brown
VIT_09s0002g03010	brown
VIT_09s0002g03410	brown
VIT_09s0002g04130	brown
VIT_09s0018g01920	brown
VIT_09s0054g01000	brown
VIT_10s0003g00420	brown
VIT_10s0003g00550	brown
VIT_10s0003g01050	brown
VIT_10s0003g01160	brown
VIT_10s0003g01170	brown
VIT_10s0003g01900	brown
VIT_10s0003g01990	brown
VIT_10s0003g02000	brown
VIT_10s0003g02910	brown
VIT_10s0003g03250	brown
VIT_10s0003g04990	brown
VIT_10s0003g05380	brown
VIT_10s0116g00440	brown
VIT_10s0405g00020	brown
VIT_10s0405g00050	brown
VIT_11s0016g00640	brown
VIT_11s0016g00690	brown
VIT_11s0016g01200	brown
VIT_11s0016g01990	brown
VIT_11s0016g02180	brown
VIT_11s0016g02200	brown
VIT_11s0016g03140	brown
VIT_11s0016g03400	brown
VIT_11s0016g03410	brown
VIT_11s0016g03640	brown
VIT_11s0016g03760	brown
VIT_11s0016g03880	brown
VIT_11s0016g04220	brown
VIT_11s0016g04750	brown
VIT_11s0016g05010	brown
VIT_11s0037g00010	brown
VIT_11s0037g01400	brown
VIT_11s0052g00200	brown
VIT_11s0052g00240	brown
VIT_11s0052g00700	brown
VIT_12s0028g00530	brown
VIT_12s0028g01110	brown
VIT_12s0028g01710	brown
VIT_12s0028g02240	brown
VIT_12s0028g03200	brown
VIT_12s0028g03230	brown
VIT_12s0035g00380	brown
VIT_12s0035g02020	brown
VIT_12s0055g00800	brown
VIT_12s0057g00010	brown
VIT_12s0057g01020	brown
VIT_12s0059g00770	brown
VIT_12s0059g01640	brown
VIT_12s0134g00160	brown
VIT_12s0142g00780	brown
VIT_13s0019g01040	brown
VIT_13s0019g01190	brown
VIT_13s0019g02730	brown
VIT_13s0019g03610	brown
VIT_13s0019g03890	brown
VIT_13s0019g04030	brown
VIT_13s0019g05150	brown
VIT_13s0067g02220	brown
VIT_13s0067g02280	brown
VIT_13s0084g00820	brown
VIT_13s0139g00140	brown
VIT_14s0006g01080	brown
VIT_14s0006g02490	brown
VIT_14s0030g00140	brown
VIT_14s0030g01790	brown
VIT_14s0030g02200	brown
VIT_14s0030g02240	brown
VIT_14s0060g00940	brown
VIT_14s0060g02440	brown
VIT_14s0066g00250	brown
VIT_14s0066g01730	brown
VIT_14s0066g01850	brown
VIT_14s0068g00230	brown
VIT_14s0068g01780	brown
VIT_14s0068g02190	brown
VIT_14s0083g00620	brown
VIT_14s0083g01140	brown
VIT_14s0083g01160	brown
VIT_14s0128g00390	brown
VIT_14s0219g00120	brown
VIT_15s0021g00330	brown
VIT_15s0021g02720	brown
VIT_15s0024g00820	brown
VIT_15s0046g01360	brown
VIT_15s0048g00740	brown
VIT_15s0048g01170	brown
VIT_15s0048g01880	brown
VIT_15s0048g02370	brown
VIT_16s0022g01430	brown
VIT_16s0050g00100	brown
VIT_16s0050g00150	brown
VIT_16s0050g02310	brown
VIT_16s0098g01080	brown
VIT_16s0098g01900	brown
VIT_16s0100g00360	brown
VIT_16s0100g00510	brown
VIT_16s0100g00740	brown
VIT_17s0000g01120	brown
VIT_17s0000g01460	brown
VIT_17s0000g02570	brown
VIT_17s0000g03560	brown
VIT_17s0000g05020	brown
VIT_17s0000g07560	brown
VIT_17s0000g07640	brown
VIT_17s0000g07770	brown
VIT_17s0000g07820	brown
VIT_17s0000g08080	brown
VIT_17s0000g08760	brown
VIT_17s0000g08770	brown
VIT_17s0000g08860	brown
VIT_17s0000g09160	brown
VIT_17s0000g09170	brown
VIT_18s0001g05840	brown
VIT_18s0001g06140	brown
VIT_18s0001g07340	brown
VIT_18s0001g08160	brown
VIT_18s0001g08230	brown
VIT_18s0001g09040	brown
VIT_18s0001g09080	brown
VIT_18s0001g10070	brown
VIT_18s0001g10310	brown
VIT_18s0001g10360	brown
VIT_18s0001g10470	brown
VIT_18s0001g10700	brown
VIT_18s0001g10830	brown
VIT_18s0001g11120	brown
VIT_18s0001g12220	brown
VIT_18s0001g15410	brown
VIT_18s0072g00260	brown
VIT_18s0122g00120	brown
VIT_19s0014g00280	brown
VIT_19s0014g00710	brown
VIT_19s0014g01470	brown
VIT_19s0014g01530	brown
VIT_19s0014g01780	brown
VIT_19s0014g03090	brown
VIT_19s0014g03160	brown
VIT_19s0014g03180	brown
VIT_19s0085g01110	brown
VIT_19s0090g00510	brown
VIT_19s0090g01490	brown
VIT_00s1206g00010	green
VIT_01s0010g00600	green
VIT_01s0010g02290	green
VIT_01s0010g02420	green
VIT_01s0011g03420	green
VIT_01s0011g05700	green
VIT_01s0137g00210	green
VIT_02s0025g01090	green
VIT_02s0025g02620	green
VIT_02s0154g00010	green
VIT_03s0038g00670	green
VIT_03s0063g00460	green
VIT_03s0088g00290	green
VIT_03s0088g01050	green
VIT_04s0023g03010	green
VIT_05s0020g00960	green
VIT_05s0020g01120	green
VIT_05s0029g00500	green
VIT_06s0004g02390	green
VIT_06s0004g05180	green
VIT_07s0005g01080	green
VIT_07s0005g02450	green
VIT_07s0031g01270	green
VIT_07s0104g00590	green
VIT_07s0185g00130	green
VIT_08s0007g00020	green
VIT_08s0007g00840	green
VIT_08s0007g00930	green
VIT_08s0007g03230	green
VIT_08s0007g07600	green
VIT_08s0040g01250	green
VIT_08s0056g01300	green
VIT_08s0105g00180	green
VIT_09s0002g01150	green
VIT_09s0002g03520	green
VIT_09s0002g06810	green
VIT_09s0054g01750	green
VIT_10s0003g01100	green
VIT_10s0116g00350	green
VIT_10s0116g01040	green
VIT_11s0016g02790	green
VIT_11s0016g03240	green
VIT_11s0016g04920	green
VIT_11s0016g05170	green
VIT_11s0037g00290	green
VIT_11s0103g00380	green
VIT_12s0034g02560	green
VIT_12s0034g02570	green
VIT_12s0057g00220	green
VIT_12s0134g00420	green
VIT_12s0142g00760	green
VIT_13s0019g00740	green
VIT_13s0019g02820	green
VIT_13s0019g02840	green
VIT_13s0019g03390	green
VIT_13s0067g01960	green
VIT_14s0006g01250	green
VIT_14s0036g00520	green
VIT_14s0060g01810	green
VIT_14s0066g00590	green
VIT_14s0066g01330	green
VIT_14s0068g00680	green
VIT_14s0108g01500	green
VIT_15s0021g01880	green
VIT_15s0046g01190	green
VIT_15s0046g02230	green
VIT_15s0048g00560	green
VIT_16s0022g00470	green
VIT_16s0022g01210	green
VIT_16s0039g00520	green
VIT_16s0039g01560	green
VIT_16s0050g01060	green
VIT_16s0050g01180	green
VIT_16s0050g02290	green
VIT_16s0098g01210	green
VIT_17s0000g06190	green
VIT_17s0000g07580	green
VIT_18s0001g00190	green
VIT_18s0001g01630	green
VIT_18s0001g01690	green
VIT_18s0001g02750	green
VIT_18s0001g06070	green
VIT_18s0001g08690	green
VIT_18s0001g09130	green
VIT_18s0001g10150	green
VIT_18s0001g10690	green
VIT_18s0001g13260	green
VIT_18s0001g13980	green
VIT_18s0041g01230	green
VIT_00s0291g00050	greenyellow
VIT_00s1569g00010	greenyellow
VIT_01s0011g04630	greenyellow
VIT_01s0011g06450	greenyellow
VIT_02s0025g01280	greenyellow
VIT_03s0038g00760	greenyellow
VIT_03s0063g01770	greenyellow
VIT_04s0008g02640	greenyellow
VIT_05s0020g01460	greenyellow
VIT_06s0004g06170	greenyellow
VIT_07s0005g01320	greenyellow
VIT_07s0151g00800	greenyellow
VIT_08s0007g05180	greenyellow
VIT_08s0007g05860	greenyellow
VIT_08s0040g00540	greenyellow
VIT_08s0040g02090	greenyellow
VIT_08s0056g01240	greenyellow
VIT_09s0002g06770	greenyellow
VIT_11s0016g04690	greenyellow
VIT_12s0034g02390	greenyellow
VIT_12s0059g00280	greenyellow
VIT_13s0019g01100	greenyellow
VIT_13s0019g02280	greenyellow
VIT_13s0067g00700	greenyellow
VIT_13s0067g03490	greenyellow
VIT_13s0084g00310	greenyellow
VIT_14s0066g01210	greenyellow
VIT_14s0068g01690	greenyellow
VIT_14s0068g01950	greenyellow
VIT_16s0050g02620	greenyellow
VIT_19s0014g03650	greenyellow
VIT_00s0203g00020	grey
VIT_00s0480g00040	grey
VIT_00s0779g00010	grey
VIT_01s0011g03500	grey
VIT_01s0011g04550	grey
VIT_01s0026g00820	grey
VIT_02s0012g00400	grey
VIT_02s0012g01960	grey
VIT_02s0025g00280	grey
VIT_02s0025g00360	grey
VIT_02s0154g00480	grey
VIT_03s0017g01460	grey
VIT_03s0091g00310	grey
VIT_03s0091g00690	grey
VIT_03s0132g00340	grey
VIT_04s0008g01570	grey
VIT_04s0008g03400	grey
VIT_04s0008g06570	grey
VIT_04s0044g01110	grey
VIT_05s0020g00420	grey
VIT_05s0020g00440	grey
VIT_05s0077g01970	grey
VIT_05s0094g00360	grey
VIT_06s0004g04470	grey
VIT_06s0009g00370	grey
VIT_06s0061g01250	grey
VIT_06s0080g00090	grey
VIT_06s0080g01090	grey
VIT_07s0031g02840	grey
VIT_08s0007g00540	grey
VIT_08s0007g04180	grey
VIT_08s0007g05800	grey
VIT_08s0007g08520	grey
VIT_08s0032g01150	grey
VIT_08s0105g00190	grey
VIT_08s0217g00090	grey
VIT_09s0002g05080	grey
VIT_09s0018g01540	grey
VIT_10s0003g00140	grey
VIT_10s0003g01960	grey
VIT_10s0003g03750	grey
VIT_10s0003g03790	grey
VIT_10s0116g01810	grey
VIT_11s0016g02920	grey
VIT_11s0037g00510	grey
VIT_11s0037g01180	grey
VIT_12s0034g00040	grey
VIT_12s0057g00070	grey
VIT_12s0057g00150	grey
VIT_13s0019g03000	grey
VIT_13s0067g01070	grey
VIT_13s0084g00130	grey
VIT_13s0101g00220	grey
VIT_14s0006g02950	grey
VIT_14s0108g00630	grey
VIT_15s0048g02900	grey
VIT_16s0050g01150	grey
VIT_17s0000g09470	grey
VIT_18s0001g08100	grey
VIT_18s0001g11610	grey
VIT_18s0001g11730	grey
VIT_19s0014g01150	grey
VIT_19s0014g02240	grey
VIT_19s0014g03310	grey
VIT_19s0015g00670	grey
VIT_00s0283g00030	magenta
VIT_00s1343g00010	magenta
VIT_01s0011g00600	magenta
VIT_01s0011g01520	magenta
VIT_01s0011g01660	magenta
VIT_01s0011g03430	magenta
VIT_01s0026g01550	magenta
VIT_01s0137g00520	magenta
VIT_01s0146g00060	magenta
VIT_02s0012g00760	magenta
VIT_02s0025g00260	magenta
VIT_02s0025g03190	magenta
VIT_02s0025g03600	magenta
VIT_03s0063g00370	magenta
VIT_04s0008g01420	magenta
VIT_04s0044g02010	magenta
VIT_05s0020g02830	magenta
VIT_05s0020g02860	magenta
VIT_05s0094g01320	magenta
VIT_06s0004g01930	magenta
VIT_06s0004g02680	magenta
VIT_06s0004g06010	magenta
VIT_07s0005g02100	magenta
VIT_07s0031g00350	magenta
VIT_07s0031g01600	magenta
VIT_07s0031g02210	magenta
VIT_08s0007g01930	magenta
VIT_08s0007g05100	magenta
VIT_08s0032g00760	magenta
VIT_09s0002g01000	magenta
VIT_09s0002g02620	magenta
VIT_11s0016g04330	magenta
VIT_13s0047g00010	magenta
VIT_13s0064g00860	magenta
VIT_13s0064g01470	magenta
VIT_13s0067g01350	magenta
VIT_13s0067g02300	magenta
VIT_13s0067g03170	magenta
VIT_13s0074g00150	magenta
VIT_14s0006g01090	magenta
VIT_14s0060g00480	magenta
VIT_14s0066g00450	magenta
VIT_14s0066g01240	magenta
VIT_16s0098g00850	magenta
VIT_16s0098g00900	magenta
VIT_16s0098g01720	magenta
VIT_18s0001g10030	magenta
VIT_18s0001g12840	magenta
VIT_19s0015g00760	magenta
VIT_19s0085g00740	magenta
VIT_19s0085g00810	magenta
VIT_01s0011g03580	pink
VIT_01s0150g00460	pink
VIT_02s0025g00140	pink
VIT_02s0025g04340	pink
VIT_02s0025g04630	pink
VIT_03s0017g01280	pink
VIT_03s0091g00160	pink
VIT_03s0091g01060	pink
VIT_04s0044g01620	pink
VIT_05s0020g00740	pink
VIT_05s0062g01320	pink
VIT_05s0094g00340	pink
VIT_06s0004g01750	pink
VIT_06s0004g03700	pink
VIT_06s0004g06820	pink
VIT_06s0009g01420	pink
VIT_06s0009g03350	pink
VIT_06s0061g00560	pink
VIT_06s0061g01210	pink
VIT_07s0005g01040	pink
VIT_07s0005g03570	pink
VIT_07s0031g00540	pink
VIT_08s0007g04890	pink
VIT_08s0007g05130	pink
VIT_08s0007g06040	pink
VIT_08s0040g01930	pink
VIT_10s0003g01550	pink
VIT_10s0092g00150	pink
VIT_11s0016g02360	pink
VIT_11s0016g03590	pink
VIT_11s0016g04760	pink
VIT_11s0052g00630	pink
VIT_12s0057g00690	pink
VIT_12s0059g01060	pink
VIT_13s0019g03550	pink
VIT_13s0067g01020	pink
VIT_13s0067g02030	pink
VIT_13s0067g03750	pink
VIT_14s0030g00520	pink
VIT_14s0060g00440	pink
VIT_14s0060g01090	pink
VIT_14s0060g01420	pink
VIT_14s0060g02090	pink
VIT_14s0068g00500	pink
VIT_14s0081g00030	pink
VIT_15s0045g01490	pink
VIT_15s0046g01560	pink
VIT_15s0046g02400	pink
VIT_16s0098g01790	pink
VIT_17s0000g01360	pink
VIT_17s0000g02010	pink
VIT_17s0000g02470	pink
VIT_17s0000g02600	pink
VIT_17s0000g03990	pink
VIT_17s0000g05550	pink
VIT_18s0001g02570	pink
VIT_18s0001g08040	pink
VIT_18s0001g08250	pink
VIT_18s0089g01270	pink
VIT_18s0122g00330	pink
VIT_19s0015g00530	pink
VIT_00s0370g00020	purple
VIT_00s0587g00030	purple
VIT_00s0590g00010	purple
VIT_01s0010g00240	purple
VIT_01s0011g01160	purple
VIT_02s0025g00480	purple
VIT_02s0025g01070	purple
VIT_02s0025g02960	purple
VIT_02s0025g04350	purple
VIT_03s0038g02280	purple
VIT_04s0008g03770	purple
VIT_04s0023g00730	purple
VIT_05s0049g00460	purple
VIT_06s0004g01130	purple
VIT_06s0004g04350	purple
VIT_06s0061g00380	purple
VIT_07s0005g00360	purple
VIT_07s0129g00920	purple
VIT_08s0007g03900	purple
VIT_08s0058g01000	purple
VIT_08s0217g00100	purple
VIT_10s0071g01060	purple
VIT_10s0116g00940	purple
VIT_11s0016g02380	purple
VIT_12s0057g00520	purple
VIT_12s0059g00370	purple
VIT_13s0019g01180	purple
VIT_14s0030g02170	purple
VIT_14s0060g01300	purple
VIT_15s0046g00470	purple
VIT_15s0046g02110	purple
VIT_15s0046g03180	purple
VIT_16s0050g00850	purple
VIT_16s0050g01300	purple
VIT_16s0050g01310	purple
VIT_17s0000g08370	purple
VIT_18s0001g00950	purple
VIT_18s0076g00250	purple
VIT_19s0014g01710	purple
VIT_19s0014g05040	purple
VIT_19s0027g00710	purple
VIT_19s0085g01030	purple
VIT_19s0090g00080	purple
VIT_00s0207g00140	red
VIT_00s0301g00090	red
VIT_00s0533g00050	red
VIT_00s0615g00020	red
VIT_00s1312g00010	red
VIT_00s1764g00020	red
VIT_01s0010g00760	red
VIT_01s0011g00690	red
VIT_01s0011g01140	red
VIT_01s0011g02600	red
VIT_01s0011g05560	red
VIT_01s0127g00540	red
VIT_01s0127g00560	red
VIT_01s0137g00360	red
VIT_01s0137g00720	red
VIT_01s0146g00480	red
VIT_01s0244g00010	red
VIT_03s0038g01930	red
VIT_03s0038g03430	red
VIT_03s0038g03660	red
VIT_03s0038g03860	red
VIT_03s0063g00840	red
VIT_03s0063g02120	red
VIT_03s0088g00620	red
VIT_03s0091g00420	red
VIT_04s0008g01210	red
VIT_05s0020g03160	red
VIT_05s0062g00610	red
VIT_05s0062g00760	red
VIT_06s0004g04480	red
VIT_06s0009g00480	red
VIT_07s0005g02130	red
VIT_07s0031g01630	red
VIT_07s0129g00560	red
VIT_08s0007g02860	red
VIT_08s0007g04800	red
VIT_08s0007g07990	red
VIT_08s0007g08020	red
VIT_08s0058g00670	red
VIT_08s0058g01100	red
VIT_08s0058g01390	red
VIT_09s0002g04470	red
VIT_09s0002g05820	red
VIT_09s0018g00240	red
VIT_09s0070g00480	red
VIT_10s0003g00390	red
VIT_10s0071g00300	red
VIT_10s0116g00760	red
VIT_11s0016g05830	red
VIT_11s0037g00890	red
VIT_11s0052g01180	red
VIT_11s0052g01190	red
VIT_11s0052g01200	red
VIT_11s0052g01260	red
VIT_11s0118g00570	red
VIT_12s0028g01640	red
VIT_12s0057g00170	red
VIT_13s0064g01260	red
VIT_13s0067g03780	red
VIT_14s0030g01700	red
VIT_14s0066g00600	red
VIT_14s0068g00040	red
VIT_14s0068g01620	red
VIT_15s0048g01750	red
VIT_16s0050g01620	red
VIT_16s0098g00200	red
VIT_16s0100g00380	red
VIT_17s0119g00120	red
VIT_18s0001g00290	red
VIT_18s0001g04150	red
VIT_18s0001g06150	red
VIT_18s0001g06170	red
VIT_18s0001g06240	red
VIT_18s0001g06560	red
VIT_18s0001g09460	red
VIT_18s0001g10910	red
VIT_18s0001g11170	red
VIT_18s0001g11290	red
VIT_18s0001g11830	red
VIT_18s0001g14130	red
VIT_18s0001g14480	red
VIT_18s0072g00080	red
VIT_18s0089g00510	red
VIT_19s0014g01360	red
VIT_00s0179g00260	turquoise
VIT_00s0181g00080	turquoise
VIT_00s0181g00220	turquoise
VIT_00s0187g00010	turquoise
VIT_00s0194g00120	turquoise
VIT_00s0194g00260	turquoise
VIT_00s0199g00150	turquoise
VIT_00s0199g00310	turquoise
VIT_00s0207g00210	turquoise
VIT_00s0225g00120	turquoise
VIT_00s0262g00010	turquoise
VIT_00s0264g00040	turquoise
VIT_00s0265g00010	turquoise
VIT_00s0265g00060	turquoise
VIT_00s0265g00090	turquoise
VIT_00s0274g00060	turquoise
VIT_00s0291g00100	turquoise
VIT_00s0338g00020	turquoise
VIT_00s0338g00030	turquoise
VIT_00s0340g00040	turquoise
VIT_00s0341g00040	turquoise
VIT_00s0366g00020	turquoise
VIT_00s0370g00010	turquoise
VIT_00s0389g00030	turquoise
VIT_00s0404g00040	turquoise
VIT_00s0404g00050	turquoise
VIT_00s0415g00040	turquoise
VIT_00s0454g00010	turquoise
VIT_00s0454g00030	turquoise
VIT_00s0469g00020	turquoise
VIT_00s0477g00010	turquoise
VIT_00s0477g00030	turquoise
VIT_00s0510g00050	turquoise
VIT_00s0527g00010	turquoise
VIT_00s0532g00030	turquoise
VIT_00s0533g00010	turquoise
VIT_00s0533g00020	turquoise
VIT_00s0555g00020	turquoise
VIT_00s0561g00020	turquoise
VIT_00s0615g00030	turquoise
VIT_00s0662g00010	turquoise
VIT_00s0684g00030	turquoise
VIT_00s0698g00010	turquoise
VIT_00s0772g00010	turquoise
VIT_00s1217g00010	turquoise
VIT_00s1466g00010	turquoise
VIT_00s1665g00010	turquoise
VIT_00s1674g00010	turquoise
VIT_00s1682g00020	turquoise
VIT_00s1995g00010	turquoise
VIT_00s2563g00010	turquoise
VIT_00s2659g00010	turquoise
VIT_01s0010g00060	turquoise
VIT_01s0010g00940	turquoise
VIT_01s0010g01430	turquoise
VIT_01s0010g01840	turquoise
VIT_01s0010g03880	turquoise
VIT_01s0011g00220	turquoise
VIT_01s0011g00380	turquoise
VIT_01s0011g00420	turquoise
VIT_01s0011g00560	turquoise
VIT_01s0011g00990	turquoise
VIT_01s0011g01730	turquoise
VIT_01s0011g01970	turquoise
VIT_01s0011g01980	turquoise
VIT_01s0011g02320	turquoise
VIT_01s0011g02480	turquoise
VIT_01s0011g02660	turquoise
VIT_01s0011g02710	turquoise
VIT_01s0011g02720	turquoise
VIT_01s0011g02860	turquoise
VIT_01s0011g03010	turquoise
VIT_01s0011g03050	turquoise
VIT_01s0011g03070	turquoise
VIT_01s0011g03290	turquoise
VIT_01s0011g03370	turquoise
VIT_01s0011g03520	turquoise
VIT_01s0011g03980	turquoise
VIT_01s0011g04020	turquoise
VIT_01s0011g04040	turquoise
VIT_01s0011g04140	turquoise
VIT_01s0011g04180	turquoise
VIT_01s0011g04240	turquoise
VIT_01s0011g04260	turquoise
VIT_01s0011g04320	turquoise
VIT_01s0011g04700	turquoise
VIT_01s0011g04830	turquoise
VIT_01s0011g04840	turquoise
VIT_01s0011g05050	turquoise
VIT_01s0011g05190	turquoise
VIT_01s0011g05240	turquoise
VIT_01s0011g05250	turquoise
VIT_01s0011g05290	turquoise
VIT_01s0011g05300	turquoise
VIT_01s0011g05350	turquoise
VIT_01s0011g05470	turquoise
VIT_01s0011g05880	turquoise
VIT_01s0011g05950	turquoise
VIT_01s0011g05970	turquoise
VIT_01s0011g06250	turquoise
VIT_01s0011g06440	turquoise
VIT_01s0026g00200	turquoise
VIT_01s0026g00280	turquoise
VIT_01s0026g00880	turquoise
VIT_01s0026g00980	turquoise
VIT_01s0026g01030	turquoise
VIT_01s0026g01460	turquoise
VIT_01s0026g01640	turquoise
VIT_01s0026g01660	turquoise
VIT_01s0026g01890	turquoise
VIT_01s0026g02080	turquoise
VIT_01s0026g02310	turquoise
VIT_01s0026g02470	turquoise
VIT_01s0026g02480	turquoise
VIT_01s0026g02710	turquoise
VIT_01s0127g00060	turquoise
VIT_01s0127g00470	turquoise
VIT_01s0127g00720	turquoise
VIT_01s0137g00460	turquoise
VIT_01s0137g00670	turquoise
VIT_01s0137g00790	turquoise
VIT_01s0146g00450	turquoise
VIT_01s0150g00130	turquoise
VIT_01s0150g00330	turquoise
VIT_01s0244g00110	turquoise
VIT_01s0244g00170	turquoise
VIT_02s0012g00150	turquoise
VIT_02s0012g00170	turquoise
VIT_02s0012g00190	turquoise
VIT_02s0012g00310	turquoise
VIT_02s0012g01010	turquoise
VIT_02s0012g01120	turquoise
VIT_02s0012g01170	turquoise
VIT_02s0012g01260	turquoise
VIT_02s0012g01380	turquoise
VIT_02s0012g01390	turquoise
VIT_02s0012g01590	turquoise
VIT_02s0012g01630	turquoise
VIT_02s0012g01870	turquoise
VIT_02s0012g02190	turquoise
VIT_02s0025g00070	turquoise
VIT_02s0025g00350	turquoise
VIT_02s0025g00420	turquoise
VIT_02s0025g01100	turquoise
VIT_02s0025g01130	turquoise
VIT_02s0025g01170	turquoise
VIT_02s0025g01320	turquoise
VIT_02s0025g01430	turquoise
VIT_02s0025g01520	turquoise
VIT_02s0025g01710	turquoise
VIT_02s0025g01720	turquoise
VIT_02s0025g02450	turquoise
VIT_02s0025g02490	turquoise
VIT_02s0025g02790	turquoise
VIT_02s0025g03140	turquoise
VIT_02s0025g03270	turquoise
VIT_02s0025g03280	turquoise
VIT_02s0025g03300	turquoise
VIT_02s0025g03310	turquoise
VIT_02s0025g03510	turquoise
VIT_02s0025g03660	turquoise
VIT_02s0025g04130	turquoise
VIT_02s0025g04170	turquoise
VIT_02s0025g04180	turquoise
VIT_02s0025g04330	turquoise
VIT_02s0025g04420	turquoise
VIT_02s0025g04490	turquoise
VIT_02s0025g04560	turquoise
VIT_02s0025g04710	turquoise
VIT_02s0033g00300	turquoise
VIT_02s0033g00800	turquoise
VIT_02s0033g01370	turquoise
VIT_02s0033g01380	turquoise
VIT_02s0109g00080	turquoise
VIT_02s0154g00040	turquoise
VIT_02s0154g00390	turquoise
VIT_02s0154g00520	turquoise
VIT_02s0154g00610	turquoise
VIT_02s0241g00100	turquoise
VIT_03s0017g00650	turquoise
VIT_03s0017g00920	turquoise
VIT_03s0017g01040	turquoise
VIT_03s0017g01210	turquoise
VIT_03s0017g01410	turquoise
VIT_03s0017g01940	turquoise
VIT_03s0017g02170	turquoise
VIT_03s0038g00360	turquoise
VIT_03s0038g01940	turquoise
VIT_03s0038g01950	turquoise
VIT_03s0038g02090	turquoise
VIT_03s0038g02980	turquoise
VIT_03s0038g03530	turquoise
VIT_03s0038g03560	turquoise
VIT_03s0038g03570	turquoise
VIT_03s0038g03800	turquoise
VIT_03s0038g03960	turquoise
VIT_03s0038g04100	turquoise
VIT_03s0038g04210	turquoise
VIT_03s0038g04260	turquoise
VIT_03s0038g04470	turquoise
VIT_03s0063g00060	turquoise
VIT_03s0063g00120	turquoise
VIT_03s0063g00150	turquoise
VIT_03s0063g00600	turquoise
VIT_03s0063g00610	turquoise
VIT_03s0063g00680	turquoise
VIT_03s0063g01060	turquoise
VIT_03s0063g01380	turquoise
VIT_03s0063g01780	turquoise
VIT_03s0063g02640	turquoise
VIT_03s0088g01180	turquoise
VIT_03s0088g01190	turquoise
VIT_03s0091g00470	turquoise
VIT_03s0091g00560	turquoise
VIT_03s0097g00560	turquoise
VIT_03s0097g00570	turquoise
VIT_03s0097g00600	turquoise
VIT_03s0097g00710	turquoise
VIT_03s0132g00070	turquoise
VIT_03s0180g00010	turquoise
VIT_03s0180g00210	turquoise
VIT_04s0008g00180	turquoise
VIT_04s0008g00420	turquoise
VIT_04s0008g00440	turquoise
VIT_04s0008g00450	turquoise
VIT_04s0008g00470	turquoise
VIT_04s0008g00700	turquoise
VIT_04s0008g01070	turquoise
VIT_04s0008g01220	turquoise
VIT_04s0008g01380	turquoise
VIT_04s0008g01730	turquoise
VIT_04s0008g02030	turquoise
VIT_04s0008g02040	turquoise
VIT_04s0008g02510	turquoise
VIT_04s0008g02720	turquoise
VIT_04s0008g02740	turquoise
VIT_04s0008g02860	turquoise
VIT_04s0008g03930	turquoise
VIT_04s0008g04240	turquoise
VIT_04s0008g05380	turquoise
VIT_04s0008g05610	turquoise
VIT_04s0008g05770	turquoise
VIT_04s0008g05970	turquoise
VIT_04s0008g06130	turquoise
VIT_04s0008g06310	turquoise
VIT_04s0008g06890	turquoise
VIT_04s0008g07110	turquoise
VIT_04s0023g00080	turquoise
VIT_04s0023g00740	turquoise
VIT_04s0023g01110	turquoise
VIT_04s0023g01240	turquoise
VIT_04s0023g01270	turquoise
VIT_04s0023g01320	turquoise
VIT_04s0023g01700	turquoise
VIT_04s0023g02150	turquoise
VIT_04s0023g02380	turquoise
VIT_04s0023g03470	turquoise
VIT_04s0023g03510	turquoise
VIT_04s0023g03900	turquoise
VIT_04s0044g00020	turquoise
VIT_04s0044g00050	turquoise
VIT_04s0044g00220	turquoise
VIT_04s0044g00720	turquoise
VIT_04s0044g00750	turquoise
VIT_04s0044g01260	turquoise
VIT_04s0044g01290	turquoise
VIT_04s0044g01430	turquoise
VIT_04s0044g01450	turquoise
VIT_04s0069g00970	turquoise
VIT_04s0079g00800	turquoise
VIT_04s0079g00810	turquoise
VIT_04s0210g00190	turquoise
VIT_05s0020g00410	turquoise
VIT_05s0020g00670	turquoise
VIT_05s0020g01400	turquoise
VIT_05s0020g01490	turquoise
VIT_05s0020g01750	turquoise
VIT_05s0020g01830	turquoise
VIT_05s0020g01910	turquoise
VIT_05s0020g02170	turquoise
VIT_05s0020g02200	turquoise
VIT_05s0020g02310	turquoise
VIT_05s0020g02500	turquoise
VIT_05s0020g02770	turquoise
VIT_05s0020g03030	turquoise
VIT_05s0020g03140	turquoise
VIT_05s0020g03190	turquoise
VIT_05s0020g03240	turquoise
VIT_05s0020g03270	turquoise
VIT_05s0020g03610	turquoise
VIT_05s0020g03710	turquoise
VIT_05s0020g03860	turquoise
VIT_05s0020g04080	turquoise
VIT_05s0020g04210	turquoise
VIT_05s0020g04420	turquoise
VIT_05s0020g04540	turquoise
VIT_05s0020g04560	turquoise
VIT_05s0020g04630	turquoise
VIT_05s0029g00750	turquoise
VIT_05s0029g00870	turquoise
VIT_05s0049g00010	turquoise
VIT_05s0049g00140	turquoise
VIT_05s0049g00390	turquoise
VIT_05s0049g00420	turquoise
VIT_05s0049g00940	turquoise
VIT_05s0049g01130	turquoise
VIT_05s0049g01160	turquoise
VIT_05s0049g01200	turquoise
VIT_05s0049g01400	turquoise
VIT_05s0049g01980	turquoise
VIT_05s0051g00640	turquoise
VIT_05s0051g00870	turquoise
VIT_05s0062g00240	turquoise
VIT_05s0062g00250	turquoise
VIT_05s0062g00480	turquoise
[truncated: 980 more rows]

## Sheet: C
(C) Module eigengene values of the woody stem samples. Values were obtained from WGCNA.
Sample ID	MEblack	MEblue	MEbrown	MEgreen	MEgreenyellow	MEgrey	MEmagenta	MEpink	MEpurple	MEred	MEtan	MEturquoise	MEyellow
L-IW_0H_A	0.107198	-0.0944081	-0.0877599	-0.108723	-0.578374	-0.0818736	0.114306	-0.0958684	0.524684	-0.104451	0.0902484	0.0669044	-0.14419
L-IW_0H_B	0.110726	-0.0981276	-0.0849886	-0.108142	-0.497704	-0.0818271	0.10607	-0.0892459	0.560552	-0.107935	0.0937192	0.067751	-0.143625
L-IW_0H_C	0.107016	-0.0975268	-0.08536	-0.10538	-0.524419	-0.0785558	0.111682	-0.0882134	0.51668	-0.10483	0.0943933	0.068461	-0.143115
L-IW_3H_A	0.0947379	-0.0919574	-0.115145	-0.113516	0.0975696	0.547291	0.10787	-0.0933626	-0.0819288	-0.0943837	0.102592	0.0893084	-0.150649
L-IW_3H_B	0.0947379	-0.0947925	-0.113466	-0.112179	0.091098	0.473165	0.104791	-0.0930977	-0.0854361	-0.0943837	0.102592	0.0914045	-0.148674
L-IW_3H_C	0.0947379	-0.0939906	-0.112545	-0.114104	0.102111	0.572716	0.10656	-0.0910321	-0.0858619	-0.0943837	0.102592	0.0902977	-0.150007
L-IW_24H_A	0.104332	0.541016	-0.103541	-0.105413	0.0903732	-0.0530221	0.0740487	-0.0900661	-0.0859218	-0.0718948	0.092752	-0.497315	0.296999
L-IW_24H_B	0.103373	0.382444	-0.106931	-0.123755	0.0875297	-0.0556652	0.0763159	-0.092365	-0.0784572	-0.0800806	0.095385	-0.478843	0.180282
L-IW_24H_C	0.103693	0.649472	-0.0988251	-0.104761	0.0924975	-0.0572142	0.0730619	-0.090193	-0.0877524	-0.0623942	0.0944959	-0.615948	0.376996
L-IW_2W_A	0.0597211	-0.0610693	0.702747	-0.0890035	0.0885019	-0.0895901	0.0872219	-0.0861366	-0.0929178	-0.082152	-0.618949	0.0714778	0.545079
L-IW_2W_B	0.0542762	-0.0673285	0.489108	-0.091015	0.0885019	-0.0912466	0.0906057	-0.0853112	-0.091864	-0.0820106	-0.521026	0.074587	0.366035
L-IW_2W_C	0.055894	-0.0827179	0.350082	-0.0919839	0.0885019	-0.0934554	0.0922185	-0.0890075	-0.0901852	-0.0862239	-0.449418	0.0776698	0.204876
L-IW_6W_A	0.0809106	-0.0893389	-0.0594254	-0.0919005	0.0885019	-0.0917427	-0.543274	0.576133	-0.0850478	-0.0798953	0.0706519	0.0961193	-0.134678
L-IW_6W_B	0.0808579	-0.0886185	-0.0524541	-0.0925704	0.0885019	-0.0966049	-0.576642	0.576354	-0.0857054	-0.0786549	0.0716225	0.0929881	-0.130433
L-IW_6W_C	0.079105	-0.0896936	-0.0539215	-0.0955665	0.0885019	-0.0912151	-0.472686	0.439955	-0.0840007	-0.08869	0.0723283	0.0945087	-0.124742
L-IW_8W_A	-0.547057	-0.0756442	-0.023731	0.0431905	0.0840249	-0.0935848	0.0375916	-0.0610445	-0.104373	0.639696	0.0643767	0.10443	-0.0844256
L-IW_8W_B	-0.502578	-0.0841462	-0.0711135	-0.0141982	0.0823707	-0.0812427	0.0580151	-0.0779457	-0.102099	0.395329	0.0685622	0.09386	-0.11002
L-IW_8W_C	-0.548595	-0.0884372	-0.0564559	0.0384949	0.0790442	-0.0863404	0.0559067	-0.0755954	-0.104007	0.54223	0.0755998	0.105226	-0.102133
L-IW_12W_A	0.0903854	-0.0939425	-0.110773	0.400566	0.0854513	-0.115011	0.0990726	-0.0979849	-0.0895004	-0.0897403	0.0991037	0.101765	-0.140954
L-IW_12W_B	0.086552	-0.0857572	-0.0979143	0.753891	0.0883081	-0.135419	0.0988919	-0.0985799	-0.0838767	-0.0859894	0.099023	0.104569	-0.122167
L-IW_12W_C	0.0899749	-0.0954347	-0.107586	0.326069	0.0891076	-0.119561	0.0983722	-0.097392	-0.0829814	-0.0891613	0.0993556	0.100778	-0.140457

## Sheet: D
(D) Module eigengene values of the leaf samples. Values were obtained from WGCNA.
Sample	MEblack	MEblue	MEbrown	MEgreen	MEgreenyellow	MEgrey	MEmagenta	MEpink	MEpurple	MEred	MEturquoise	MEyellow
F-IW_0H_A	0.552191	0.0836658	-0.118387	0.107632	0.0890578	-0.0955884	-0.507482	-0.0752199	-0.11916	-0.104792	-0.0878493	0.0838867
F-IW_0H_B	0.579287	0.0768861	-0.117955	0.104347	0.0890578	-0.0940015	-0.559573	-0.0726804	-0.116685	-0.106578	-0.0856132	0.0814547
F-IW_0H_C	0.465085	0.0861839	-0.124088	0.0915428	0.0890578	-0.101229	-0.534262	-0.0779142	-0.115486	-0.107868	-0.0961096	0.0873554
F-IW_3H_A	-0.0805029	0.0948782	0.00318885	0.0799159	-0.534696	-0.0846149	0.0750204	0.495374	-0.0911483	-0.0532251	-0.0911853	0.0667133
F-IW_3H_B	-0.0738786	0.0953941	0.0207015	0.0774389	-0.516031	-0.0949624	0.0751401	0.551631	-0.0897661	-0.0495887	-0.0923761	0.0609126
F-IW_3H_C	-0.0767297	0.0953464	-0.0126409	0.0796821	-0.552312	-0.0860314	0.0692478	0.554236	-0.0960136	-0.0747979	-0.0939493	0.0621046
F-IW_24H_A	-0.0895551	0.0749262	0.421952	0.0568925	0.0890578	-0.0993782	0.091452	-0.0916951	-0.122407	-0.0616825	-0.0734171	-0.458591
F-IW_24H_B	-0.0890747	0.0767309	0.520389	0.0513822	0.0890578	-0.107605	0.0896998	-0.0916951	-0.138753	-0.0678916	-0.0800976	-0.554868
F-IW_24H_C	-0.0890917	0.0772382	0.59058	0.0636688	0.0890578	-0.0985893	0.0914493	-0.0916951	-0.122539	-0.063268	-0.0777458	-0.576935
F-IW_2W_A	-0.0740134	-0.655042	-0.034076	0.0880365	0.0890578	-0.0466615	0.0826513	-0.0916951	-0.0415674	-0.109103	0.641588	0.0727932
F-IW_2W_B	-0.0812657	-0.51565	-0.0267679	0.0843762	0.0890578	-0.0489446	0.0891407	-0.0916951	-0.0532592	-0.109103	0.498768	0.0636426
F-IW_2W_C	-0.0728911	-0.407167	0.0375622	0.0851398	0.0890578	-0.0456883	0.0884359	-0.0916951	-0.0386418	-0.109103	0.444654	0.0674764
F-IW_6W_A	-0.0952039	0.0849899	-0.0907764	-0.46876	0.0890578	-0.0264872	0.0964115	-0.0916951	-0.0374254	0.650633	-0.0621545	0.0833273
F-IW_6W_B	-0.0927459	0.0885108	-0.130307	-0.378382	0.0890578	-0.0251197	0.0884318	-0.0916951	-0.0538811	0.28896	-0.0867146	0.0967925
F-IW_6W_C	-0.0979136	0.0829438	-0.0776153	-0.706191	0.0890578	0.0202552	0.096297	-0.0916951	-0.00880125	0.59597	-0.0706634	0.0729936
F-IW_8W_A	-0.0945909	0.0926555	-0.147881	0.0981926	0.0890578	0.558673	0.100601	-0.0916951	-0.0935953	-0.0855351	-0.0895415	0.107939
F-IW_8W_B	-0.0959033	0.0919573	-0.149341	0.0977181	0.0890578	0.421342	0.0976309	-0.0916951	-0.10625	-0.0772775	-0.0947436	0.105228
F-IW_8W_C	-0.0939713	0.0932088	-0.147589	0.098684	0.0890578	0.573178	0.105894	-0.0916951	-0.10148	-0.0816402	-0.0912204	0.104341
F-IW_12W_A	-0.0972575	0.0949251	-0.137133	0.101172	0.0890578	-0.1556	0.0905624	-0.0916951	0.668774	-0.0937418	-0.102168	0.125743
F-IW_12W_B	-0.103307	0.0936148	-0.140811	0.092259	0.0890578	-0.195057	0.0865505	-0.0916951	0.366764	-0.091131	-0.105896	0.123014
F-IW_12W_C	-0.0986661	0.0938043	-0.139004	0.0952527	0.0890578	-0.167889	0.0867002	-0.0916951	0.511323	-0.0892383	-0.103564	0.124676
