# Supplementary material for: Neofusicoccum parvum Colonization of the Grapevine Woody Stem Triggers Asynchronous Host Responses at the Site of Infection and in the Leaves
Source: Front Plant Sci. 2017 Jun 28;8:1117. doi: 10.3389/fpls.2017.01117 (PMC5487829; doi:10.3389/fpls.2017.01117)
Supplement: Supplementary file 8 [file DataSheet4.XLSX]

## Sheet: A
(A) Network properties of the gene co-expression modules of stem and leaf networks.
	Stem network												Leaf network
Module ID	black	blue	brown	green	greenyellow	magenta	pink	purple	red	tan	turquoise	yellow	black	blue	brown	green	greenyellow	magenta	pink	purple	red	turquoise	yellow
Module size	107	617	310	160	65	91	103	81	140	64	1026	166	79	908	272	89	31	51	61	43	84	1073	222
Number of nodes with at least one connection with TOM > 0.1	106	613	309	157	64	91	101	80	139	64	1024	166	79	900	268	87	31	49	61	43	83	1061	219
Clustering coefficient	0.952	0.994	0.887	0.861	0.981	0.909	0.968	0.976	0.922	0.933	0.915	0.918	0.92	0.961	0.797	0.905	1	0.985	0.982	0.874	0.909	0.942	0.884
Centralization	0.127	0.115	0.219	0.268	0.028	0.145	0.069	0.0.25	0.145	0.133	0.185	0.157	0.128	0.083	0.249	0.141	0	0.03	0.056	0.226	0.184	0.122	0.228
Characteristic path length	1.262	1.182	1.411	1.389	1.027	1.223	1.106	1.04	1.191	1.174	1.32	1.195	1.105	1.144	1.655	1.195	1	1.029	1.085	1.268	1.285	1.188	1.435
Average number of neighbors	81.887	510.545	195.968	102.739	61.3125	72.264	90.238	76.075	110.273	52.906	718.955	134.446	66.304	777.896	118	68.115	30	46.612	55.738	30.93	61.277	864.541	136.795
Network density	0.78	0.834	0.636	0.659	0.973	0.803	0.902	0.963	0.799	0.84	0.703	0.815	0.85	0.865	0.442	0.792	1	0.971	0.929	0.736	0.747	0.816	0.627
Network heterogeneity	0.314	0.261	0.398	0.339	0.067	0.273	0.187	0.116	0.288	0.232	0.373	0.242	0.232	0.247	0.469	0.301	0	0.085	0.167	0.274	0.315	0.283	0.415

## Sheet: B
(B) Degree of connectivity of the genes belonging to the stem co-expression modules.
Module ID	Gene ID	Degree
black	VIT_07s0104g00420	95
black	VIT_07s0197g00040	95
black	VIT_13s0064g00860	95
black	VIT_14s0171g00160	95
black	VIT_19s0015g00440	95
black	VIT_00s0194g00190	94
black	VIT_00s0199g00150	94
black	VIT_01s0011g05290	94
black	VIT_02s0025g01520	94
black	VIT_02s0109g00080	94
black	VIT_03s0091g00430	94
black	VIT_04s0008g01000	94
black	VIT_05s0029g00020	94
black	VIT_07s0031g00680	94
black	VIT_07s0151g01000	94
black	VIT_08s0007g04190	94
black	VIT_08s0040g02330	94
black	VIT_09s0054g01750	94
black	VIT_11s0016g03410	94
black	VIT_13s0019g04550	94
black	VIT_14s0030g00520	94
black	VIT_14s0066g02340	94
black	VIT_14s0068g01020	94
black	VIT_14s0068g01950	94
black	VIT_15s0046g01680	94
black	VIT_16s0050g01180	94
black	VIT_17s0000g00280	94
black	VIT_17s0000g00980	94
black	VIT_17s0000g03280	94
black	VIT_17s0000g04470	94
black	VIT_17s0000g09740	94
black	VIT_18s0001g05790	94
black	VIT_19s0014g03850	94
black	VIT_19s0090g01740	94
black	VIT_00s0533g00020	93
black	VIT_00s1206g00020	93
black	VIT_02s0025g02820	93
black	VIT_03s0038g03560	93
black	VIT_04s0023g01700	93
black	VIT_06s0004g04350	93
black	VIT_06s0004g06290	93
black	VIT_07s0129g00210	93
black	VIT_07s0129g00290	93
black	VIT_08s0007g07480	93
black	VIT_08s0040g00680	93
black	VIT_11s0016g00290	93
black	VIT_12s0034g01180	93
black	VIT_14s0030g02240	93
black	VIT_14s0066g01020	93
black	VIT_14s0083g00070	93
black	VIT_15s0048g00870	93
black	VIT_17s0000g03680	93
black	VIT_18s0001g10150	93
black	VIT_18s0001g15360	93
black	VIT_19s0015g01210	93
black	VIT_01s0010g02070	92
black	VIT_08s0007g03270	92
black	VIT_11s0037g00010	92
black	VIT_14s0030g01810	92
black	VIT_14s0108g00630	92
black	VIT_18s0001g08340	92
black	VIT_18s0001g14260	92
black	VIT_06s0004g08360	91
black	VIT_08s0007g03850	91
black	VIT_08s0040g00890	91
black	VIT_14s0030g01620	91
black	VIT_15s0024g01170	91
black	VIT_18s0001g06070	91
black	VIT_01s0011g03470	90
black	VIT_02s0154g00610	90
black	VIT_06s0004g03240	90
black	VIT_08s0040g00590	90
black	VIT_12s0028g03600	90
black	VIT_17s0000g09120	90
black	VIT_19s0177g00100	90
black	VIT_08s0007g06890	89
black	VIT_09s0002g00420	89
black	VIT_14s0068g00140	89
black	VIT_12s0035g00900	88
black	VIT_01s0011g05810	86
black	VIT_06s0004g05230	86
black	VIT_07s0005g00890	86
black	VIT_13s0064g01240	86
black	VIT_06s0004g00360	84
black	VIT_11s0037g00850	84
black	VIT_13s0019g03060	84
black	VIT_04s0023g01110	83
black	VIT_04s0023g03210	83
black	VIT_18s0001g09130	83
black	VIT_08s0007g03340	82
black	VIT_10s0003g01980	79
black	VIT_18s0001g10210	76
black	VIT_17s0000g09160	66
black	VIT_04s0008g01850	63
black	VIT_04s0023g01240	33
black	VIT_03s0063g02610	24
black	VIT_01s0150g00310	10
black	VIT_02s0025g04590	10
black	VIT_03s0038g01510	10
black	VIT_04s0008g05210	10
black	VIT_13s0019g04300	10
black	VIT_13s0067g00270	10
black	VIT_19s0014g02650	10
black	VIT_00s0301g00040	9
black	VIT_08s0058g01450	3
black	VIT_18s0001g03890	1
blue	VIT_00s0231g00040	581
blue	VIT_00s0590g00010	581
blue	VIT_00s2659g00010	581
blue	VIT_01s0011g00700	581
blue	VIT_01s0011g03290	581
blue	VIT_01s0011g03370	581
blue	VIT_01s0011g03980	581
blue	VIT_01s0137g00670	581
blue	VIT_01s0146g00020	581
blue	VIT_01s0146g00060	581
blue	VIT_02s0012g01960	581
blue	VIT_02s0025g00360	581
blue	VIT_02s0025g04320	581
blue	VIT_02s0033g01380	581
blue	VIT_03s0017g00920	581
blue	VIT_03s0038g02650	581
blue	VIT_03s0063g00150	581
blue	VIT_03s0091g00470	581
blue	VIT_03s0091g00580	581
blue	VIT_04s0008g01310	581
blue	VIT_04s0008g02030	581
blue	VIT_04s0023g00690	581
blue	VIT_04s0023g01080	581
blue	VIT_04s0043g00440	581
blue	VIT_04s0044g00680	581
blue	VIT_05s0020g01400	581
blue	VIT_05s0020g02200	581
blue	VIT_05s0020g04080	581
blue	VIT_05s0062g01180	581
blue	VIT_05s0077g02320	581
blue	VIT_06s0004g04010	581
blue	VIT_06s0004g06760	581
blue	VIT_06s0004g07150	581
blue	VIT_06s0009g00680	581
blue	VIT_06s0061g00380	581
blue	VIT_06s0061g01300	581
blue	VIT_06s0080g01090	581
blue	VIT_07s0005g04150	581
blue	VIT_07s0104g00660	581
blue	VIT_07s0104g01150	581
blue	VIT_08s0032g00510	581
blue	VIT_08s0040g01920	581
blue	VIT_08s0105g00180	581
blue	VIT_09s0002g04440	581
blue	VIT_10s0003g01960	581
blue	VIT_11s0016g00300	581
blue	VIT_11s0016g01990	581
blue	VIT_11s0016g03590	581
blue	VIT_11s0052g00700	581
blue	VIT_11s0118g00210	581
blue	VIT_11s0206g00070	581
blue	VIT_12s0028g02340	581
blue	VIT_12s0034g01320	581
blue	VIT_12s0142g00390	581
blue	VIT_13s0019g03270	581
blue	VIT_13s0019g03890	581
blue	VIT_13s0019g03990	581
blue	VIT_13s0067g01150	581
blue	VIT_13s0139g00140	581
blue	VIT_13s0158g00340	581
blue	VIT_17s0000g02570	581
blue	VIT_17s0000g04450	581
blue	VIT_17s0000g05380	581
blue	VIT_17s0000g05410	581
blue	VIT_17s0000g07070	581
blue	VIT_17s0000g08560	581
blue	VIT_17s0000g09470	581
blue	VIT_17s0000g09650	581
blue	VIT_18s0001g03710	581
blue	VIT_18s0001g05710	581
blue	VIT_18s0001g12780	581
blue	VIT_18s0072g00990	581
blue	VIT_18s0122g00780	581
blue	VIT_19s0014g00280	581
blue	VIT_19s0014g02920	581
blue	VIT_19s0014g04600	581
blue	VIT_19s0014g05040	581
blue	VIT_19s0015g00550	581
blue	VIT_19s0027g00710	581
blue	VIT_19s0090g00080	581
blue	VIT_19s0090g00600	581
blue	VIT_00s0317g00130	580
blue	VIT_01s0010g02740	580
blue	VIT_01s0011g03890	580
blue	VIT_02s0025g01100	580
blue	VIT_03s0038g01480	580
blue	VIT_05s0020g01410	580
blue	VIT_05s0020g03380	580
blue	VIT_05s0049g01770	580
blue	VIT_05s0062g00790	580
blue	VIT_06s0004g03620	580
blue	VIT_06s0004g06710	580
blue	VIT_06s0080g00450	580
blue	VIT_07s0005g02100	580
blue	VIT_07s0005g02950	580
blue	VIT_07s0005g03720	580
blue	VIT_07s0031g02840	580
blue	VIT_08s0007g03230	580
blue	VIT_10s0003g01170	580
blue	VIT_10s0003g01990	580
blue	VIT_11s0016g02850	580
blue	VIT_12s0028g01650	580
blue	VIT_13s0019g01080	580
blue	VIT_14s0068g00890	580
blue	VIT_15s0046g01970	580
blue	VIT_15s0048g00530	580
blue	VIT_16s0050g01680	580
blue	VIT_16s0098g01880	580
blue	VIT_18s0072g00080	580
blue	VIT_00s0225g00140	579
blue	VIT_00s0434g00020	579
blue	VIT_01s0011g00990	579
blue	VIT_01s0011g05950	579
blue	VIT_02s0025g03300	579
blue	VIT_04s0008g02720	579
blue	VIT_04s0023g02150	579
blue	VIT_05s0020g02860	579
blue	VIT_05s0051g00640	579
blue	VIT_05s0102g00710	579
blue	VIT_07s0005g00560	579
blue	VIT_07s0005g00680	579
blue	VIT_08s0040g03250	579
blue	VIT_08s0058g00090	579
blue	VIT_08s0058g00150	579
blue	VIT_12s0134g00420	579
blue	VIT_13s0019g04920	579
blue	VIT_13s0019g05240	579
blue	VIT_13s0064g00850	579
blue	VIT_14s0081g00070	579
blue	VIT_14s0171g00430	579
blue	VIT_15s0046g01830	579
blue	VIT_16s0050g02510	579
blue	VIT_17s0000g03040	579
blue	VIT_17s0000g03380	579
blue	VIT_17s0000g06980	579
blue	VIT_18s0001g08710	579
blue	VIT_19s0014g04280	579
blue	VIT_01s0010g01430	578
blue	VIT_01s0026g02310	578
blue	VIT_02s0012g00310	578
blue	VIT_03s0017g01690	578
blue	VIT_03s0063g00840	578
blue	VIT_04s0023g01460	578
blue	VIT_06s0004g01890	578
blue	VIT_06s0004g05500	578
blue	VIT_06s0061g01210	578
blue	VIT_08s0007g01280	578
blue	VIT_08s0007g07220	578
blue	VIT_09s0002g05400	578
blue	VIT_10s0003g02650	578
blue	VIT_17s0000g04370	578
blue	VIT_18s0001g04640	578
blue	VIT_18s0001g12220	578
blue	VIT_18s0041g01750	578
blue	VIT_19s0014g01050	578
blue	VIT_19s0177g00170	578
blue	VIT_00s0225g00020	577
blue	VIT_01s0011g05350	577
blue	VIT_01s0150g00330	577
blue	VIT_01s0244g00010	577
blue	VIT_03s0132g00340	577
blue	VIT_05s0020g00390	577
blue	VIT_05s0094g01530	577
blue	VIT_06s0004g04480	577
blue	VIT_08s0007g00140	577
blue	VIT_09s0070g00160	577
blue	VIT_10s0003g01160	577
blue	VIT_13s0073g00120	577
blue	VIT_14s0066g01370	577
blue	VIT_14s0083g00970	577
blue	VIT_18s0001g02410	577
blue	VIT_18s0122g00380	577
blue	VIT_19s0014g02800	577
blue	VIT_01s0011g03380	576
blue	VIT_01s0011g04480	576
blue	VIT_02s0025g02960	576
blue	VIT_04s0008g00790	576
blue	VIT_04s0008g06570	576
blue	VIT_06s0004g04620	576
blue	VIT_06s0004g08260	576
blue	VIT_06s0009g00320	576
blue	VIT_12s0057g00520	576
blue	VIT_14s0108g01520	576
blue	VIT_18s0001g05800	576
blue	VIT_18s0001g08760	576
blue	VIT_19s0085g00600	576
blue	VIT_00s0262g00010	575
blue	VIT_01s0011g00690	575
blue	VIT_02s0025g00310	575
blue	VIT_03s0063g00060	575
blue	VIT_05s0102g00190	575
blue	VIT_07s0005g04880	575
blue	VIT_08s0007g04790	575
blue	VIT_08s0007g06000	575
blue	VIT_08s0040g00470	575
blue	VIT_08s0105g00190	575
blue	VIT_12s0034g01350	575
blue	VIT_13s0074g00150	575
blue	VIT_14s0108g01110	575
blue	VIT_14s0128g00780	575
blue	VIT_15s0046g00020	575
blue	VIT_17s0000g06270	575
blue	VIT_17s0000g10280	575
blue	VIT_18s0001g11290	575
blue	VIT_19s0014g00290	575
blue	VIT_19s0090g00330	575
blue	VIT_00s0181g00220	574
blue	VIT_01s0011g03420	574
blue	VIT_03s0063g01960	574
blue	VIT_04s0008g02040	574
blue	VIT_04s0008g06310	574
blue	VIT_06s0004g02120	574
blue	VIT_06s0004g02840	574
blue	VIT_08s0007g08210	574
blue	VIT_08s0058g00040	574
blue	VIT_09s0070g00050	574
blue	VIT_11s0016g03330	574
blue	VIT_11s0016g04330	574
blue	VIT_12s0028g02540	574
blue	VIT_13s0067g03130	574
blue	VIT_14s0068g01640	574
blue	VIT_15s0021g01000	574
blue	VIT_15s0048g00360	574
blue	VIT_17s0000g03600	574
blue	VIT_19s0090g00480	574
blue	VIT_01s0026g02290	573
blue	VIT_02s0025g00480	573
blue	VIT_06s0004g01310	573
blue	VIT_09s0002g02640	573
blue	VIT_09s0018g02090	573
blue	VIT_11s0016g00820	573
blue	VIT_11s0016g03980	573
blue	VIT_12s0059g01980	573
blue	VIT_15s0021g01920	573
blue	VIT_16s0050g02360	573
blue	VIT_16s0098g01190	573
blue	VIT_19s0014g00790	573
blue	VIT_19s0015g00210	573
blue	VIT_00s0533g00010	572
blue	VIT_02s0012g01390	572
blue	VIT_02s0025g04490	572
blue	VIT_04s0008g01810	572
blue	VIT_06s0004g06080	572
blue	VIT_06s0080g00090	572
blue	VIT_07s0197g00170	572
blue	VIT_08s0007g03970	572
blue	VIT_08s0040g00840	572
blue	VIT_12s0057g01100	572
blue	VIT_13s0074g00580	572
blue	VIT_14s0060g01120	572
blue	VIT_18s0001g01310	572
blue	VIT_19s0027g00010	572
blue	VIT_00s0291g00100	571
blue	VIT_00s0567g00010	571
blue	VIT_00s1343g00010	571
blue	VIT_01s0011g02080	571
blue	VIT_03s0180g00210	571
blue	VIT_04s0023g02380	571
blue	VIT_05s0020g01900	571
blue	VIT_05s0049g01310	571
blue	VIT_05s0124g00240	571
blue	VIT_06s0004g06390	571
blue	VIT_06s0061g01030	571
blue	VIT_07s0005g02830	571
blue	VIT_07s0005g05660	571
blue	VIT_07s0104g01600	571
blue	VIT_08s0007g02160	571
blue	VIT_08s0007g02860	571
blue	VIT_08s0040g00990	571
blue	VIT_08s0056g00430	571
blue	VIT_08s0056g01150	571
blue	VIT_11s0016g05060	571
blue	VIT_11s0065g01210	571
blue	VIT_12s0028g01990	571
blue	VIT_12s0035g01190	571
blue	VIT_13s0156g00610	571
blue	VIT_16s0050g00970	571
blue	VIT_18s0001g01690	571
blue	VIT_18s0122g00600	571
blue	VIT_19s0014g01150	571
blue	VIT_19s0090g00120	571
blue	VIT_19s0090g00810	571
blue	VIT_00s1674g00010	570
blue	VIT_01s0011g04040	570
blue	VIT_02s0012g01630	570
blue	VIT_03s0038g03960	570
blue	VIT_03s0038g04100	570
blue	VIT_06s0080g01160	570
blue	VIT_09s0002g05200	570
blue	VIT_11s0206g00090	570
blue	VIT_14s0060g01560	570
blue	VIT_15s0021g02720	570
blue	VIT_17s0000g05020	570
blue	VIT_18s0001g01700	570
blue	VIT_00s0179g00260	569
blue	VIT_04s0008g00460	569
blue	VIT_04s0008g03010	569
blue	VIT_05s0020g00740	569
blue	VIT_05s0020g03160	569
blue	VIT_08s0040g00600	569
blue	VIT_10s0003g03750	569
blue	VIT_10s0405g00050	569
blue	VIT_17s0000g02750	569
blue	VIT_17s0000g07350	569
blue	VIT_18s0001g13220	569
blue	VIT_18s0089g01030	569
blue	VIT_19s0014g03310	569
blue	VIT_00s0245g00050	568
blue	VIT_07s0104g01350	568
blue	VIT_08s0058g01160	568
blue	VIT_11s0037g00080	568
blue	VIT_12s0028g01710	568
blue	VIT_12s0059g00250	568
blue	VIT_18s0001g01300	568
blue	VIT_00s0454g00010	567
blue	VIT_01s0010g01130	567
blue	VIT_01s0026g01890	567
blue	VIT_05s0020g01460	567
blue	VIT_07s0129g00240	567
blue	VIT_09s0018g01660	567
blue	VIT_04s0008g02630	566
blue	VIT_04s0023g00730	566
blue	VIT_09s0002g02120	566
blue	VIT_09s0018g00240	566
blue	VIT_12s0059g01710	566
blue	VIT_18s0001g05060	566
blue	VIT_18s0001g08150	566
blue	VIT_18s0072g00260	566
blue	VIT_00s0194g00120	565
blue	VIT_01s0010g01810	565
blue	VIT_02s0025g02390	565
blue	VIT_10s0003g03790	565
blue	VIT_12s0035g02200	565
blue	VIT_13s0067g00930	565
blue	VIT_14s0066g01240	565
blue	VIT_15s0048g02610	565
blue	VIT_16s0039g01580	565
blue	VIT_18s0001g02510	565
blue	VIT_01s0011g03540	564
blue	VIT_01s0146g00480	564
blue	VIT_04s0008g04270	564
blue	VIT_05s0029g00750	564
blue	VIT_10s0003g00140	564
blue	VIT_11s0016g00710	564
blue	VIT_14s0060g00270	564
blue	VIT_19s0015g01900	564
blue	VIT_00s0179g00350	563
blue	VIT_08s0040g02090	563
blue	VIT_10s0003g04000	563
blue	VIT_18s0086g00210	563
blue	VIT_08s0058g01310	562
blue	VIT_11s0016g01750	562
blue	VIT_17s0000g04400	562
blue	VIT_00s0220g00130	561
blue	VIT_01s0011g04630	561
blue	VIT_08s0040g03200	561
blue	VIT_04s0008g03660	560
blue	VIT_18s0001g03300	560
blue	VIT_10s0003g05470	559
blue	VIT_12s0057g01030	559
blue	VIT_10s0071g01060	558
blue	VIT_16s0013g01410	558
blue	VIT_16s0100g00410	558
blue	VIT_03s0063g01780	556
blue	VIT_08s0007g04280	556
blue	VIT_14s0006g02510	556
blue	VIT_14s0036g00520	556
blue	VIT_00s0415g00030	555
blue	VIT_06s0004g06820	555
blue	VIT_16s0050g01240	555
blue	VIT_17s0000g05030	555
blue	VIT_00s0480g00070	553
blue	VIT_01s0011g02660	553
blue	VIT_03s0017g01000	553
blue	VIT_05s0020g03060	553
blue	VIT_09s0002g02320	553
blue	VIT_18s0001g10830	553
blue	VIT_00s0341g00040	552
blue	VIT_04s0044g00050	552
blue	VIT_06s0004g03220	552
blue	VIT_01s0011g01350	551
blue	VIT_01s0011g04490	551
blue	VIT_01s0011g05470	551
blue	VIT_01s0127g00260	551
blue	VIT_08s0007g07010	551
blue	VIT_08s0058g00670	551
blue	VIT_11s0016g05750	551
blue	VIT_15s0048g01490	551
blue	VIT_02s0025g02510	550
blue	VIT_03s0063g00120	550
blue	VIT_04s0044g01110	550
blue	VIT_04s0044g01120	550
blue	VIT_08s0007g00540	550
blue	VIT_04s0023g01270	549
blue	VIT_06s0004g07210	549
blue	VIT_14s0128g00390	549
blue	VIT_18s0001g06250	549
blue	VIT_01s0011g01520	548
blue	VIT_05s0094g01320	548
blue	VIT_08s0040g01140	548
blue	VIT_14s0068g01260	548
blue	VIT_08s0058g00390	547
blue	VIT_13s0158g00370	547
blue	VIT_06s0004g02650	546
blue	VIT_08s0007g05580	546
blue	VIT_03s0063g00370	545
blue	VIT_13s0064g01470	545
blue	VIT_07s0141g00690	544
blue	VIT_12s0134g00450	543
blue	VIT_19s0015g00130	543
blue	VIT_00s0370g00020	542
blue	VIT_16s0013g00890	542
blue	VIT_02s0025g00150	541
blue	VIT_11s0016g03080	541
blue	VIT_14s0006g02600	541
blue	VIT_17s0000g09500	541
blue	VIT_18s0122g00410	541
blue	VIT_06s0004g03370	540
blue	VIT_10s0003g05430	540
blue	VIT_11s0016g01120	539
blue	VIT_16s0050g01720	539
blue	VIT_12s0035g01240	538
blue	VIT_18s0001g03370	538
blue	VIT_14s0060g01290	537
blue	VIT_16s0098g01840	537
blue	VIT_18s0089g00010	537
blue	VIT_14s0030g00740	536
blue	VIT_01s0011g00220	534
blue	VIT_09s0018g01920	533
blue	VIT_14s0108g00890	531
blue	VIT_13s0019g01710	530
blue	VIT_01s0011g05970	529
blue	VIT_08s0007g03900	529
blue	VIT_00s0301g00090	527
blue	VIT_12s0057g00690	526
blue	VIT_13s0019g04610	525
blue	VIT_07s0005g02110	523
blue	VIT_08s0007g08260	522
blue	VIT_05s0020g00960	521
blue	VIT_01s0011g00680	518
blue	VIT_01s0011g01970	518
blue	VIT_03s0038g00430	517
blue	VIT_04s0069g00970	517
blue	VIT_10s0116g00700	517
blue	VIT_01s0011g03500	511
blue	VIT_18s0001g14480	510
blue	VIT_04s0008g01330	509
blue	VIT_06s0004g08150	509
blue	VIT_02s0025g04420	508
blue	VIT_11s0016g01190	508
blue	VIT_05s0062g00270	506
blue	VIT_07s0104g00120	506
blue	VIT_00s0203g00180	505
blue	VIT_02s0025g03660	503
blue	VIT_04s0008g01800	502
blue	VIT_18s0001g14010	500
blue	VIT_15s0021g00650	499
blue	VIT_09s0002g05490	498
blue	VIT_12s0055g01030	498
blue	VIT_19s0014g00710	497
blue	VIT_08s0007g04200	496
blue	VIT_08s0007g04310	496
blue	VIT_01s0011g06140	495
blue	VIT_05s0062g01270	495
blue	VIT_04s0044g00220	494
blue	VIT_08s0040g03400	492
blue	VIT_18s0001g13680	491
blue	VIT_16s0050g02430	490
blue	VIT_00s0510g00050	489
blue	VIT_08s0007g04890	489
blue	VIT_10s0042g00960	488
blue	VIT_16s0039g02040	487
blue	VIT_12s0059g01380	485
blue	VIT_15s0048g00350	485
blue	VIT_02s0012g01570	483
blue	VIT_11s0016g01970	483
blue	VIT_18s0001g06400	479
blue	VIT_15s0024g00410	478
blue	VIT_09s0070g00490	477
blue	VIT_10s0116g01200	477
blue	VIT_16s0050g00410	474
blue	VIT_00s0317g00060	473
blue	VIT_03s0038g00760	473
blue	VIT_04s0008g00450	473
blue	VIT_11s0016g04750	473
blue	VIT_18s0001g10470	472
blue	VIT_08s0058g00790	471
blue	VIT_17s0000g03560	471
blue	VIT_17s0000g04540	471
blue	VIT_19s0090g01440	471
blue	VIT_00s0391g00070	470
blue	VIT_05s0020g03140	470
blue	VIT_07s0031g00980	470
blue	VIT_08s0007g05430	470
blue	VIT_13s0067g01120	470
blue	VIT_06s0004g04980	469
blue	VIT_08s0058g00470	469
blue	VIT_04s0043g00370	468
blue	VIT_05s0077g00950	468
blue	VIT_06s0004g00020	468
blue	VIT_07s0031g02390	468
blue	VIT_09s0002g05810	468
blue	VIT_17s0000g07580	467
blue	VIT_17s0000g08760	467
blue	VIT_06s0004g01670	466
blue	VIT_05s0062g01190	465
blue	VIT_15s0046g02110	465
blue	VIT_19s0014g02120	465
blue	VIT_16s0022g00660	462
blue	VIT_17s0000g05360	462
blue	VIT_18s0001g00950	462
blue	VIT_06s0009g02550	461
blue	VIT_04s0008g01750	460
blue	VIT_05s0062g01120	460
blue	VIT_10s0003g00790	460
blue	VIT_08s0007g01310	459
blue	VIT_17s0000g10060	459
blue	VIT_18s0001g01530	459
blue	VIT_18s0001g10690	458
blue	VIT_02s0025g03310	455
blue	VIT_04s0044g01880	454
blue	VIT_14s0068g01500	453
blue	VIT_07s0031g01600	452
blue	VIT_18s0001g10700	452
blue	VIT_08s0007g05100	450
blue	VIT_00s0220g00110	449
blue	VIT_05s0051g00340	449
blue	VIT_14s0066g02060	449
blue	VIT_00s0256g00050	448
blue	VIT_05s0102g01100	448
blue	VIT_14s0068g01780	448
blue	VIT_17s0000g03510	448
blue	VIT_01s0010g02460	447
blue	VIT_16s0050g01700	446
blue	VIT_17s0000g01810	446
blue	VIT_01s0011g05250	445
blue	VIT_14s0030g00650	445
blue	VIT_18s0001g09230	443
blue	VIT_12s0059g01560	439
blue	VIT_00s0880g00020	437
blue	VIT_15s0046g00470	434
blue	VIT_19s0015g00670	434
blue	VIT_11s0016g04700	432
blue	VIT_13s0067g01820	432
blue	VIT_10s0071g00300	430
blue	VIT_01s0011g05240	425
blue	VIT_09s0002g00610	425
blue	VIT_13s0019g05370	425
blue	VIT_13s0019g04070	423
blue	VIT_03s0038g01950	422
blue	VIT_18s0166g00190	420
blue	VIT_17s0000g01790	414
blue	VIT_12s0059g01060	406
blue	VIT_04s0008g00180	403
blue	VIT_11s0052g00240	400
blue	VIT_17s0000g07560	400
blue	VIT_06s0009g03390	397
blue	VIT_01s0182g00140	389
blue	VIT_09s0002g04160	383
blue	VIT_09s0002g03010	377
blue	VIT_03s0063g01790	375
blue	VIT_03s0038g03530	374
blue	VIT_08s0007g01810	371
blue	VIT_10s0116g00440	370
blue	VIT_00s0772g00010	358
blue	VIT_07s0005g03230	349
blue	VIT_02s0012g00550	346
blue	VIT_06s0080g00420	329
blue	VIT_13s0074g00550	327
blue	VIT_15s0046g00440	325
blue	VIT_18s0072g00340	322
blue	VIT_06s0009g00440	315
blue	VIT_02s0025g01170	306
blue	VIT_05s0020g03710	264
blue	VIT_14s0066g01820	235
blue	VIT_02s0025g01280	208
blue	VIT_14s0060g00550	196
blue	VIT_07s0005g02160	188
blue	VIT_10s0003g01130	184
blue	VIT_18s0001g06240	176
blue	VIT_00s0218g00150	155
blue	VIT_01s0026g01660	151
blue	VIT_06s0004g05120	79
blue	VIT_00s0615g00020	45
blue	VIT_12s0059g00280	26
blue	VIT_18s0001g08230	25
blue	VIT_12s0059g00990	23
blue	VIT_00s0415g00040	19
blue	VIT_13s0067g02220	19
blue	VIT_14s0006g02950	19
blue	VIT_16s0098g01780	17
blue	VIT_11s0118g00710	16
blue	VIT_13s0019g05150	16
blue	VIT_17s0000g07370	16
blue	VIT_01s0146g00100	14
blue	VIT_02s0033g00800	14
blue	VIT_09s0002g02980	14
blue	VIT_03s0017g01280	13
blue	VIT_06s0009g03670	13
blue	VIT_07s0129g00180	13
blue	VIT_18s0001g06270	13
blue	VIT_08s0007g08840	11
blue	VIT_05s0020g04420	6
blue	VIT_19s0014g04080	5
blue	VIT_03s0063g01970	4
blue	VIT_09s0002g06990	4
blue	VIT_00s0407g00050	3
blue	VIT_07s0031g00040	3
blue	VIT_13s0019g03430	3
blue	VIT_14s0066g02040	3
blue	VIT_16s0022g00670	3
blue	VIT_00s0386g00050	1
blue	VIT_17s0000g07420	1
brown	VIT_02s0025g01720	263
brown	VIT_04s0008g01380	263
brown	VIT_15s0048g02010	263
brown	VIT_16s0013g01120	263
brown	VIT_04s0008g01220	263
brown	VIT_04s0044g01850	263
brown	VIT_05s0049g00940	263
brown	VIT_05s0077g01580	262
brown	VIT_07s0031g02210	262
brown	VIT_18s0001g15650	262
brown	VIT_18s0122g00630	262
brown	VIT_02s0012g02190	262
brown	VIT_07s0005g00010	262
brown	VIT_07s0141g00020	262
brown	VIT_01s0011g02600	262
brown	VIT_01s0026g01030	262
brown	VIT_03s0063g00610	262
brown	VIT_08s0007g05790	262
brown	VIT_13s0067g02640	262
brown	VIT_03s0063g02640	261
brown	VIT_05s0077g00550	261
brown	VIT_07s0005g00150	261
brown	VIT_01s0026g00280	261
brown	VIT_08s0007g04230	261
brown	VIT_01s0010g00060	261
brown	VIT_17s0000g06590	261
brown	VIT_01s0137g00560	261
brown	VIT_03s0038g03570	261
brown	VIT_05s0077g01470	261
brown	VIT_08s0058g00440	261
brown	VIT_18s0001g11730	261
brown	VIT_19s0014g04630	260
brown	VIT_05s0049g00390	260
brown	VIT_05s0062g00480	260
brown	VIT_06s0061g01120	260
brown	VIT_07s0005g04350	260
brown	VIT_13s0019g02300	260
brown	VIT_19s0015g02500	260
brown	VIT_02s0012g01010	260
brown	VIT_06s0004g06940	260
brown	VIT_08s0040g01370	260
brown	VIT_10s0116g00430	260
brown	VIT_13s0067g02630	260
brown	VIT_18s0122g01320	260
brown	VIT_05s0102g01130	260
brown	VIT_19s0014g02480	260
brown	VIT_19s0015g02940	260
brown	VIT_19s0140g00120	260
brown	VIT_02s0012g00400	259
brown	VIT_13s0019g03550	259
brown	VIT_01s0026g01640	259
brown	VIT_07s0005g02820	259
brown	VIT_18s0001g11980	259
brown	VIT_03s0017g00650	259
brown	VIT_14s0030g01560	259
brown	VIT_01s0011g00420	259
brown	VIT_09s0002g02700	259
brown	VIT_12s0028g00930	259
brown	VIT_02s0025g01090	259
brown	VIT_05s0062g00610	259
brown	VIT_06s0009g02790	259
brown	VIT_13s0067g03820	259
brown	VIT_11s0052g01330	258
brown	VIT_16s0098g00200	258
brown	VIT_13s0067g01020	258
brown	VIT_12s0028g02660	258
brown	VIT_04s0008g03930	258
brown	VIT_05s0077g00560	258
brown	VIT_07s0191g00230	258
brown	VIT_11s0052g01310	258
brown	VIT_12s0035g00330	258
brown	VIT_13s0067g02280	258
brown	VIT_12s0059g01800	257
brown	VIT_04s0044g01450	257
brown	VIT_14s0006g00180	257
brown	VIT_00s0469g00020	257
brown	VIT_01s0011g03520	257
brown	VIT_10s0003g03830	257
brown	VIT_11s0052g01340	257
brown	VIT_12s0028g01350	257
brown	VIT_02s0025g04340	257
brown	VIT_16s0050g00090	257
brown	VIT_04s0008g06130	256
brown	VIT_08s0007g00200	256
brown	VIT_13s0064g01510	256
brown	VIT_06s0004g01390	256
brown	VIT_13s0019g01190	256
brown	VIT_14s0066g00250	256
brown	VIT_00s0264g00040	256
brown	VIT_02s0025g03600	256
brown	VIT_17s0000g06380	256
brown	VIT_03s0038g04260	256
brown	VIT_08s0007g01230	256
brown	VIT_07s0005g02130	256
brown	VIT_05s0049g00140	255
brown	VIT_00s0207g00140	255
brown	VIT_13s0064g01100	255
brown	VIT_07s0005g00590	255
brown	VIT_07s0031g00790	255
brown	VIT_08s0007g03610	255
brown	VIT_19s0014g01640	254
brown	VIT_10s0116g01860	254
brown	VIT_14s0128g00020	254
brown	VIT_08s0040g01930	253
brown	VIT_12s0059g01640	253
brown	VIT_08s0007g06040	253
brown	VIT_11s0103g00040	253
brown	VIT_13s0019g02050	253
brown	VIT_10s0003g00550	252
brown	VIT_08s0040g00440	252
brown	VIT_14s0006g01930	252
brown	VIT_03s0091g00560	251
brown	VIT_05s0049g00730	250
brown	VIT_00s0229g00060	250
brown	VIT_07s0005g00030	250
brown	VIT_03s0038g01930	249
brown	VIT_14s0083g01140	249
brown	VIT_16s0013g01080	249
brown	VIT_06s0004g07500	248
brown	VIT_14s0066g01850	248
brown	VIT_14s0066g00590	248
brown	VIT_01s0137g00360	247
brown	VIT_14s0219g00120	247
brown	VIT_00s0252g00130	246
brown	VIT_01s0137g00790	246
brown	VIT_17s0000g10000	246
brown	VIT_19s0090g00360	246
brown	VIT_02s0154g00520	245
brown	VIT_05s0077g01480	245
brown	VIT_01s0026g00880	245
brown	VIT_03s0017g01410	245
brown	VIT_19s0014g03130	245
brown	VIT_09s0002g03610	245
brown	VIT_06s0061g00450	244
brown	VIT_02s0025g01320	244
brown	VIT_19s0014g00170	244
brown	VIT_00s0587g00030	244
brown	VIT_11s0016g05780	244
brown	VIT_14s0030g01220	244
brown	VIT_18s0122g00300	244
brown	VIT_09s0002g01890	243
brown	VIT_14s0006g01250	243
brown	VIT_05s0020g04210	242
brown	VIT_00s0662g00010	239
brown	VIT_09s0002g05820	239
brown	VIT_18s0001g15410	238
brown	VIT_14s0030g02200	238
brown	VIT_00s0265g00060	237
brown	VIT_08s0040g00010	236
brown	VIT_13s0019g04460	236
brown	VIT_00s0698g00010	235
brown	VIT_18s0001g01630	234
brown	VIT_05s0020g02310	234
brown	VIT_01s0026g02100	234
brown	VIT_19s0014g02190	233
brown	VIT_01s0137g00520	230
brown	VIT_05s0020g03240	230
brown	VIT_07s0141g00920	230
brown	VIT_12s0035g00380	229
brown	VIT_05s0094g00360	229
brown	VIT_16s0098g01900	229
brown	VIT_18s0001g11830	227
brown	VIT_01s0026g02710	227
brown	VIT_01s0011g04550	224
brown	VIT_06s0004g08250	224
brown	VIT_17s0000g07790	223
brown	VIT_11s0052g01220	222
brown	VIT_01s0137g00460	222
brown	VIT_12s0034g00130	216
brown	VIT_05s0077g02150	215
brown	VIT_11s0149g00050	213
brown	VIT_05s0020g01910	212
brown	VIT_08s0007g04670	211
brown	VIT_18s0001g12840	210
brown	VIT_08s0007g04800	209
brown	VIT_08s0007g02360	208
brown	VIT_13s0047g00010	205
brown	VIT_14s0068g00500	205
brown	VIT_16s0100g00380	203
brown	VIT_16s0013g01110	202
brown	VIT_17s0000g03790	202
brown	VIT_07s0005g04890	201
brown	VIT_13s0067g03780	200
brown	VIT_05s0077g01140	199
brown	VIT_09s0002g01000	199
brown	VIT_10s0003g03810	197
brown	VIT_11s0052g01320	197
brown	VIT_02s0241g00100	197
brown	VIT_04s0044g01430	196
brown	VIT_08s0056g01240	196
brown	VIT_18s0072g00370	196
brown	VIT_18s0001g11580	195
brown	VIT_02s0025g04560	194
brown	VIT_16s0050g02660	194
brown	VIT_01s0011g02320	194
brown	VIT_07s0005g06420	193
brown	VIT_01s0011g06440	191
brown	VIT_06s0004g04180	190
brown	VIT_07s0129g01050	190
brown	VIT_05s0020g03190	189
brown	VIT_15s0048g02240	189
brown	VIT_07s0031g01980	188
brown	VIT_12s0028g03200	188
brown	VIT_17s0119g00110	186
brown	VIT_18s0001g15130	186
brown	VIT_02s0154g00010	185
brown	VIT_06s0004g07270	184
brown	VIT_04s0023g03570	184
brown	VIT_13s0067g02870	184
brown	VIT_04s0008g03770	183
brown	VIT_03s0063g01150	183
brown	VIT_15s0048g01530	183
brown	VIT_04s0023g03470	183
brown	VIT_18s0001g06180	183
brown	VIT_02s0025g02490	182
brown	VIT_16s0100g00740	182
brown	VIT_18s0001g03830	182
brown	VIT_04s0008g00610	181
brown	VIT_01s0137g00550	180
brown	VIT_02s0012g01590	180
brown	VIT_00s2576g00010	179
brown	VIT_15s0048g01700	179
brown	VIT_19s0014g03400	178
brown	VIT_12s0028g02110	177
brown	VIT_01s0146g00150	177
brown	VIT_18s0001g11170	176
brown	VIT_18s0001g03260	176
brown	VIT_08s0007g05800	176
brown	VIT_05s0049g01550	176
brown	VIT_18s0041g00430	175
brown	VIT_19s0015g01370	175
brown	VIT_07s0141g00890	174
brown	VIT_08s0058g00410	174
brown	VIT_17s0000g08010	173
brown	VIT_11s0052g01710	171
brown	VIT_05s0020g01830	169
brown	VIT_06s0009g01620	166
brown	VIT_12s0035g00350	165
brown	VIT_11s0052g01180	164
brown	VIT_00s0304g00080	163
brown	VIT_03s0088g00290	160
brown	VIT_17s0119g00120	158
brown	VIT_06s0004g02030	158
brown	VIT_00s1995g00010	158
brown	VIT_14s0060g01280	158
brown	VIT_18s0001g08320	157
brown	VIT_00s0615g00030	157
brown	VIT_08s0040g02730	157
brown	VIT_00s0253g00040	152
brown	VIT_09s0002g00330	148
brown	VIT_11s0052g01190	148
brown	VIT_02s0025g04330	145
brown	VIT_12s0134g00160	138
brown	VIT_18s0001g07320	138
brown	VIT_14s0030g00660	128
brown	VIT_18s0001g12100	127
brown	VIT_02s0087g00710	125
brown	VIT_03s0088g00260	107
brown	VIT_06s0004g01380	102
brown	VIT_18s0001g00290	99
brown	VIT_03s0063g01770	94
brown	VIT_03s0091g00450	79
brown	VIT_13s0067g01070	62
brown	VIT_11s0052g01260	55
brown	VIT_02s0025g00350	48
brown	VIT_01s0011g02960	46
brown	VIT_03s0038g03430	45
brown	VIT_16s0050g01250	44
brown	VIT_11s0052g01270	43
brown	VIT_08s0007g08310	43
brown	VIT_01s0026g00980	42
brown	VIT_11s0052g01200	42
brown	VIT_17s0000g07090	42
brown	VIT_07s0005g01140	41
brown	VIT_18s0001g08590	41
brown	VIT_01s0127g00560	40
brown	VIT_18s0001g15640	40
brown	VIT_02s0025g00140	40
brown	VIT_12s0134g00240	40
brown	VIT_18s0001g10360	40
brown	VIT_01s0011g03050	39
brown	VIT_05s0029g00650	39
brown	VIT_08s0007g05630	39
brown	VIT_19s0090g00510	38
brown	VIT_10s0003g02110	37
brown	VIT_14s0060g01780	37
brown	VIT_18s0001g08550	36
brown	VIT_08s0007g08520	36
brown	VIT_19s0014g04650	36
brown	VIT_11s0016g05530	35
brown	VIT_18s0001g06150	34
brown	VIT_09s0002g00810	32
brown	VIT_09s0002g00320	31
brown	VIT_15s0046g01140	31
brown	VIT_06s0009g01110	31
brown	VIT_05s0062g00760	30
brown	VIT_18s0122g01340	30
brown	VIT_14s0066g01730	29
brown	VIT_11s0016g03400	29
brown	VIT_06s0004g04490	28
brown	VIT_14s0060g01470	27
brown	VIT_05s0062g00240	26
brown	VIT_11s0052g01300	26
brown	VIT_18s0001g15660	26
brown	VIT_18s0001g12800	25
brown	VIT_13s0019g02040	17
brown	VIT_18s0001g15120	15
brown	VIT_05s0020g02500	13
brown	VIT_08s0007g06060	4
green	VIT_01s0011g04860	144
green	VIT_12s0028g02240	144
green	VIT_16s0050g00750	144
green	VIT_09s0002g04240	143
green	VIT_01s0026g01020	138
green	VIT_11s0016g02900	136
green	VIT_00s0225g00080	135
green	VIT_01s0010g01660	135
green	VIT_01s0137g00050	135
green	VIT_08s0056g01160	135
green	VIT_10s0003g04540	135
green	VIT_12s0035g02020	135
green	VIT_18s0001g02440	135
green	VIT_18s0001g08040	135
green	VIT_18s0122g01170	135
green	VIT_01s0010g01390	134
green	VIT_01s0026g01950	134
green	VIT_02s0109g00230	134
green	VIT_03s0063g00830	134
green	VIT_05s0062g00960	134
green	VIT_11s0037g00070	134
green	VIT_14s0219g00110	134
green	VIT_15s0048g00740	134
green	VIT_06s0061g00120	133
green	VIT_07s0005g00510	133
green	VIT_07s0129g01070	133
green	VIT_08s0007g04820	133
green	VIT_11s0037g01400	133
green	VIT_13s0073g00140	133
green	VIT_14s0066g02470	133
green	VIT_00s0508g00040	132
green	VIT_07s0129g00660	132
green	VIT_15s0048g02720	132
green	VIT_17s0000g02010	132
green	VIT_14s0060g00450	131
green	VIT_06s0009g01420	131
green	VIT_06s0061g01310	131
green	VIT_05s0029g01490	130
green	VIT_05s0077g02010	130
green	VIT_06s0004g02680	130
green	VIT_10s0003g00420	130
green	VIT_16s0050g01300	130
green	VIT_18s0001g13980	130
green	VIT_08s0007g02800	129
green	VIT_09s0018g01630	129
green	VIT_11s0016g01320	129
green	VIT_13s0019g04040	129
green	VIT_14s0066g01220	129
green	VIT_17s0000g06290	129
green	VIT_04s0043g00160	128
green	VIT_06s0080g00320	128
green	VIT_11s0016g05830	128
green	VIT_11s0118g00180	128
green	VIT_17s0000g09810	127
green	VIT_03s0038g03550	127
green	VIT_06s0004g01470	127
green	VIT_18s0001g09400	127
green	VIT_18s0157g00190	127
green	VIT_00s1314g00010	126
green	VIT_07s0031g00610	125
green	VIT_06s0004g01550	125
green	VIT_07s0031g02700	125
green	VIT_08s0040g00380	124
green	VIT_18s0001g11620	122
green	VIT_13s0067g03750	122
green	VIT_03s0180g00040	121
green	VIT_08s0007g04550	121
green	VIT_10s0071g00860	120
green	VIT_03s0038g02180	120
green	VIT_13s0019g01650	119
green	VIT_15s0046g02400	119
green	VIT_18s0122g00980	118
green	VIT_02s0025g02620	118
green	VIT_03s0091g01090	118
green	VIT_07s0104g01800	117
green	VIT_12s0134g00500	117
green	VIT_05s0029g00390	116
green	VIT_12s0028g03120	116
green	VIT_06s0009g00480	114
green	VIT_08s0007g07630	114
green	VIT_03s0091g01060	113
green	VIT_11s0016g05010	112
green	VIT_18s0001g11930	112
green	VIT_04s0008g06000	110
green	VIT_14s0081g00190	110
green	VIT_11s0052g00630	109
green	VIT_13s0019g02020	109
green	VIT_17s0000g09800	109
green	VIT_00s0189g00010	108
green	VIT_08s0040g01230	107
green	VIT_01s0010g00240	106
green	VIT_06s0061g00590	105
green	VIT_06s0061g00680	105
green	VIT_15s0046g01360	102
green	VIT_16s0098g00600	102
green	VIT_16s0050g00140	101
green	VIT_18s0001g10040	100
green	VIT_08s0007g05360	100
green	VIT_11s0016g05170	99
green	VIT_13s0019g04030	99
green	VIT_09s0002g09090	99
green	VIT_13s0084g00090	99
green	VIT_18s0089g00510	99
green	VIT_02s0033g01370	98
green	VIT_07s0005g01360	97
green	VIT_07s0005g00740	95
green	VIT_18s0001g05840	95
green	VIT_11s0016g03760	94
green	VIT_13s0147g00230	92
green	VIT_04s0023g03070	91
green	VIT_06s0061g00550	90
green	VIT_07s0005g05520	90
green	VIT_07s0005g01240	89
green	VIT_14s0066g00810	89
green	VIT_02s0025g04660	87
green	VIT_00s0665g00030	86
green	VIT_07s0005g02570	86
green	VIT_04s0043g00850	85
green	VIT_00s0256g00030	84
green	VIT_18s0001g14440	84
green	VIT_11s0016g02800	82
green	VIT_11s0016g05330	81
green	VIT_00s0187g00010	80
green	VIT_09s0002g04130	80
green	VIT_02s0012g00170	80
green	VIT_02s0087g00930	79
green	VIT_14s0083g01160	78
green	VIT_16s0013g01920	78
green	VIT_05s0049g01400	77
green	VIT_10s0003g04470	77
green	VIT_05s0020g04540	69
green	VIT_07s0031g02560	67
green	VIT_03s0038g00360	63
green	VIT_15s0021g00330	63
green	VIT_05s0020g00440	62
green	VIT_04s0008g01080	54
green	VIT_19s0090g01070	54
green	VIT_02s0154g00080	53
green	VIT_13s0064g00460	53
green	VIT_11s0016g03640	52
green	VIT_03s0088g00490	51
green	VIT_13s0084g00080	50
green	VIT_18s0001g05570	50
green	VIT_04s0008g00300	49
green	VIT_06s0061g00730	49
green	VIT_16s0050g01620	49
green	VIT_17s0000g07400	49
green	VIT_09s0070g00480	48
green	VIT_13s0067g01890	22
green	VIT_18s0001g06140	21
green	VIT_15s0048g02230	19
green	VIT_10s0116g01040	5
green	VIT_12s0059g00370	5
green	VIT_18s0089g00600	3
green	VIT_17s0000g06860	2
green	VIT_11s0037g00290	2
green	VIT_04s0008g05380	1
greenyellow	VIT_00s0283g00030	63
greenyellow	VIT_00s1312g00010	63
greenyellow	VIT_01s0011g04260	63
greenyellow	VIT_01s0026g00580	63
greenyellow	VIT_01s0137g00720	63
greenyellow	VIT_02s0025g02140	63
greenyellow	VIT_02s0025g02740	63
greenyellow	VIT_02s0025g04130	63
greenyellow	VIT_02s0241g00120	63
greenyellow	VIT_04s0044g01740	63
greenyellow	VIT_05s0020g03900	63
greenyellow	VIT_06s0004g01180	63
greenyellow	VIT_06s0004g05020	63
greenyellow	VIT_06s0004g06910	63
greenyellow	VIT_06s0009g01640	63
greenyellow	VIT_07s0005g01290	63
greenyellow	VIT_08s0007g00130	63
greenyellow	VIT_08s0007g04780	63
greenyellow	VIT_09s0002g02220	63
greenyellow	VIT_09s0002g03250	63
greenyellow	VIT_09s0002g03260	63
greenyellow	VIT_09s0002g04490	63
greenyellow	VIT_09s0018g02110	63
greenyellow	VIT_10s0003g01050	63
greenyellow	VIT_10s0003g04990	63
greenyellow	VIT_11s0052g00100	63
greenyellow	VIT_12s0028g01800	63
greenyellow	VIT_12s0028g02650	63
greenyellow	VIT_13s0019g02490	63
greenyellow	VIT_13s0019g04470	63
greenyellow	VIT_13s0067g03020	63
greenyellow	VIT_14s0060g00790	63
greenyellow	VIT_14s0066g01050	63
greenyellow	VIT_14s0068g01520	63
greenyellow	VIT_14s0083g00110	63
greenyellow	VIT_17s0000g03990	63
greenyellow	VIT_18s0001g02540	63
greenyellow	VIT_18s0001g10620	63
greenyellow	VIT_18s0001g14640	63
greenyellow	VIT_16s0098g01790	62
greenyellow	VIT_16s0100g00470	62
greenyellow	VIT_19s0015g00530	62
greenyellow	VIT_01s0010g03380	61
greenyellow	VIT_06s0004g04170	61
greenyellow	VIT_07s0104g01390	61
greenyellow	VIT_08s0040g00780	61
greenyellow	VIT_11s0052g01090	61
greenyellow	VIT_14s0060g00480	61
greenyellow	VIT_16s0098g00850	61
greenyellow	VIT_16s0100g00650	61
greenyellow	VIT_19s0085g00900	61
greenyellow	VIT_00s0313g00010	60
greenyellow	VIT_02s0025g02710	60
greenyellow	VIT_04s0008g00860	60
greenyellow	VIT_07s0005g02710	60
greenyellow	VIT_09s0002g05150	60
greenyellow	VIT_13s0067g01180	60
greenyellow	VIT_17s0000g05060	60
greenyellow	VIT_17s0000g06630	60
greenyellow	VIT_18s0001g14040	60
greenyellow	VIT_13s0019g02530	59
greenyellow	VIT_05s0094g01080	51
greenyellow	VIT_11s0016g04220	42
greenyellow	VIT_05s0020g01750	40
magenta	VIT_02s0012g01170	85
magenta	VIT_02s0025g04060	85
magenta	VIT_03s0038g02100	85
magenta	VIT_04s0023g01630	85
magenta	VIT_05s0020g04190	85
magenta	VIT_06s0004g03300	85
magenta	VIT_06s0004g06130	85
magenta	VIT_07s0005g02610	85
magenta	VIT_07s0104g00090	85
magenta	VIT_07s0129g00400	85
magenta	VIT_08s0032g01220	85
magenta	VIT_08s0040g02280	85
magenta	VIT_10s0003g05210	85
magenta	VIT_12s0057g01320	85
magenta	VIT_13s0067g03170	85
magenta	VIT_14s0060g01090	85
magenta	VIT_14s0066g01210	85
magenta	VIT_18s0001g12520	85
magenta	VIT_18s0089g01270	85
magenta	VIT_00s0323g00080	84
magenta	VIT_00s1217g00010	84
magenta	VIT_01s0011g04320	84
magenta	VIT_01s0011g05300	84
magenta	VIT_01s0127g00060	84
magenta	VIT_04s0044g01260	84
magenta	VIT_06s0061g00270	84
magenta	VIT_07s0005g00180	84
magenta	VIT_08s0040g00670	84
magenta	VIT_08s0056g01610	84
magenta	VIT_10s0116g01730	84
magenta	VIT_13s0019g02110	84
magenta	VIT_14s0066g01120	84
magenta	VIT_14s0081g00200	84
magenta	VIT_15s0046g01560	84
magenta	VIT_16s0050g00110	84
magenta	VIT_17s0000g03030	84
magenta	VIT_19s0015g00920	84
magenta	VIT_19s0085g00350	84
magenta	VIT_00s0225g00120	83
magenta	VIT_01s0026g01490	83
magenta	VIT_02s0025g02450	83
magenta	VIT_03s0017g01210	83
magenta	VIT_03s0038g04210	83
magenta	VIT_05s0049g01130	83
magenta	VIT_06s0009g02110	83
magenta	VIT_10s0003g02660	83
magenta	VIT_15s0045g01490	83
magenta	VIT_18s0001g14980	83
magenta	VIT_18s0117g00220	83
magenta	VIT_19s0177g00280	83
magenta	VIT_04s0008g00420	82
magenta	VIT_17s0000g07770	82
magenta	VIT_04s0008g01780	81
magenta	VIT_05s0094g00990	81
magenta	VIT_02s0025g01130	80
magenta	VIT_18s0001g00190	80
magenta	VIT_18s0001g10640	78
magenta	VIT_04s0008g07110	77
magenta	VIT_13s0158g00320	73
magenta	VIT_16s0098g01060	70
magenta	VIT_16s0098g01080	68
magenta	VIT_08s0007g01930	67
magenta	VIT_11s0016g01300	67
magenta	VIT_11s0016g05430	67
magenta	VIT_10s0116g00760	66
magenta	VIT_16s0039g00700	66
magenta	VIT_17s0000g09370	65
magenta	VIT_13s0019g02930	64
magenta	VIT_03s0063g00380	64
magenta	VIT_05s0062g00900	63
magenta	VIT_00s0218g00100	62
magenta	VIT_11s0016g03160	62
magenta	VIT_12s0059g02520	62
magenta	VIT_17s0000g05640	62
magenta	VIT_09s0054g00530	60
magenta	VIT_11s0016g04620	59
magenta	VIT_00s0261g00040	59
magenta	VIT_03s0038g00670	59
magenta	VIT_12s0028g01600	59
magenta	VIT_01s0011g02860	58
magenta	VIT_05s0077g01280	58
magenta	VIT_11s0206g00110	58
magenta	VIT_14s0081g00710	57
magenta	VIT_11s0037g00510	51
magenta	VIT_14s0060g00990	38
magenta	VIT_11s0103g00760	36
magenta	VIT_17s0000g00330	9
magenta	VIT_17s0000g06190	9
magenta	VIT_13s0019g03000	7
magenta	VIT_07s0197g00060	2
magenta	VIT_05s0077g02270	1
pink	VIT_00s1764g00020	97
pink	VIT_01s0010g00760	97
pink	VIT_01s0010g03560	97
pink	VIT_01s0011g01160	97
pink	VIT_01s0011g05500	97
pink	VIT_02s0012g01260	97
pink	VIT_02s0012g01450	97
pink	VIT_02s0025g04350	97
pink	VIT_03s0063g02120	97
pink	VIT_03s0088g00620	97
pink	VIT_04s0023g01960	97
pink	VIT_04s0023g02880	97
pink	VIT_04s0023g03110	97
pink	VIT_05s0020g01490	97
pink	VIT_05s0094g00220	97
pink	VIT_06s0004g00440	97
pink	VIT_06s0009g00980	97
pink	VIT_06s0061g01500	97
pink	VIT_08s0007g08040	97
pink	VIT_09s0002g00970	97
pink	VIT_09s0054g00430	97
pink	VIT_10s0003g05690	97
pink	VIT_11s0016g01200	97
pink	VIT_11s0016g02380	97
pink	VIT_11s0016g04190	97
pink	VIT_11s0016g04690	97
pink	VIT_12s0028g03230	97
pink	VIT_12s0057g00700	97
pink	VIT_13s0019g04390	97
pink	VIT_13s0067g03140	97
pink	VIT_13s0067g03430	97
pink	VIT_13s0067g03490	97
pink	VIT_14s0030g01790	97
pink	VIT_14s0060g01810	97
pink	VIT_14s0060g02150	97
pink	VIT_14s0068g00230	97
pink	VIT_14s0128g00240	97
pink	VIT_17s0000g02050	97
pink	VIT_17s0000g03580	97
pink	VIT_17s0000g07960	97
pink	VIT_18s0001g00160	97
pink	VIT_18s0001g05690	97
pink	VIT_18s0001g14840	97
pink	VIT_01s0010g02910	96
pink	VIT_02s0025g01070	96
pink	VIT_04s0023g03600	96
pink	VIT_07s0031g01270	96
pink	VIT_08s0058g01000	96
pink	VIT_09s0002g04470	96
pink	VIT_11s0016g03350	96
pink	VIT_13s0067g02300	96
pink	VIT_18s0001g09330	96
pink	VIT_00s0203g00020	95
pink	VIT_00s0586g00030	95
pink	VIT_01s0010g03710	95
pink	VIT_01s0127g00540	95
pink	VIT_02s0012g01250	95
pink	VIT_02s0025g04630	95
pink	VIT_03s0091g01040	95
pink	VIT_04s0008g07080	95
pink	VIT_05s0020g00930	95
pink	VIT_05s0020g04510	95
pink	VIT_05s0062g00250	95
pink	VIT_08s0058g01090	95
pink	VIT_11s0016g01440	95
pink	VIT_11s0052g01800	95
pink	VIT_14s0006g02490	95
pink	VIT_19s0014g03180	95
pink	VIT_02s0025g00740	94
pink	VIT_04s0008g03550	94
pink	VIT_08s0007g01560	94
pink	VIT_16s0022g00470	94
pink	VIT_00s0561g00020	93
pink	VIT_02s0154g00390	93
pink	VIT_06s0004g03700	93
pink	VIT_16s0148g00210	93
pink	VIT_05s0020g02170	92
pink	VIT_07s0031g01630	92
pink	VIT_13s0067g02190	91
pink	VIT_05s0020g02830	90
pink	VIT_06s0004g06730	90
pink	VIT_03s0110g00370	89
pink	VIT_12s0059g00570	88
pink	VIT_08s0007g05180	85
pink	VIT_14s0068g00740	84
pink	VIT_14s0068g02190	84
pink	VIT_19s0014g03090	84
pink	VIT_01s0011g05200	83
pink	VIT_08s0040g01710	83
pink	VIT_12s0057g00060	83
pink	VIT_06s0004g00980	82
pink	VIT_03s0091g00310	81
pink	VIT_17s0119g00080	81
pink	VIT_15s0048g00660	80
pink	VIT_03s0017g02170	75
pink	VIT_09s0018g01540	71
pink	VIT_17s0000g05550	56
pink	VIT_13s0067g00220	55
pink	VIT_10s0003g01100	5
pink	VIT_13s0067g03200	5
pink	VIT_00s1466g00010	2
purple	VIT_00s0291g00090	78
purple	VIT_00s0371g00100	78
purple	VIT_00s0477g00030	78
purple	VIT_01s0011g00560	78
purple	VIT_01s0011g03070	78
purple	VIT_01s0011g04700	78
purple	VIT_01s0011g05960	78
purple	VIT_01s0026g00200	78
purple	VIT_01s0026g01340	78
purple	VIT_02s0012g01120	78
purple	VIT_02s0012g01350	78
purple	VIT_02s0025g01710	78
purple	VIT_02s0025g02070	78
purple	VIT_03s0038g04590	78
purple	VIT_03s0063g00050	78
purple	VIT_03s0063g00460	78
purple	VIT_03s0063g00680	78
purple	VIT_04s0044g00610	78
purple	VIT_05s0020g01090	78
purple	VIT_05s0020g02020	78
purple	VIT_05s0049g00420	78
purple	VIT_05s0062g00890	78
purple	VIT_05s0077g01010	78
purple	VIT_06s0004g04550	78
purple	VIT_06s0004g05180	78
purple	VIT_06s0004g06020	78
purple	VIT_07s0005g00770	78
purple	VIT_07s0005g01520	78
purple	VIT_07s0151g01080	78
purple	VIT_08s0007g07320	78
purple	VIT_08s0040g01470	78
purple	VIT_09s0002g05080	78
purple	VIT_09s0002g05660	78
purple	VIT_09s0002g07500	78
purple	VIT_10s0003g02910	78
purple	VIT_10s0116g01740	78
purple	VIT_11s0016g01370	78
purple	VIT_11s0037g00840	78
purple	VIT_11s0037g01280	78
purple	VIT_11s0149g00040	78
purple	VIT_12s0028g01360	78
purple	VIT_12s0028g01390	78
purple	VIT_12s0028g03860	78
purple	VIT_12s0034g00040	78
purple	VIT_12s0055g00510	78
purple	VIT_12s0057g00120	78
purple	VIT_12s0059g02510	78
purple	VIT_13s0074g00650	78
purple	VIT_13s0084g00070	78
purple	VIT_13s0139g00110	78
purple	VIT_14s0068g01870	78
purple	VIT_15s0024g00820	78
purple	VIT_15s0048g01670	78
purple	VIT_15s0048g02500	78
purple	VIT_16s0039g00520	78
purple	VIT_16s0098g00160	78
purple	VIT_17s0000g07510	78
purple	VIT_17s0000g08370	78
purple	VIT_18s0001g08160	78
purple	VIT_18s0001g10480	78
purple	VIT_18s0001g11610	78
purple	VIT_18s0122g00320	78
purple	VIT_18s0122g00830	78
purple	VIT_19s0014g01940	78
purple	VIT_19s0014g02720	78
purple	VIT_19s0015g00680	78
purple	VIT_08s0007g05260	77
purple	VIT_08s0056g01300	76
purple	VIT_05s0020g04110	75
purple	VIT_06s0004g06170	74
purple	VIT_09s0002g06980	74
purple	VIT_11s0016g05410	72
purple	VIT_12s0057g00070	72
purple	VIT_04s0008g05470	71
purple	VIT_04s0008g02860	70
purple	VIT_05s0020g03070	70
purple	VIT_08s0007g04180	70
purple	VIT_00s0203g00050	68
purple	VIT_08s0105g00230	68
purple	VIT_05s0020g04860	1
red	VIT_00s0181g00010	130
red	VIT_01s0026g01300	130
red	VIT_04s0008g05620	130
red	VIT_06s0004g06840	130
red	VIT_07s0005g03570	130
red	VIT_11s0016g02280	130
red	VIT_12s0142g00780	130
red	VIT_13s0067g00660	130
red	VIT_13s0067g02030	130
red	VIT_14s0060g00440	130
red	VIT_14s0066g00050	130
red	VIT_14s0068g02000	130
red	VIT_16s0098g01720	130
red	VIT_01s0026g00740	129
red	VIT_02s0012g00760	129
red	VIT_02s0025g01610	129
red	VIT_03s0091g00040	129
red	VIT_04s0008g01860	129
red	VIT_04s0008g02570	129
red	VIT_04s0044g00720	129
red	VIT_04s0044g01620	129
red	VIT_05s0020g03270	129
red	VIT_06s0004g03330	129
red	VIT_09s0002g04620	129
red	VIT_13s0064g01330	129
red	VIT_14s0066g00060	129
red	VIT_14s0108g00340	129
red	VIT_16s0039g01330	129
red	VIT_18s0122g01260	129
red	VIT_19s0015g00730	129
red	VIT_00s0179g00320	128
red	VIT_00s0366g00020	128
red	VIT_01s0026g02470	128
red	VIT_03s0091g01290	128
red	VIT_10s0071g00190	128
red	VIT_12s0057g00010	128
red	VIT_16s0013g01950	128
red	VIT_02s0025g00420	127
red	VIT_03s0038g02980	127
red	VIT_04s0044g00060	127
red	VIT_07s0104g01270	127
red	VIT_08s0007g04950	127
red	VIT_08s0007g07700	127
red	VIT_08s0058g00980	127
red	VIT_10s0003g01460	127
red	VIT_11s0016g04380	127
red	VIT_11s0016g05770	127
red	VIT_12s0028g01150	127
red	VIT_13s0074g00500	127
red	VIT_14s0030g01700	127
red	VIT_14s0083g01100	127
red	VIT_14s0128g00460	127
red	VIT_15s0046g01450	127
red	VIT_16s0013g02090	127
red	VIT_16s0098g01510	127
red	VIT_18s0001g10070	127
red	VIT_18s0001g10310	127
red	VIT_18s0001g10540	127
red	VIT_18s0001g14310	127
red	VIT_18s0122g00470	127
red	VIT_19s0027g01850	127
red	VIT_01s0011g01140	126
red	VIT_04s0008g02510	126
red	VIT_05s0020g02910	126
red	VIT_05s0094g00340	126
red	VIT_07s0005g05720	126
red	VIT_07s0095g00290	126
red	VIT_10s0116g00080	126
red	VIT_01s0011g06290	125
red	VIT_03s0097g00510	125
red	VIT_08s0058g01110	125
red	VIT_17s0000g04880	125
red	VIT_07s0031g03220	124
red	VIT_06s0004g00910	123
red	VIT_14s0083g01110	123
red	VIT_18s0041g00490	123
red	VIT_01s0011g00470	122
red	VIT_04s0008g00310	122
red	VIT_05s0029g00400	122
red	VIT_07s0005g00630	122
red	VIT_16s0039g02020	122
red	VIT_17s0000g07440	122
red	VIT_19s0014g02770	122
red	VIT_05s0020g04560	121
red	VIT_02s0025g04960	119
red	VIT_01s0011g00160	118
red	VIT_08s0007g08000	118
red	VIT_12s0034g02560	118
red	VIT_16s0148g00060	118
red	VIT_14s0068g00010	117
red	VIT_11s0118g00770	115
red	VIT_17s0000g02600	115
red	VIT_04s0008g03780	114
red	VIT_19s0085g00690	114
red	VIT_00s0454g00030	113
red	VIT_06s0004g05870	113
red	VIT_19s0014g04690	113
red	VIT_07s0031g02200	112
red	VIT_08s0007g08010	112
red	VIT_14s0108g00710	112
red	VIT_04s0044g00750	107
red	VIT_13s0019g01180	107
red	VIT_14s0066g02610	107
red	VIT_10s0116g01650	106
red	VIT_01s0127g00800	105
red	VIT_03s0063g02250	105
red	VIT_19s0014g04470	105
red	VIT_00s0541g00020	104
red	VIT_17s0000g06360	104
red	VIT_02s0025g00260	103
red	VIT_13s0019g02540	101
red	VIT_12s0034g02570	98
red	VIT_11s0016g03880	96
red	VIT_11s0037g01210	96
red	VIT_12s0057g00950	96
red	VIT_15s0024g00070	96
red	VIT_19s0015g00050	96
red	VIT_18s0001g08700	94
red	VIT_04s0008g00120	92
red	VIT_08s0056g01530	91
red	VIT_08s0007g05860	90
red	VIT_18s0001g06560	90
red	VIT_11s0016g04260	88
red	VIT_19s0014g01780	88
red	VIT_03s0091g00160	81
red	VIT_11s0052g00200	81
red	VIT_14s0068g01300	74
red	VIT_18s0001g08100	64
red	VIT_07s0031g01710	39
red	VIT_14s0108g00930	33
red	VIT_10s0003g05380	29
red	VIT_11s0016g03140	8
red	VIT_12s0034g02530	8
red	VIT_12s0057g01130	8
red	VIT_07s0151g00440	7
red	VIT_10s0071g00150	7
red	VIT_08s0058g01390	4
red	VIT_13s0084g00130	1
red	VIT_14s0081g00030	1
tan	VIT_00s0299g00100	61
tan	VIT_01s0011g04620	61
tan	VIT_01s0011g04710	61
tan	VIT_01s0026g02620	61
tan	VIT_02s0025g00550	61
tan	VIT_02s0025g01740	61
tan	VIT_04s0023g03760	61
tan	VIT_05s0020g04800	61
tan	VIT_07s0005g00210	61
tan	VIT_07s0104g01120	61
tan	VIT_08s0007g07410	61
tan	VIT_08s0040g02260	61
tan	VIT_02s0154g00400	60
tan	VIT_04s0008g01420	60
tan	VIT_04s0008g05520	60
tan	VIT_06s0004g02230	60
tan	VIT_06s0004g03890	60
tan	VIT_07s0141g00730	60
tan	VIT_09s0002g03410	60
tan	VIT_09s0002g06560	60
tan	VIT_10s0116g00600	60
tan	VIT_12s0028g02520	60
tan	VIT_13s0067g01450	60
tan	VIT_14s0060g00810	60
tan	VIT_00s0732g00010	59
tan	VIT_06s0004g04020	59
tan	VIT_13s0019g01830	59
tan	VIT_14s0081g00500	59
tan	VIT_18s0001g12970	59
tan	VIT_18s0001g08690	58
tan	VIT_12s0134g00400	58
tan	VIT_04s0044g01560	57
tan	VIT_04s0210g00190	57
tan	VIT_01s0010g03890	57
tan	VIT_06s0004g02390	57
tan	VIT_06s0009g03450	56
tan	VIT_07s0104g01420	56
tan	VIT_10s0092g00640	56
tan	VIT_05s0020g01480	55
tan	VIT_19s0093g00550	55
tan	VIT_17s0000g02480	54
tan	VIT_01s0011g05560	53
tan	VIT_01s0026g01550	53
tan	VIT_04s0008g04920	53
tan	VIT_05s0077g02290	53
tan	VIT_08s0007g00040	53
tan	VIT_15s0046g02070	53
tan	VIT_19s0085g00520	53
tan	VIT_04s0023g00790	52
tan	VIT_01s0011g03440	51
tan	VIT_13s0019g01890	50
tan	VIT_01s0011g03430	50
tan	VIT_19s0014g02240	50
tan	VIT_11s0016g00640	48
tan	VIT_18s0001g11390	45
tan	VIT_08s0040g02950	44
tan	VIT_18s0001g01660	42
tan	VIT_05s0020g04570	37
tan	VIT_15s0046g00290	37
tan	VIT_02s0025g01380	35
tan	VIT_08s0040g01970	27
tan	VIT_08s0007g05130	15
tan	VIT_15s0046g01010	5
tan	VIT_13s0084g00310	4
turquoise	VIT_15s0046g01090	908
turquoise	VIT_09s0002g07120	908
turquoise	VIT_01s0011g05670	908
turquoise	VIT_10s0042g01150	908
turquoise	VIT_18s0001g10160	908
turquoise	VIT_04s0008g05150	908
turquoise	VIT_06s0004g04860	908
turquoise	VIT_13s0067g03880	908
turquoise	VIT_03s0097g00600	908
turquoise	VIT_01s0011g04830	908
turquoise	VIT_04s0008g02640	908
turquoise	VIT_18s0122g00160	908
turquoise	VIT_08s0007g08150	908
turquoise	VIT_04s0008g06980	908
turquoise	VIT_06s0009g01930	907
turquoise	VIT_04s0079g00800	907
turquoise	VIT_08s0007g02030	907
turquoise	VIT_02s0241g00140	907
turquoise	VIT_18s0001g13870	907
turquoise	VIT_11s0016g00110	907
turquoise	VIT_01s0026g00320	907
turquoise	VIT_19s0014g00180	907
turquoise	VIT_15s0021g01340	907
turquoise	VIT_17s0000g09090	907
turquoise	VIT_01s0011g05790	907
turquoise	VIT_04s0008g04150	907
turquoise	VIT_10s0003g00090	907
turquoise	VIT_05s0020g04500	907
turquoise	VIT_05s0094g00820	907
turquoise	VIT_01s0011g06250	907
turquoise	VIT_06s0004g00240	907
turquoise	VIT_02s0025g00070	907
turquoise	VIT_12s0057g00220	907
turquoise	VIT_18s0001g02750	907
turquoise	VIT_18s0001g12490	907
turquoise	VIT_04s0023g03710	907
turquoise	VIT_18s0122g00330	907
turquoise	VIT_16s0050g00150	906
turquoise	VIT_10s0116g00500	906
turquoise	VIT_16s0050g02570	906
turquoise	VIT_03s0038g04470	906
turquoise	VIT_15s0046g02230	906
turquoise	VIT_13s0019g03390	906
turquoise	VIT_00s1682g00020	906
turquoise	VIT_14s0068g00190	906
turquoise	VIT_11s0016g01460	906
turquoise	VIT_01s0011g04840	906
turquoise	VIT_13s0019g04050	906
turquoise	VIT_13s0101g00220	906
turquoise	VIT_02s0025g02590	906
turquoise	VIT_15s0046g00980	906
turquoise	VIT_13s0019g03380	906
turquoise	VIT_14s0108g00430	906
turquoise	VIT_18s0001g01680	906
turquoise	VIT_06s0004g06960	906
turquoise	VIT_14s0083g00400	905
turquoise	VIT_01s0011g00570	905
turquoise	VIT_06s0004g01930	905
turquoise	VIT_04s0008g06210	905
turquoise	VIT_01s0026g02190	905
turquoise	VIT_19s0085g01000	905
turquoise	VIT_03s0063g00180	905
turquoise	VIT_08s0007g07110	905
turquoise	VIT_11s0016g04760	905
turquoise	VIT_18s0001g09980	905
turquoise	VIT_18s0001g11470	905
turquoise	VIT_08s0007g08680	905
turquoise	VIT_11s0016g02170	905
turquoise	VIT_09s0054g01520	905
turquoise	VIT_10s0003g01490	905
turquoise	VIT_12s0059g01820	905
turquoise	VIT_03s0063g02130	905
turquoise	VIT_08s0007g02590	905
turquoise	VIT_19s0014g00160	905
turquoise	VIT_10s0003g02900	905
turquoise	VIT_18s0001g12960	905
turquoise	VIT_00s0333g00060	905
turquoise	VIT_18s0122g00190	905
turquoise	VIT_19s0090g00420	905
turquoise	VIT_01s0137g00820	905
turquoise	VIT_13s0067g03230	904
turquoise	VIT_13s0019g04910	904
turquoise	VIT_08s0007g01040	904
turquoise	VIT_09s0002g03740	904
turquoise	VIT_09s0002g08960	904
turquoise	VIT_14s0068g01530	904
turquoise	VIT_00s0391g00040	904
turquoise	VIT_04s0023g01660	904
turquoise	VIT_00s0583g00040	904
turquoise	VIT_03s0038g00950	904
turquoise	VIT_13s0156g00120	904
turquoise	VIT_01s0011g00590	904
turquoise	VIT_10s0003g00300	904
turquoise	VIT_07s0141g00540	904
turquoise	VIT_08s0032g00790	904
turquoise	VIT_00s0360g00010	904
turquoise	VIT_01s0011g02310	904
turquoise	VIT_01s0011g04020	904
turquoise	VIT_07s0005g00050	904
turquoise	VIT_02s0241g00050	904
turquoise	VIT_01s0026g01240	904
turquoise	VIT_18s0001g07110	904
turquoise	VIT_10s0116g00350	904
turquoise	VIT_11s0016g00690	904
turquoise	VIT_11s0078g00260	904
turquoise	VIT_18s0001g10030	904
turquoise	VIT_08s0040g02470	903
turquoise	VIT_07s0129g00560	903
turquoise	VIT_01s0146g00450	903
turquoise	VIT_18s0001g14610	903
turquoise	VIT_11s0016g02360	903
turquoise	VIT_11s0037g01130	903
turquoise	VIT_07s0031g02310	903
turquoise	VIT_10s0003g02890	903
turquoise	VIT_06s0004g00940	903
turquoise	VIT_02s0025g03510	903
turquoise	VIT_03s0038g00840	903
turquoise	VIT_02s0012g01940	903
turquoise	VIT_12s0057g00150	903
turquoise	VIT_02s0025g01600	903
turquoise	VIT_01s0127g00230	903
turquoise	VIT_01s0011g05700	903
turquoise	VIT_00s0265g00090	903
turquoise	VIT_00s0404g00050	903
turquoise	VIT_06s0004g02790	903
turquoise	VIT_08s0040g00540	903
turquoise	VIT_09s0018g01700	903
turquoise	VIT_13s0064g00160	903
turquoise	VIT_15s0021g00940	903
turquoise	VIT_17s0000g09310	903
turquoise	VIT_16s0050g00850	903
turquoise	VIT_00s0194g00260	903
turquoise	VIT_00s2582g00010	903
turquoise	VIT_13s0019g00340	903
turquoise	VIT_12s0059g00230	903
turquoise	VIT_12s0059g00670	903
turquoise	VIT_08s0007g02200	903
turquoise	VIT_18s0001g09650	902
turquoise	VIT_07s0191g00180	902
turquoise	VIT_00s0338g00020	902
turquoise	VIT_03s0063g02520	902
turquoise	VIT_13s0047g00170	902
turquoise	VIT_18s0089g01210	902
turquoise	VIT_16s0098g00400	902
turquoise	VIT_11s0103g00310	902
turquoise	VIT_10s0071g00870	902
turquoise	VIT_09s0002g06110	902
turquoise	VIT_18s0001g08090	902
turquoise	VIT_15s0107g00310	902
turquoise	VIT_07s0005g06160	902
turquoise	VIT_03s0038g02230	902
turquoise	VIT_06s0009g02700	902
turquoise	VIT_08s0032g00760	902
turquoise	VIT_05s0077g01450	902
turquoise	VIT_15s0021g02790	902
turquoise	VIT_02s0025g03140	901
turquoise	VIT_18s0001g05370	901
turquoise	VIT_12s0035g02110	901
turquoise	VIT_15s0048g01880	901
turquoise	VIT_03s0180g00070	901
turquoise	VIT_07s0151g00470	900
turquoise	VIT_12s0028g00940	900
turquoise	VIT_18s0001g14100	900
turquoise	VIT_18s0001g09460	900
turquoise	VIT_07s0141g00620	900
turquoise	VIT_12s0055g01140	900
turquoise	VIT_00s0389g00040	900
turquoise	VIT_13s0019g04310	900
turquoise	VIT_09s0002g01040	900
turquoise	VIT_05s0094g01190	900
turquoise	VIT_05s0051g00700	900
turquoise	VIT_01s0010g02090	900
turquoise	VIT_14s0068g01690	900
turquoise	VIT_00s0184g00110	900
turquoise	VIT_07s0185g00130	900
turquoise	VIT_11s0065g00370	900
turquoise	VIT_14s0068g01620	900
turquoise	VIT_00s0265g00010	900
turquoise	VIT_04s0008g00740	900
turquoise	VIT_17s0000g02120	900
turquoise	VIT_13s0067g03300	900
turquoise	VIT_12s0028g00310	900
turquoise	VIT_15s0107g00270	900
turquoise	VIT_10s0003g01310	900
turquoise	VIT_05s0020g04630	900
turquoise	VIT_07s0031g02220	900
turquoise	VIT_00s0340g00040	900
turquoise	VIT_01s0011g05480	899
turquoise	VIT_04s0008g04020	899
turquoise	VIT_01s0011g01280	899
turquoise	VIT_01s0011g03580	899
turquoise	VIT_08s0007g01620	899
turquoise	VIT_19s0027g00200	899
turquoise	VIT_04s0008g01490	899
turquoise	VIT_08s0040g00770	899
turquoise	VIT_19s0135g00190	899
turquoise	VIT_08s0007g07870	899
turquoise	VIT_01s0011g05360	899
turquoise	VIT_10s0003g04180	899
turquoise	VIT_00s0338g00030	899
turquoise	VIT_14s0083g00940	899
turquoise	VIT_15s0046g01660	899
turquoise	VIT_18s0001g11120	899
turquoise	VIT_19s0014g04730	899
turquoise	VIT_17s0000g06450	899
turquoise	VIT_08s0007g05350	899
turquoise	VIT_05s0020g01120	899
turquoise	VIT_06s0080g00600	899
turquoise	VIT_07s0031g00480	899
turquoise	VIT_14s0083g00620	899
turquoise	VIT_01s0137g00210	899
turquoise	VIT_08s0007g07550	899
turquoise	VIT_05s0102g00750	899
turquoise	VIT_14s0030g00410	899
turquoise	VIT_07s0141g00600	899
turquoise	VIT_19s0085g00740	898
turquoise	VIT_19s0015g00760	898
turquoise	VIT_01s0011g05880	898
turquoise	VIT_18s0001g13260	898
turquoise	VIT_19s0090g01780	898
turquoise	VIT_07s0005g00060	898
turquoise	VIT_13s0067g02420	898
turquoise	VIT_13s0158g00170	898
turquoise	VIT_08s0058g00280	898
turquoise	VIT_05s0049g00120	898
turquoise	VIT_18s0001g06520	898
turquoise	VIT_03s0063g00860	898
turquoise	VIT_03s0038g03680	898
turquoise	VIT_18s0041g01350	898
turquoise	VIT_13s0019g02430	898
turquoise	VIT_01s0026g00330	898
turquoise	VIT_01s0011g00370	898
turquoise	VIT_00s0445g00010	898
turquoise	VIT_00s0179g00340	898
turquoise	VIT_09s0018g01680	898
turquoise	VIT_18s0001g10510	897
turquoise	VIT_14s0060g02250	897
turquoise	VIT_15s0048g02830	897
turquoise	VIT_07s0031g02250	897
turquoise	VIT_08s0040g02180	897
turquoise	VIT_14s0066g00970	897
turquoise	VIT_06s0004g01270	897
turquoise	VIT_10s0116g01210	897
turquoise	VIT_04s0008g04050	897
turquoise	VIT_06s0009g01610	897
turquoise	VIT_01s0026g00550	897
turquoise	VIT_06s0061g00350	897
turquoise	VIT_19s0014g01250	897
turquoise	VIT_09s0054g01000	897
turquoise	VIT_02s0087g00840	897
turquoise	VIT_18s0072g01160	897
turquoise	VIT_03s0088g01050	897
turquoise	VIT_10s0003g04270	897
turquoise	VIT_03s0097g00570	897
turquoise	VIT_13s0019g03170	897
turquoise	VIT_06s0004g02830	897
turquoise	VIT_15s0048g01170	896
turquoise	VIT_06s0004g01710	896
turquoise	VIT_04s0023g00740	896
turquoise	VIT_13s0019g01040	896
turquoise	VIT_14s0006g00630	896
turquoise	VIT_05s0102g00310	896
turquoise	VIT_17s0000g07640	896
turquoise	VIT_18s0001g14950	896
turquoise	VIT_14s0108g00490	896
turquoise	VIT_05s0077g01910	896
turquoise	VIT_07s0005g01180	896
turquoise	VIT_13s0073g00050	896
turquoise	VIT_08s0007g01630	895
turquoise	VIT_01s0011g03210	895
turquoise	VIT_00s0813g00010	895
turquoise	VIT_05s0020g03340	895
turquoise	VIT_05s0029g00500	895
turquoise	VIT_16s0100g00510	895
[truncated: 916 more rows]

## Sheet: C
(C) Degree of connectivity of the genes belonging to the leaf co-expression modules.
Module ID	Gene ID	Degree
black	VIT_01s0026g02270	76
black	VIT_04s0008g00460	76
black	VIT_07s0129g00400	76
black	VIT_08s0007g05360	76
black	VIT_10s0003g01980	76
black	VIT_13s0019g04040	76
black	VIT_01s0011g05170	75
black	VIT_01s0011g05810	75
black	VIT_01s0026g01300	75
black	VIT_02s0109g00230	75
black	VIT_04s0008g05620	75
black	VIT_05s0020g03070	75
black	VIT_06s0061g00350	75
black	VIT_07s0104g01350	75
black	VIT_07s0191g00050	75
black	VIT_08s0007g02290	75
black	VIT_09s0002g04280	75
black	VIT_11s0016g05410	75
black	VIT_11s0052g01710	75
black	VIT_11s0149g00050	75
black	VIT_12s0028g02000	75
black	VIT_12s0059g01710	75
black	VIT_15s0048g01670	75
black	VIT_17s0000g07090	75
black	VIT_18s0001g11160	75
black	VIT_19s0085g01000	75
black	VIT_03s0038g00370	74
black	VIT_03s0088g00320	74
black	VIT_08s0007g01530	74
black	VIT_08s0007g03840	74
black	VIT_08s0040g01730	74
black	VIT_09s0002g02980	74
black	VIT_15s0046g00290	74
black	VIT_15s0048g02830	74
black	VIT_17s0000g01700	74
black	VIT_05s0020g04860	73
black	VIT_07s0129g00490	73
black	VIT_11s0118g00480	73
black	VIT_18s0117g00080	73
black	VIT_00s0252g00130	72
black	VIT_01s0010g01660	72
black	VIT_07s0031g01910	72
black	VIT_12s0059g01980	72
black	VIT_17s0000g04470	72
black	VIT_04s0044g00680	71
black	VIT_07s0104g01150	71
black	VIT_15s0046g01450	71
black	VIT_01s0127g00850	70
black	VIT_14s0068g00140	70
black	VIT_03s0038g01510	69
black	VIT_04s0008g00610	69
black	VIT_01s0182g00140	68
black	VIT_04s0043g00370	68
black	VIT_12s0057g00700	68
black	VIT_00s0360g00010	67
black	VIT_04s0008g03660	67
black	VIT_07s0005g05520	67
black	VIT_00s0181g00040	65
black	VIT_00s0291g00090	65
black	VIT_05s0020g02020	65
black	VIT_05s0094g00470	65
black	VIT_10s0003g04560	65
black	VIT_19s0090g01230	65
black	VIT_17s0000g04450	63
black	VIT_04s0044g00610	60
black	VIT_02s0025g03450	60
black	VIT_04s0008g00120	60
black	VIT_11s0016g04260	59
black	VIT_05s0020g03060	52
black	VIT_03s0091g01040	52
black	VIT_09s0054g00530	52
black	VIT_13s0019g01080	52
black	VIT_18s0001g09650	49
black	VIT_14s0219g00110	38
black	VIT_01s0010g03850	37
black	VIT_18s0001g14610	26
black	VIT_16s0098g01060	16
black	VIT_09s0002g00810	1
black	VIT_09s0002g02120	1
blue	VIT_14s0108g00740	852
blue	VIT_01s0150g00310	852
blue	VIT_02s0025g02390	852
blue	VIT_06s0004g06960	852
blue	VIT_07s0005g00740	852
blue	VIT_11s0016g03370	852
blue	VIT_12s0059g01820	852
blue	VIT_17s0000g07470	851
blue	VIT_03s0038g01480	851
blue	VIT_14s0068g01520	851
blue	VIT_00s0189g00010	851
blue	VIT_00s0323g00050	851
blue	VIT_00s0665g00030	851
blue	VIT_00s2582g00010	851
blue	VIT_01s0010g01130	851
blue	VIT_03s0063g02130	851
blue	VIT_03s0091g01010	851
blue	VIT_04s0023g01170	851
blue	VIT_05s0020g01900	851
blue	VIT_05s0020g03770	851
blue	VIT_05s0062g00960	851
blue	VIT_05s0077g02290	851
blue	VIT_05s0094g01190	851
blue	VIT_06s0004g01780	851
blue	VIT_06s0004g01890	851
blue	VIT_07s0141g00730	851
blue	VIT_08s0007g00410	851
blue	VIT_08s0007g05060	851
blue	VIT_08s0007g06950	851
blue	VIT_08s0040g03250	851
blue	VIT_09s0002g03260	851
blue	VIT_11s0016g02280	851
blue	VIT_11s0037g00070	851
blue	VIT_11s0052g00840	851
blue	VIT_12s0028g02340	851
blue	VIT_13s0019g01650	851
blue	VIT_13s0064g01240	851
blue	VIT_14s0030g01860	851
blue	VIT_14s0066g00060	851
blue	VIT_14s0066g01220	851
blue	VIT_14s0081g00500	851
blue	VIT_15s0021g01340	851
blue	VIT_15s0021g01540	851
blue	VIT_15s0048g02680	851
blue	VIT_17s0000g03280	851
blue	VIT_17s0000g09090	851
blue	VIT_18s0001g07110	851
blue	VIT_18s0001g12970	851
blue	VIT_18s0072g00150	851
blue	VIT_19s0085g00900	851
blue	VIT_00s1206g00020	850
blue	VIT_01s0011g06580	850
blue	VIT_05s0020g01410	850
blue	VIT_05s0062g01120	850
blue	VIT_00s0125g00200	850
blue	VIT_00s0261g00040	850
blue	VIT_00s0391g00070	850
blue	VIT_01s0010g03710	850
blue	VIT_01s0011g01280	850
blue	VIT_01s0011g02310	850
blue	VIT_01s0011g03210	850
blue	VIT_01s0026g00030	850
blue	VIT_01s0026g00550	850
blue	VIT_01s0026g00740	850
blue	VIT_01s0026g02100	850
blue	VIT_02s0025g00550	850
blue	VIT_02s0025g00740	850
blue	VIT_02s0025g01600	850
blue	VIT_02s0025g02720	850
blue	VIT_03s0017g01000	850
blue	VIT_03s0038g02140	850
blue	VIT_03s0063g00860	850
blue	VIT_03s0088g00380	850
blue	VIT_03s0091g00430	850
blue	VIT_04s0008g01750	850
blue	VIT_04s0008g01800	850
blue	VIT_04s0008g02590	850
blue	VIT_04s0008g05150	850
blue	VIT_04s0008g05830	850
blue	VIT_04s0023g01010	850
blue	VIT_04s0043g00440	850
blue	VIT_04s0044g00190	850
blue	VIT_04s0069g00990	850
blue	VIT_05s0020g02690	850
blue	VIT_05s0029g00020	850
blue	VIT_06s0004g02840	850
blue	VIT_06s0004g03220	850
blue	VIT_06s0004g03240	850
blue	VIT_06s0004g03890	850
blue	VIT_06s0004g04020	850
blue	VIT_06s0004g04860	850
blue	VIT_06s0004g07150	850
blue	VIT_06s0004g08260	850
blue	VIT_06s0061g00150	850
blue	VIT_06s0061g00590	850
blue	VIT_07s0005g02160	850
blue	VIT_07s0005g03390	850
blue	VIT_07s0031g02560	850
blue	VIT_07s0191g00090	850
blue	VIT_08s0007g01620	850
blue	VIT_08s0007g03340	850
blue	VIT_08s0007g05430	850
blue	VIT_08s0007g05630	850
blue	VIT_08s0007g06500	850
blue	VIT_08s0007g06890	850
blue	VIT_08s0007g07010	850
blue	VIT_08s0007g07930	850
blue	VIT_08s0040g02330	850
blue	VIT_09s0002g00610	850
blue	VIT_09s0002g04440	850
blue	VIT_09s0002g06300	850
blue	VIT_09s0070g00050	850
blue	VIT_11s0016g02900	850
blue	VIT_11s0016g04500	850
blue	VIT_11s0103g00050	850
blue	VIT_11s0103g00310	850
blue	VIT_12s0028g02630	850
blue	VIT_12s0034g01760	850
blue	VIT_12s0059g00190	850
blue	VIT_13s0019g01830	850
blue	VIT_13s0064g00460	850
blue	VIT_13s0067g01820	850
blue	VIT_13s0067g02400	850
blue	VIT_13s0067g02420	850
blue	VIT_13s0067g02530	850
blue	VIT_13s0067g03820	850
blue	VIT_14s0068g00270	850
blue	VIT_14s0108g01550	850
blue	VIT_15s0021g01000	850
blue	VIT_15s0046g01970	850
blue	VIT_15s0046g02000	850
blue	VIT_15s0048g01390	850
blue	VIT_15s0048g02610	850
blue	VIT_16s0022g02200	850
blue	VIT_16s0050g00090	850
blue	VIT_16s0098g01070	850
blue	VIT_16s0098g01190	850
blue	VIT_16s0100g00290	850
blue	VIT_17s0000g00980	850
blue	VIT_17s0000g02680	850
blue	VIT_18s0001g00160	850
blue	VIT_18s0001g11390	850
blue	VIT_18s0001g11970	850
blue	VIT_18s0001g12780	850
blue	VIT_18s0041g01270	850
blue	VIT_18s0072g00480	850
blue	VIT_19s0014g02800	850
blue	VIT_19s0014g03520	850
blue	VIT_19s0085g00690	850
blue	VIT_06s0061g01300	849
blue	VIT_01s0011g03450	849
blue	VIT_01s0026g00580	849
blue	VIT_02s0025g02740	849
blue	VIT_02s0087g00840	849
blue	VIT_02s0154g00400	849
blue	VIT_04s0008g05470	849
blue	VIT_04s0008g05520	849
blue	VIT_04s0008g07370	849
blue	VIT_05s0020g04510	849
blue	VIT_05s0020g04570	849
blue	VIT_06s0009g00320	849
blue	VIT_13s0064g00850	849
blue	VIT_13s0064g01330	849
blue	VIT_13s0067g00220	849
blue	VIT_16s0022g02370	849
blue	VIT_16s0098g00400	849
blue	VIT_18s0001g03300	849
blue	VIT_18s0001g08710	849
blue	VIT_19s0014g01250	849
blue	VIT_19s0090g00480	849
blue	VIT_01s0011g05450	849
blue	VIT_07s0005g02230	849
blue	VIT_07s0151g00470	849
blue	VIT_12s0059g01320	849
blue	VIT_09s0002g00970	849
blue	VIT_15s0046g01010	849
blue	VIT_00s0317g00130	849
blue	VIT_01s0010g02430	849
blue	VIT_04s0008g01850	849
blue	VIT_07s0104g00660	849
blue	VIT_08s0058g00390	849
blue	VIT_12s0028g00310	849
blue	VIT_13s0067g02910	849
blue	VIT_14s0060g00550	849
blue	VIT_14s0060g00900	849
blue	VIT_14s0068g01260	849
blue	VIT_15s0024g00070	849
blue	VIT_00s0229g00060	848
blue	VIT_00s0813g00010	848
blue	VIT_01s0011g00370	848
blue	VIT_01s0011g00680	848
blue	VIT_01s0011g04490	848
blue	VIT_01s0011g04860	848
blue	VIT_01s0146g00340	848
blue	VIT_02s0025g02710	848
blue	VIT_02s0087g00460	848
blue	VIT_03s0091g00640	848
blue	VIT_04s0008g03010	848
blue	VIT_05s0020g01480	848
blue	VIT_05s0077g00750	848
blue	VIT_06s0004g00410	848
blue	VIT_06s0004g02230	848
blue	VIT_07s0005g00510	848
blue	VIT_07s0005g06340	848
blue	VIT_07s0197g00040	848
blue	VIT_08s0007g03850	848
blue	VIT_08s0032g01190	848
blue	VIT_08s0040g00590	848
blue	VIT_08s0056g00610	848
blue	VIT_09s0002g05150	848
blue	VIT_10s0116g00590	848
blue	VIT_10s0116g01760	848
blue	VIT_12s0059g00990	848
blue	VIT_13s0019g04550	848
blue	VIT_14s0068g01710	848
blue	VIT_17s0000g07840	848
blue	VIT_18s0001g03370	848
blue	VIT_19s0014g02920	848
blue	VIT_10s0003g01490	848
blue	VIT_16s0098g01840	848
blue	VIT_14s0066g01370	848
blue	VIT_14s0068g00150	848
blue	VIT_00s0226g00070	848
blue	VIT_01s0011g04480	848
blue	VIT_04s0008g04020	848
blue	VIT_04s0008g04050	848
blue	VIT_04s0023g02430	848
blue	VIT_04s0023g03760	848
blue	VIT_06s0004g01550	848
blue	VIT_06s0004g04370	848
blue	VIT_08s0007g00040	848
blue	VIT_08s0040g01680	848
blue	VIT_08s0040g03200	848
blue	VIT_08s0058g00500	848
blue	VIT_09s0002g03250	848
blue	VIT_11s0016g01160	848
blue	VIT_11s0037g00080	848
blue	VIT_12s0028g00940	848
blue	VIT_12s0028g02540	848
blue	VIT_16s0013g02090	848
blue	VIT_16s0022g01620	848
blue	VIT_16s0022g02170	848
blue	VIT_17s0000g05830	848
blue	VIT_17s0000g08560	848
blue	VIT_00s0253g00060	847
blue	VIT_01s0011g06410	847
blue	VIT_01s0150g00020	847
blue	VIT_03s0091g00260	847
blue	VIT_04s0008g06980	847
blue	VIT_05s0049g01770	847
blue	VIT_07s0031g01840	847
blue	VIT_09s0002g00420	847
blue	VIT_12s0028g03120	847
blue	VIT_17s0000g00330	847
blue	VIT_18s0001g13680	847
blue	VIT_05s0049g00120	847
blue	VIT_16s0098g00600	847
blue	VIT_06s0080g00320	847
blue	VIT_13s0019g04460	847
blue	VIT_06s0004g06100	847
blue	VIT_18s0072g01160	847
blue	VIT_10s0003g01280	847
blue	VIT_11s0016g03540	847
blue	VIT_00s0323g00030	847
blue	VIT_06s0004g01710	847
blue	VIT_07s0104g01800	847
blue	VIT_10s0003g00880	847
blue	VIT_18s0001g13870	847
blue	VIT_14s0030g00650	847
blue	VIT_18s0001g10160	847
blue	VIT_09s0002g05730	846
blue	VIT_04s0023g01460	846
blue	VIT_09s0054g01600	846
blue	VIT_01s0011g00080	846
blue	VIT_08s0040g02400	846
blue	VIT_12s0028g00590	846
blue	VIT_18s0117g00220	846
blue	VIT_00s0225g00020	846
blue	VIT_06s0004g00910	846
blue	VIT_09s0002g02220	846
blue	VIT_10s0003g00330	846
blue	VIT_11s0016g02170	846
blue	VIT_11s0037g00160	846
blue	VIT_14s0068g01530	846
blue	VIT_15s0107g00270	846
blue	VIT_19s0085g00600	846
blue	VIT_01s0010g03380	846
blue	VIT_01s0026g01490	846
blue	VIT_03s0180g00320	846
blue	VIT_04s0008g06630	846
blue	VIT_07s0005g00560	846
blue	VIT_07s0005g02830	846
blue	VIT_13s0019g04470	846
blue	VIT_14s0030g01810	846
blue	VIT_14s0060g01780	846
blue	VIT_18s0001g08750	846
blue	VIT_03s0017g02210	846
blue	VIT_04s0008g01000	846
blue	VIT_09s0018g02110	846
blue	VIT_10s0071g00870	846
blue	VIT_11s0016g00300	846
blue	VIT_12s0059g01560	846
blue	VIT_14s0030g01620	846
blue	VIT_17s0000g06980	846
blue	VIT_01s0011g01300	845
blue	VIT_04s0023g03710	845
blue	VIT_17s0000g02650	845
blue	VIT_18s0001g05370	845
blue	VIT_19s0027g00010	845
blue	VIT_06s0009g00440	845
blue	VIT_10s0003g00210	845
blue	VIT_11s0016g00110	845
blue	VIT_14s0068g00750	845
blue	VIT_00s1403g00010	845
blue	VIT_02s0025g00310	845
blue	VIT_04s0023g01960	845
blue	VIT_10s0003g02110	845
blue	VIT_18s0001g03080	845
blue	VIT_18s0001g14040	845
blue	VIT_00s0220g00130	845
blue	VIT_06s0009g02550	845
blue	VIT_08s0040g00510	845
blue	VIT_11s0016g03160	845
blue	VIT_12s0028g01800	845
blue	VIT_13s0147g00100	845
blue	VIT_15s0046g02560	845
blue	VIT_06s0004g02800	845
blue	VIT_19s0015g00920	845
blue	VIT_14s0066g00050	844
blue	VIT_14s0066g02320	844
blue	VIT_00s0179g00340	844
blue	VIT_01s0011g00590	844
blue	VIT_01s0011g05360	844
blue	VIT_01s0026g00330	844
blue	VIT_04s0008g01670	844
blue	VIT_04s0008g04200	844
blue	VIT_05s0020g01270	844
blue	VIT_05s0020g03200	844
blue	VIT_05s0049g01390	844
blue	VIT_06s0004g01310	844
blue	VIT_06s0004g06730	844
blue	VIT_07s0104g01270	844
blue	VIT_07s0104g01830	844
blue	VIT_07s0129g00660	844
blue	VIT_07s0151g00310	844
blue	VIT_08s0007g00980	844
blue	VIT_08s0007g01630	844
blue	VIT_08s0007g07820	844
blue	VIT_08s0040g00480	844
blue	VIT_09s0002g03940	844
blue	VIT_10s0092g00360	844
blue	VIT_11s0016g05750	844
blue	VIT_11s0052g00620	844
blue	VIT_12s0028g02650	844
blue	VIT_12s0057g00200	844
blue	VIT_12s0059g00230	844
blue	VIT_13s0074g00500	844
blue	VIT_14s0068g02000	844
blue	VIT_15s0048g00870	844
blue	VIT_15s0107g00320	844
blue	VIT_16s0039g02430	844
blue	VIT_17s0000g02750	844
blue	VIT_17s0000g06630	844
blue	VIT_18s0001g09400	844
blue	VIT_18s0072g00800	844
blue	VIT_19s0014g00090	844
blue	VIT_09s0002g06990	844
blue	VIT_14s0083g00970	844
blue	VIT_03s0038g03550	844
blue	VIT_08s0056g00150	844
blue	VIT_17s0000g07440	844
blue	VIT_01s0010g01390	843
blue	VIT_04s0008g04250	843
blue	VIT_13s0019g03210	843
blue	VIT_13s0147g00230	843
blue	VIT_08s0056g00210	843
blue	VIT_01s0011g05480	843
blue	VIT_06s0004g04170	843
blue	VIT_09s0002g08960	843
blue	VIT_10s0003g04050	843
blue	VIT_11s0103g00220	843
blue	VIT_18s0001g01530	843
blue	VIT_14s0068g00830	842
blue	VIT_15s0021g01920	842
blue	VIT_01s0011g04710	842
blue	VIT_16s0050g01680	842
blue	VIT_05s0049g01310	842
blue	VIT_07s0005g06300	842
blue	VIT_08s0040g00600	842
blue	VIT_00s0179g00350	842
blue	VIT_00s0225g00140	842
blue	VIT_02s0025g04960	842
blue	VIT_05s0077g01370	842
blue	VIT_06s0004g01270	842
blue	VIT_07s0005g01430	842
blue	VIT_08s0007g04520	842
blue	VIT_11s0103g00040	842
blue	VIT_14s0030g00740	842
blue	VIT_16s0022g00060	842
blue	VIT_17s0000g05570	842
blue	VIT_00s0333g00060	841
blue	VIT_01s0010g03890	841
blue	VIT_07s0031g02250	841
blue	VIT_14s0068g00740	841
blue	VIT_14s0068g00870	841
blue	VIT_17s0000g05640	841
blue	VIT_09s0002g04120	841
blue	VIT_15s0048g00360	841
blue	VIT_00s1322g00010	841
blue	VIT_04s0044g01740	841
blue	VIT_07s0005g03980	841
blue	VIT_03s0091g00040	841
blue	VIT_02s0025g01740	841
blue	VIT_07s0151g01130	841
blue	VIT_09s0002g03740	841
blue	VIT_11s0016g00290	841
blue	VIT_16s0050g02430	841
blue	VIT_18s0001g08090	841
blue	VIT_01s0127g00800	841
blue	VIT_06s0009g01640	841
blue	VIT_08s0007g07410	841
blue	VIT_10s0003g02650	841
blue	VIT_14s0006g02600	841
blue	VIT_02s0025g04660	840
blue	VIT_17s0000g02850	840
blue	VIT_09s0002g07120	840
blue	VIT_12s0057g01030	840
blue	VIT_01s0010g02030	840
blue	VIT_06s0009g00980	840
blue	VIT_00s0238g00020	840
blue	VIT_03s0063g00830	840
blue	VIT_06s0004g02860	840
blue	VIT_06s0009g02700	840
blue	VIT_00s0220g00110	840
blue	VIT_01s0011g00160	840
blue	VIT_03s0180g00040	840
blue	VIT_04s0008g03550	840
blue	VIT_05s0077g02270	840
blue	VIT_07s0104g01820	840
blue	VIT_08s0040g00930	840
blue	VIT_13s0019g01890	840
blue	VIT_14s0066g00970	840
blue	VIT_14s0083g00940	840
blue	VIT_14s0128g00440	840
blue	VIT_17s0000g03040	840
blue	VIT_18s0001g00040	840
blue	VIT_06s0004g08230	840
blue	VIT_13s0067g02870	840
blue	VIT_14s0060g01290	840
blue	VIT_01s0011g02080	839
blue	VIT_03s0038g00840	839
blue	VIT_06s0080g00600	839
blue	VIT_12s0059g00670	839
blue	VIT_00s0508g00040	839
blue	VIT_01s0011g03380	839
blue	VIT_01s0127g00260	839
blue	VIT_03s0063g00210	839
blue	VIT_04s0008g01080	839
blue	VIT_04s0008g02570	839
blue	VIT_04s0023g03360	839
blue	VIT_05s0077g00950	839
blue	VIT_06s0009g00810	839
blue	VIT_07s0005g01030	839
blue	VIT_07s0129g01070	839
blue	VIT_08s0007g04950	839
blue	VIT_08s0040g01970	839
blue	VIT_08s0056g01150	839
blue	VIT_08s0058g01340	839
blue	VIT_10s0003g02170	839
blue	VIT_11s0118g00770	839
blue	VIT_12s0028g02520	839
blue	VIT_13s0019g02020	839
blue	VIT_13s0019g02710	839
blue	VIT_13s0019g05370	839
blue	VIT_13s0067g03020	839
blue	VIT_13s0084g00080	839
blue	VIT_14s0083g01100	839
blue	VIT_17s0000g03290	839
blue	VIT_18s0001g14170	839
blue	VIT_19s0090g01070	839
blue	VIT_13s0047g00510	839
blue	VIT_16s0100g00650	839
blue	VIT_01s0011g06290	839
blue	VIT_02s0025g00150	839
blue	VIT_02s0154g00220	839
blue	VIT_04s0023g03210	839
blue	VIT_10s0003g05210	839
blue	VIT_00s0527g00030	839
blue	VIT_05s0020g03130	839
blue	VIT_08s0007g07110	839
blue	VIT_11s0016g05050	839
blue	VIT_17s0000g04130	838
blue	VIT_14s0083g00290	838
blue	VIT_00s0252g00040	838
blue	VIT_13s0158g00320	838
blue	VIT_13s0156g00120	838
blue	VIT_04s0023g01630	838
blue	VIT_07s0141g00540	838
blue	VIT_08s0007g01810	838
blue	VIT_08s0058g00640	838
blue	VIT_09s0002g04240	838
blue	VIT_09s0018g01630	838
blue	VIT_17s0053g00590	838
blue	VIT_19s0015g01230	838
blue	VIT_01s0026g02290	838
blue	VIT_18s0072g00340	838
blue	VIT_00s0259g00110	838
blue	VIT_01s0011g04980	838
blue	VIT_08s0040g00440	838
blue	VIT_08s0040g01230	838
blue	VIT_07s0005g04150	838
blue	VIT_15s0046g02070	838
blue	VIT_18s0001g06250	838
blue	VIT_13s0019g04310	837
blue	VIT_13s0064g00950	837
blue	VIT_19s0090g00900	837
blue	VIT_00s0225g00080	837
blue	VIT_01s0011g03540	837
blue	VIT_03s0038g04720	837
blue	VIT_04s0023g02840	837
blue	VIT_05s0020g02910	837
blue	VIT_06s0009g00850	837
blue	VIT_07s0151g00440	837
blue	VIT_09s0002g02150	837
blue	VIT_14s0128g00460	837
blue	VIT_18s0001g02060	837
blue	VIT_18s0001g10540	837
blue	VIT_18s0122g00550	837
blue	VIT_19s0014g02500	837
blue	VIT_03s0038g02230	837
blue	VIT_18s0001g14100	837
blue	VIT_03s0038g00300	837
blue	VIT_09s0002g09090	837
blue	VIT_11s0016g04620	837
blue	VIT_19s0014g05070	837
blue	VIT_01s0137g00050	837
blue	VIT_12s0059g02420	837
blue	VIT_17s0000g03130	837
blue	VIT_03s0038g00950	836
blue	VIT_02s0241g00050	836
blue	VIT_06s0061g00070	836
blue	VIT_08s0007g01850	836
blue	VIT_08s0040g01920	836
blue	VIT_12s0028g03330	836
blue	VIT_17s0000g04330	836
blue	VIT_02s0025g01040	836
blue	VIT_03s0088g01160	836
blue	VIT_07s0141g00290	836
blue	VIT_11s0016g00590	836
blue	VIT_13s0019g01840	836
blue	VIT_18s0001g11930	836
blue	VIT_05s0077g00560	836
blue	VIT_13s0067g03230	836
blue	VIT_07s0005g00590	836
blue	VIT_08s0007g08780	835
blue	VIT_17s0000g01190	835
blue	VIT_08s0007g07220	835
blue	VIT_18s0001g08700	835
blue	VIT_04s0008g03780	835
blue	VIT_05s0020g03900	835
blue	VIT_10s0003g05690	835
blue	VIT_18s0001g05060	835
blue	VIT_07s0005g05660	835
blue	VIT_02s0025g01380	834
blue	VIT_05s0077g01910	834
blue	VIT_08s0040g02260	834
blue	VIT_19s0015g01210	834
blue	VIT_03s0110g00370	834
blue	VIT_05s0020g04190	834
blue	VIT_08s0056g01530	834
blue	VIT_10s0071g00860	834
blue	VIT_14s0066g01050	834
blue	VIT_03s0038g00150	834
blue	VIT_03s0038g02800	834
blue	VIT_10s0003g03080	834
blue	VIT_16s0098g01510	834
blue	VIT_19s0027g00080	834
blue	VIT_05s0051g00340	834
blue	VIT_13s0067g03300	834
blue	VIT_13s0073g00140	833
blue	VIT_04s0008g01310	833
blue	VIT_04s0023g00930	833
blue	VIT_06s0004g08080	833
blue	VIT_06s0004g00980	833
blue	VIT_08s0040g00980	833
blue	VIT_14s0068g00190	833
blue	VIT_14s0060g00450	833
blue	VIT_01s0010g02240	833
blue	VIT_07s0005g00630	833
blue	VIT_08s0007g07490	833
blue	VIT_02s0025g02530	832
blue	VIT_06s0004g06940	832
blue	VIT_06s0061g01380	832
blue	VIT_07s0005g00050	832
blue	VIT_10s0003g01130	832
blue	VIT_14s0066g01120	832
blue	VIT_16s0050g02190	832
blue	VIT_18s0001g02630	832
blue	VIT_14s0068g01640	832
blue	VIT_08s0007g08150	832
blue	VIT_12s0055g01140	832
blue	VIT_05s0029g00040	831
blue	VIT_14s0030g00660	831
blue	VIT_03s0038g02170	831
blue	VIT_08s0040g00060	831
blue	VIT_09s0002g03620	831
blue	VIT_14s0219g00090	831
blue	VIT_07s0031g00470	831
blue	VIT_13s0019g04050	831
blue	VIT_11s0065g01210	830
blue	VIT_03s0038g02480	830
blue	VIT_02s0154g00600	830
blue	VIT_14s0171g00210	830
blue	VIT_19s0093g00590	830
blue	VIT_06s0004g01180	830
blue	VIT_04s0023g02130	830
blue	VIT_07s0129g01080	830
blue	VIT_06s0004g06950	830
blue	VIT_17s0000g02550	830
blue	VIT_05s0020g01440	830
blue	VIT_17s0000g06270	829
blue	VIT_08s0032g00150	829
blue	VIT_10s0003g01310	829
blue	VIT_13s0156g00090	829
blue	VIT_14s0060g00990	829
blue	VIT_01s0011g02960	829
blue	VIT_18s0089g00010	829
blue	VIT_07s0005g04130	829
blue	VIT_00s0301g00040	829
blue	VIT_11s0052g01730	829
blue	VIT_01s0011g04620	828
blue	VIT_00s0218g00150	828
blue	VIT_00s0313g00010	828
blue	VIT_03s0088g00490	828
blue	VIT_05s0020g03350	828
blue	VIT_05s0049g00660	828
blue	VIT_06s0004g05870	828
blue	VIT_09s0002g03350	828
blue	VIT_12s0028g03190	828
blue	VIT_14s0108g00440	828
blue	VIT_14s0128g00190	828
blue	VIT_18s0072g00270	828
blue	VIT_18s0001g05480	828
blue	VIT_04s0008g00790	827
blue	VIT_14s0060g01120	827
blue	VIT_06s0009g03450	827
blue	VIT_19s0014g00180	827
blue	VIT_04s0023g03740	827
blue	VIT_05s0029g00400	827
blue	VIT_13s0064g00560	827
blue	VIT_13s0073g00520	827
blue	VIT_01s0011g02840	827
blue	VIT_08s0007g07870	827
blue	VIT_11s0016g01300	826
blue	VIT_08s0056g00980	826
blue	VIT_01s0150g00390	826
blue	VIT_03s0088g00260	826
blue	VIT_05s0049g00730	826
blue	VIT_06s0004g01730	826
blue	VIT_18s0122g00470	826
blue	VIT_08s0007g04820	826
blue	VIT_04s0023g02690	825
blue	VIT_19s0090g01600	825
blue	VIT_04s0008g07080	824
blue	VIT_11s0016g02890	824
blue	VIT_03s0038g03680	824
blue	VIT_19s0027g01850	824
blue	VIT_00s0499g00020	823
blue	VIT_04s0008g06670	823
blue	VIT_07s0031g00980	823
blue	VIT_07s0005g01180	822
blue	VIT_14s0006g00520	822
blue	VIT_09s0002g06110	822
blue	VIT_11s0016g05380	821
blue	VIT_07s0104g01620	821
blue	VIT_14s0036g00540	821
blue	VIT_17s0000g04540	821
blue	VIT_02s0025g03680	821
blue	VIT_14s0030g01220	820
blue	VIT_14s0066g01270	820
blue	VIT_01s0026g00320	819
blue	VIT_09s0002g00260	819
blue	VIT_17s0000g09500	819
blue	VIT_13s0019g02530	819
blue	VIT_00s0407g00050	819
blue	VIT_02s0025g02570	819
blue	VIT_14s0081g00200	819
blue	VIT_00s0184g00110	819
blue	VIT_08s0007g00030	819
blue	VIT_16s0013g01990	818
blue	VIT_06s0004g05950	818
blue	VIT_01s0010g03560	817
blue	VIT_08s0007g03220	817
blue	VIT_10s0116g00080	817
blue	VIT_10s0003g04670	816
blue	VIT_18s0001g05570	816
blue	VIT_04s0008g00530	815
blue	VIT_07s0104g00500	815
blue	VIT_08s0040g03400	815
blue	VIT_07s0005g02580	815
blue	VIT_13s0019g04910	815
blue	VIT_01s0011g05500	815
blue	VIT_14s0066g01650	814
blue	VIT_01s0026g01020	814
blue	VIT_07s0005g01060	814
blue	VIT_08s0058g00540	814
blue	VIT_10s0042g00060	814
blue	VIT_09s0002g04620	813
blue	VIT_14s0030g01800	813
blue	VIT_08s0007g00330	813
blue	VIT_08s0056g00050	813
blue	VIT_05s0020g00620	812
blue	VIT_12s0028g03360	812
blue	VIT_07s0104g00090	811
blue	VIT_06s0004g04550	810
blue	VIT_07s0104g00960	810
blue	VIT_07s0005g03990	809
blue	VIT_11s0016g04380	809
blue	VIT_18s0001g09920	809
blue	VIT_02s0241g00140	809
blue	VIT_11s0052g01090	808
blue	VIT_19s0014g04690	808
blue	VIT_06s0009g02110	807
blue	VIT_06s0061g00550	807
blue	VIT_00s0304g00070	806
blue	VIT_09s0018g01290	805
blue	VIT_13s0067g01420	805
blue	VIT_16s0022g01820	804
blue	VIT_04s0008g03240	804
blue	VIT_06s0004g07070	803
blue	VIT_00s0516g00020	801
blue	VIT_13s0019g02540	797
blue	VIT_04s0008g00740	797
blue	VIT_00s0322g00030	796
blue	VIT_07s0151g00340	796
blue	VIT_10s0003g01460	795
blue	VIT_13s0019g03370	794
blue	VIT_01s0137g00560	794
blue	VIT_18s0001g07550	793
blue	VIT_03s0180g00070	792
blue	VIT_14s0108g00710	792
blue	VIT_11s0016g03560	790
blue	VIT_09s0002g08680	789
blue	VIT_03s0038g00430	789
blue	VIT_16s0098g00160	788
blue	VIT_18s0001g05020	785
blue	VIT_18s0001g15330	784
blue	VIT_08s0007g04310	783
blue	VIT_04s0023g02970	783
blue	VIT_13s0156g00100	783
blue	VIT_18s0001g08610	783
blue	VIT_18s0001g02410	783
blue	VIT_08s0007g04780	782
blue	VIT_18s0122g00980	781
blue	VIT_14s0108g00430	781
blue	VIT_08s0058g01110	780
blue	VIT_13s0019g03430	780
blue	VIT_05s0020g04110	779
blue	VIT_12s0059g02360	779
blue	VIT_12s0059g01900	777
blue	VIT_06s0004g08150	776
blue	VIT_00s0299g00100	774
blue	VIT_18s0001g00610	774
blue	VIT_07s0005g06160	774
blue	VIT_11s0016g01460	773
blue	VIT_14s0006g01420	773
blue	VIT_17s0000g09810	772
blue	VIT_18s0001g01680	772
blue	VIT_17s0000g06360	771
blue	VIT_18s0001g03610	771
blue	VIT_12s0034g01140	771
blue	VIT_01s0010g02740	770
blue	VIT_00s0732g00010	770
blue	VIT_13s0019g03380	770
blue	VIT_04s0044g01560	770
blue	VIT_01s0026g02620	769
blue	VIT_04s0008g01810	769
blue	VIT_18s0001g12830	768
blue	VIT_12s0028g03350	765
blue	VIT_18s0001g10040	764
blue	VIT_04s0008g04270	762
blue	VIT_15s0021g00890	762
blue	VIT_18s0001g14640	762
blue	VIT_05s0020g04800	761
blue	VIT_11s0037g00730	761
blue	VIT_06s0061g00730	760
blue	VIT_01s0146g00100	759
blue	VIT_10s0116g00500	754
blue	VIT_00s0662g00040	754
blue	VIT_05s0077g01450	753
blue	VIT_02s0025g01220	753
blue	VIT_18s0001g12090	753
blue	VIT_18s0001g11620	752
blue	VIT_08s0040g01710	751
blue	VIT_08s0007g01920	751
blue	VIT_18s0001g09980	751
blue	VIT_18s0122g00290	750
blue	VIT_18s0001g08550	748
blue	VIT_18s0001g04790	748
blue	VIT_07s0005g00120	746
blue	VIT_07s0129g00230	746
blue	VIT_13s0158g00370	746
blue	VIT_05s0102g00710	745
blue	VIT_12s0134g00500	742
blue	VIT_17s0000g07260	742
blue	VIT_14s0083g00260	741
blue	VIT_05s0049g01720	741
blue	VIT_18s0001g02050	739
blue	VIT_11s0052g01800	737
blue	VIT_00s0391g00040	736
blue	VIT_08s0040g01140	734
blue	VIT_06s0004g02650	731
blue	VIT_05s0051g00700	730
blue	VIT_05s0020g04500	728
blue	VIT_17s0000g07510	724
blue	VIT_13s0067g01450	719
blue	VIT_07s0141g00690	709
blue	VIT_01s0026g01240	708
blue	VIT_06s0004g01510	706
blue	VIT_08s0040g01130	704
blue	VIT_01s0011g05200	695
blue	VIT_18s0001g14310	690
blue	VIT_15s0048g00350	687
blue	VIT_03s0091g01290	687
blue	VIT_16s0022g00670	682
blue	VIT_13s0156g00220	682
blue	VIT_08s0058g00280	679
blue	VIT_03s0063g02250	677
blue	VIT_12s0059g01250	662
blue	VIT_09s0002g04340	645
blue	VIT_13s0067g01180	638
blue	VIT_14s0083g01110	636
blue	VIT_11s0016g05330	621
blue	VIT_04s0008g04490	615
blue	VIT_00s0256g00050	615
blue	VIT_13s0019g04280	592
blue	VIT_14s0108g00980	583
blue	VIT_12s0142g00070	557
blue	VIT_15s0021g02790	507
blue	VIT_12s0028g01150	506
blue	VIT_12s0059g00590	493
blue	VIT_05s0020g00930	475
blue	VIT_06s0009g03390	458
blue	VIT_16s0022g00540	401
blue	VIT_16s0022g01870	359
blue	VIT_01s0127g00230	358
blue	VIT_17s0053g00990	329
blue	VIT_01s0026g02580	326
blue	VIT_08s0007g02160	299
blue	VIT_03s0063g02490	293
blue	VIT_07s0031g02550	247
blue	VIT_05s0077g01920	161
blue	VIT_14s0083g00110	56
blue	VIT_01s0011g00570	48
blue	VIT_04s0008g01250	46
blue	VIT_11s0016g01320	46
blue	VIT_13s0019g04300	44
blue	VIT_05s0102g01170	43
blue	VIT_19s0085g00520	42
blue	VIT_04s0008g03570	42
blue	VIT_13s0067g03200	41
blue	VIT_01s0026g01340	39
blue	VIT_02s0012g01570	39
blue	VIT_03s0063g00670	36
blue	VIT_07s0031g02700	36
blue	VIT_18s0001g12800	33
blue	VIT_08s0040g00780	32
blue	VIT_18s0001g15420	28
blue	VIT_01s0011g03660	28
blue	VIT_00s0245g00050	27
blue	VIT_05s0020g00480	27
blue	VIT_02s0012g01940	27
blue	VIT_05s0020g01090	27
blue	VIT_18s0001g09290	26
blue	VIT_06s0004g02790	26
blue	VIT_08s0040g00970	25
blue	VIT_13s0019g02040	25
blue	VIT_02s0025g02330	24
blue	VIT_18s0001g14950	23
blue	VIT_10s0092g00640	23
blue	VIT_04s0044g01120	20
blue	VIT_16s0039g02040	19
blue	VIT_08s0040g02210	17
blue	VIT_00s0333g00050	16
blue	VIT_00s0194g00190	16
blue	VIT_10s0116g00560	15
blue	VIT_00s0389g00040	8
blue	VIT_19s0090g00120	7
blue	VIT_17s0000g09800	6
blue	VIT_03s0063g02610	4
blue	VIT_03s0063g02520	3
blue	VIT_03s0063g01760	2
blue	VIT_18s0001g09360	1
blue	VIT_04s0008g04150	1
blue	VIT_00s0480g00070	1
blue	VIT_01s0026g02190	1
blue	VIT_00s0583g00040	1
blue	VIT_07s0031g01980	1
blue	VIT_08s0058g00470	1
blue	VIT_14s0060g00240	1
brown	VIT_08s0007g04200	184
brown	VIT_01s0011g00700	184
brown	VIT_09s0002g03010	184
brown	VIT_12s0142g00780	184
brown	VIT_16s0100g00510	184
brown	VIT_01s0010g02910	183
brown	VIT_11s0037g01400	183
brown	VIT_18s0001g09040	183
brown	VIT_00s0153g00050	183
brown	VIT_01s0010g01000	183
brown	VIT_06s0061g01310	183
brown	VIT_13s0067g02220	183
brown	VIT_17s0000g03560	183
brown	VIT_00s1314g00010	182
brown	VIT_02s0025g01850	182
brown	VIT_03s0038g02100	182
brown	VIT_03s0038g03400	182
brown	VIT_04s0023g02880	182
brown	VIT_06s0004g01670	182
brown	VIT_11s0016g03140	182
brown	VIT_11s0016g05010	182
brown	VIT_12s0028g01710	182
brown	VIT_14s0128g00390	182
brown	VIT_17s0000g01460	182
brown	VIT_17s0000g02570	182
brown	VIT_19s0014g00280	182
brown	VIT_00s0371g00100	181
brown	VIT_00s2576g00010	181
brown	VIT_01s0011g00470	181
brown	VIT_03s0063g01970	181
brown	VIT_04s0043g00220	181
brown	VIT_06s0061g01040	181
brown	VIT_18s0072g00260	181
brown	VIT_10s0405g00050	180
brown	VIT_08s0032g00510	180
brown	VIT_09s0002g04130	180
brown	VIT_12s0028g03200	178
brown	VIT_19s0014g03180	178
brown	VIT_03s0017g01690	178
brown	VIT_17s0000g07640	178
brown	VIT_02s0025g01300	177
brown	VIT_12s0028g00530	176
brown	VIT_03s0091g00450	176
brown	VIT_04s0044g00060	175
brown	VIT_00s0586g00030	175
brown	VIT_11s0052g00200	175
brown	VIT_13s0139g00140	174
brown	VIT_05s0102g00190	174
brown	VIT_08s0007g01350	173
brown	VIT_13s0019g01040	173
brown	VIT_14s0083g00620	173
brown	VIT_11s0016g03400	172
brown	VIT_11s0016g02200	172
brown	VIT_02s0154g00080	172
brown	VIT_02s0087g00710	172
brown	VIT_04s0023g02420	172
brown	VIT_02s0241g00120	171
brown	VIT_12s0028g03230	171
brown	VIT_18s0001g15410	171
brown	VIT_10s0003g00420	171
brown	VIT_12s0057g00010	170
brown	VIT_18s0001g10470	169
brown	VIT_15s0021g02720	169
brown	VIT_04s0008g06210	169
brown	VIT_01s0150g00480	168
brown	VIT_13s0019g01190	168
brown	VIT_08s0007g05270	167
brown	VIT_17s0000g07820	167
brown	VIT_04s0044g01850	166
brown	VIT_09s0054g01000	166
brown	VIT_11s0016g03410	166
brown	VIT_02s0012g01450	165
brown	VIT_16s0050g02310	165
brown	VIT_06s0061g00680	165
brown	VIT_04s0008g00300	165
brown	VIT_07s0005g01330	164
brown	VIT_05s0020g03380	164
brown	VIT_07s0031g00480	163
brown	VIT_11s0016g02180	163
brown	VIT_00s0203g00050	163
brown	VIT_05s0094g01530	163
brown	VIT_01s0137g00820	163
brown	VIT_13s0019g05150	163
brown	VIT_01s0010g02070	163
brown	VIT_12s0035g02020	163
brown	VIT_03s0038g02650	161
brown	VIT_07s0031g03220	161
brown	VIT_14s0060g00940	161
brown	VIT_06s0004g08250	160
brown	VIT_02s0025g02510	160
brown	VIT_17s0000g01120	160
brown	VIT_18s0001g10700	159
brown	VIT_19s0014g01780	159
brown	VIT_05s0062g01190	159
brown	VIT_04s0023g03130	159
brown	VIT_10s0003g01160	159
brown	VIT_15s0048g00740	159
brown	VIT_16s0098g01080	159
brown	VIT_10s0003g00550	158
brown	VIT_05s0020g03340	158
brown	VIT_08s0007g01520	157
brown	VIT_10s0003g01050	157
brown	VIT_09s0002g03410	157
brown	VIT_06s0004g06910	157
brown	VIT_02s0025g02070	157
brown	VIT_04s0008g01330	157
brown	VIT_15s0048g01170	157
brown	VIT_11s0016g04220	156
brown	VIT_00s0231g00040	155
brown	VIT_11s0016g00640	155
brown	VIT_03s0091g01090	153
brown	VIT_07s0005g03230	152
brown	VIT_08s0007g01230	151
brown	VIT_14s0068g01780	151
brown	VIT_00s0253g00040	149
brown	VIT_16s0050g00100	148
brown	VIT_14s0066g01730	147
brown	VIT_07s0191g00180	147
brown	VIT_06s0009g01810	145
brown	VIT_14s0030g01790	144
brown	VIT_12s0059g01640	144
brown	VIT_05s0062g01070	144
brown	VIT_13s0019g04030	143
brown	VIT_14s0060g02440	143
brown	VIT_01s0011g05790	143
brown	VIT_17s0000g09160	142
brown	VIT_18s0001g10830	142
brown	VIT_18s0001g12220	142
brown	VIT_05s0124g00240	140
brown	VIT_05s0062g00270	140
brown	VIT_07s0197g00080	138
brown	VIT_00s0434g00020	138
brown	VIT_13s0019g03610	138
brown	VIT_11s0016g04750	136
brown	VIT_03s0063g01960	136
brown	VIT_17s0000g08770	134
brown	VIT_19s0085g01110	134
brown	VIT_04s0023g03570	132
brown	VIT_16s0050g00150	132
brown	VIT_11s0016g01990	131
brown	VIT_06s0004g06390	131
brown	VIT_04s0008g01860	129
brown	VIT_14s0219g00120	129
brown	VIT_14s0030g02240	128
brown	VIT_06s0061g00450	127
brown	VIT_05s0029g00650	126
brown	VIT_12s0057g01020	124
brown	VIT_11s0016g03760	119
brown	VIT_10s0405g00020	119
brown	VIT_10s0003g01170	119
brown	VIT_10s0003g02910	118
brown	VIT_07s0005g01520	117
brown	VIT_18s0001g06140	115
brown	VIT_05s0049g01550	115
brown	VIT_04s0044g01100	113
brown	VIT_10s0003g05380	113
brown	VIT_13s0067g02280	112
brown	VIT_18s0001g07340	112
brown	VIT_18s0001g09080	112
brown	VIT_01s0011g00530	110
brown	VIT_19s0014g03090	110
brown	VIT_07s0005g02710	110
brown	VIT_13s0019g03890	109
brown	VIT_15s0048g02370	109
brown	VIT_03s0038g02180	108
brown	VIT_09s0002g00650	107
brown	VIT_16s0022g01430	107
brown	VIT_06s0080g01160	106
brown	VIT_17s0000g08760	104
brown	VIT_14s0068g00230	104
brown	VIT_10s0116g00440	103
brown	VIT_17s0000g07770	103
brown	VIT_09s0018g01920	102
brown	VIT_06s0009g01110	102
brown	VIT_17s0000g09170	102
brown	VIT_14s0068g02190	101
brown	VIT_12s0055g00800	99
brown	VIT_10s0003g01900	96
brown	VIT_01s0026g01950	79
brown	VIT_12s0028g01110	74
brown	VIT_19s0090g01490	72
brown	VIT_18s0001g08160	70
brown	VIT_00s0386g00050	68
brown	VIT_08s0040g00380	66
brown	VIT_04s0023g03070	66
brown	VIT_19s0090g00510	66
brown	VIT_10s0003g01990	65
brown	VIT_02s0087g00930	65
brown	VIT_05s0029g01490	65
brown	VIT_07s0005g02950	65
brown	VIT_19s0014g01470	65
brown	VIT_02s0012g00550	64
brown	VIT_13s0019g02730	64
brown	VIT_01s0011g06330	63
brown	VIT_10s0003g02000	63
brown	VIT_02s0025g04320	63
brown	VIT_04s0008g01160	63
brown	VIT_15s0024g00820	62
brown	VIT_01s0011g05960	62
brown	VIT_14s0030g02200	62
brown	VIT_19s0014g03160	62
brown	VIT_00s1353g00010	62
brown	VIT_01s0011g05390	62
brown	VIT_05s0049g00090	61
brown	VIT_01s0010g02090	60
brown	VIT_11s0016g01200	60
brown	VIT_19s0014g01530	60
brown	VIT_17s0000g05020	60
brown	VIT_10s0003g03250	60
brown	VIT_02s0025g03290	59
brown	VIT_14s0083g01160	58
brown	VIT_18s0001g11120	58
brown	VIT_08s0058g00980	58
brown	VIT_01s0011g03890	58
brown	VIT_17s0000g07560	57
brown	VIT_05s0094g00480	57
brown	VIT_08s0056g00430	57
brown	VIT_15s0021g00330	56
brown	VIT_04s0008g00310	56
brown	VIT_04s0023g01080	56
brown	VIT_17s0000g08860	56
brown	VIT_00s0567g00010	54
brown	VIT_11s0016g00690	53
brown	VIT_06s0009g01930	52
brown	VIT_12s0035g00380	52
brown	VIT_14s0066g00250	52
brown	VIT_15s0048g01880	52
brown	VIT_06s0061g00700	52
brown	VIT_14s0030g00140	51
brown	VIT_11s0037g00010	50
brown	VIT_18s0122g00120	49
brown	VIT_04s0008g06000	49
brown	VIT_04s0008g04920	49
brown	VIT_18s0001g10310	48
brown	VIT_08s0007g07550	48
brown	VIT_11s0052g00240	48
brown	VIT_14s0066g01850	48
brown	VIT_18s0001g10070	47
brown	VIT_11s0052g00700	45
brown	VIT_16s0100g00360	42
brown	VIT_08s0007g04790	40
brown	VIT_13s0084g00820	40
brown	VIT_05s0029g00390	39
brown	VIT_06s0080g00420	35
brown	VIT_16s0098g01900	34
brown	VIT_15s0046g01360	30
brown	VIT_05s0077g00540	29
brown	VIT_00s0181g00010	28
brown	VIT_11s0016g03880	26
brown	VIT_07s0005g00890	24
brown	VIT_04s0043g00160	23
brown	VIT_18s0001g08230	23
brown	VIT_14s0083g01140	23
brown	VIT_12s0134g00160	22
brown	VIT_06s0004g07210	21
brown	VIT_18s0001g10360	21
brown	VIT_07s0141g00600	20
brown	VIT_12s0028g02240	20
brown	VIT_18s0001g05840	20
brown	VIT_07s0031g00040	19
brown	VIT_14s0006g02490	19
brown	VIT_14s0006g01080	19
brown	VIT_12s0059g00770	18
brown	VIT_03s0097g00510	14
brown	VIT_10s0003g04990	14
brown	VIT_11s0016g03640	13
brown	VIT_19s0014g00710	6
brown	VIT_04s0044g01880	1
green	VIT_01s0010g00600	80
green	VIT_01s0011g05700	80
green	VIT_03s0088g00290	80
green	VIT_03s0088g01050	80
green	VIT_05s0029g00500	80
green	VIT_07s0005g01080	80
green	VIT_07s0031g01270	80
green	VIT_08s0007g03230	80
green	VIT_10s0003g01100	80
green	VIT_13s0019g00740	80
green	VIT_13s0067g01960	80
green	VIT_14s0006g01250	80
green	VIT_16s0039g00520	80
green	VIT_16s0050g01060	80
green	VIT_18s0001g08690	80
green	VIT_18s0001g10690	80
green	VIT_05s0020g01120	79
green	VIT_07s0104g00590	79
green	VIT_08s0007g00840	79
green	VIT_08s0007g07600	79
green	VIT_09s0002g01150	79
green	VIT_11s0103g00380	79
green	VIT_12s0134g00420	79
green	VIT_13s0019g02820	79
green	VIT_14s0066g00590	79
green	VIT_16s0039g01560	79
green	VIT_16s0098g01210	79
green	VIT_17s0000g07580	79
green	VIT_18s0001g00190	79
green	VIT_18s0001g01690	79
green	VIT_18s0001g10150	79
green	VIT_18s0001g13260	79
green	VIT_01s0010g02420	78
green	VIT_05s0020g00960	78
green	VIT_06s0004g02390	78
green	VIT_08s0105g00180	78
green	VIT_10s0116g01040	78
green	VIT_11s0037g00290	78
green	VIT_12s0034g02560	78
green	VIT_12s0034g02570	78
green	VIT_14s0036g00520	78
green	VIT_14s0068g00680	78
green	VIT_15s0046g02230	78
green	VIT_16s0050g01180	78
green	VIT_04s0023g03010	77
green	VIT_12s0142g00760	77
green	VIT_15s0048g00560	77
green	VIT_01s0010g02290	76
green	VIT_03s0063g00460	76
green	VIT_18s0041g01230	76
green	VIT_01s0137g00210	75
green	VIT_10s0116g00350	75
green	VIT_11s0016g02790	74
green	VIT_14s0060g01810	74
green	VIT_16s0022g01210	74
green	VIT_18s0001g13980	74
green	VIT_00s1206g00010	73
green	VIT_08s0007g00930	73
green	VIT_09s0002g03520	73
green	VIT_02s0154g00010	72
green	VIT_06s0004g05180	72
green	VIT_14s0066g01330	72
green	VIT_16s0050g02290	68
green	VIT_12s0057g00220	65
green	VIT_15s0021g01880	65
green	VIT_02s0025g01090	64
green	VIT_02s0025g02620	64
green	VIT_09s0002g06810	64
green	VIT_08s0007g00020	63
green	VIT_11s0016g03240	63
green	VIT_11s0016g05170	63
green	VIT_18s0001g06070	63
green	VIT_03s0038g00670	62
green	VIT_18s0001g01630	62
green	VIT_18s0001g02750	57
green	VIT_08s0056g01300	55
green	VIT_08s0040g01250	54
green	VIT_15s0046g01190	50
green	VIT_01s0011g03420	48
green	VIT_14s0108g01500	34
green	VIT_17s0000g06190	31
green	VIT_13s0019g03390	3
green	VIT_16s0022g00470	3
green	VIT_09s0054g01750	2
green	VIT_11s0016g04920	1
green	VIT_07s0185g00130	1
green	VIT_18s0001g09130	1
greenyellow	VIT_00s0291g00050	30
greenyellow	VIT_00s1569g00010	30
greenyellow	VIT_01s0011g04630	30
greenyellow	VIT_01s0011g06450	30
greenyellow	VIT_02s0025g01280	30
greenyellow	VIT_03s0038g00760	30
greenyellow	VIT_03s0063g01770	30
greenyellow	VIT_04s0008g02640	30
greenyellow	VIT_05s0020g01460	30
greenyellow	VIT_06s0004g06170	30
greenyellow	VIT_07s0005g01320	30
greenyellow	VIT_07s0151g00800	30
greenyellow	VIT_08s0007g05180	30
greenyellow	VIT_08s0007g05860	30
greenyellow	VIT_08s0040g00540	30
greenyellow	VIT_08s0040g02090	30
greenyellow	VIT_08s0056g01240	30
greenyellow	VIT_09s0002g06770	30
greenyellow	VIT_11s0016g04690	30
greenyellow	VIT_12s0034g02390	30
greenyellow	VIT_12s0059g00280	30
greenyellow	VIT_13s0019g01100	30
greenyellow	VIT_13s0019g02280	30
greenyellow	VIT_13s0067g00700	30
greenyellow	VIT_13s0067g03490	30
greenyellow	VIT_13s0084g00310	30
greenyellow	VIT_14s0066g01210	30
greenyellow	VIT_14s0068g01690	30
greenyellow	VIT_14s0068g01950	30
greenyellow	VIT_16s0050g02620	30
greenyellow	VIT_19s0014g03650	30
magenta	VIT_00s1343g00010	48
magenta	VIT_01s0011g01520	48
magenta	VIT_01s0026g01550	48
magenta	VIT_01s0146g00060	48
magenta	VIT_02s0025g00260	48
magenta	VIT_02s0025g03190	48
magenta	VIT_02s0025g03600	48
magenta	VIT_05s0020g02860	48
magenta	VIT_06s0004g01930	48
magenta	VIT_06s0004g02680	48
magenta	VIT_07s0031g01600	48
magenta	VIT_08s0007g01930	48
magenta	VIT_09s0002g02620	48
magenta	VIT_13s0074g00150	48
magenta	VIT_14s0066g00450	48
magenta	VIT_14s0066g01240	48
magenta	VIT_16s0098g00850	48
magenta	VIT_16s0098g01720	48
magenta	VIT_19s0015g00760	48
magenta	VIT_19s0085g00810	48
magenta	VIT_01s0011g00600	47
magenta	VIT_01s0011g01660	47
magenta	VIT_01s0011g03430	47
magenta	VIT_01s0137g00520	47
magenta	VIT_02s0012g00760	47
magenta	VIT_03s0063g00370	47
magenta	VIT_04s0008g01420	47
magenta	VIT_04s0044g02010	47
magenta	VIT_05s0094g01320	47
magenta	VIT_06s0004g06010	47
magenta	VIT_07s0031g00350	47
magenta	VIT_08s0007g05100	47
magenta	VIT_08s0032g00760	47
magenta	VIT_09s0002g01000	47
magenta	VIT_13s0047g00010	47
magenta	VIT_13s0064g00860	47
magenta	VIT_13s0067g01350	47
magenta	VIT_13s0067g03170	47
magenta	VIT_14s0006g01090	47
magenta	VIT_14s0060g00480	47
magenta	VIT_16s0098g00900	47
magenta	VIT_18s0001g10030	47
magenta	VIT_18s0001g12840	47
magenta	VIT_00s0283g00030	45
magenta	VIT_13s0067g02300	45
magenta	VIT_19s0085g00740	45
magenta	VIT_05s0020g02830	44
magenta	VIT_11s0016g04330	44
magenta	VIT_07s0031g02210	20
pink	VIT_01s0011g03580	59
pink	VIT_02s0025g04340	59
pink	VIT_06s0004g06820	59
pink	VIT_06s0009g03350	59
pink	VIT_06s0061g00560	59
pink	VIT_07s0031g00540	59
pink	VIT_08s0007g05130	59
pink	VIT_10s0092g00150	59
pink	VIT_14s0068g00500	59
pink	VIT_15s0046g02400	59
pink	VIT_17s0000g02600	59
pink	VIT_02s0025g00140	58
pink	VIT_03s0091g00160	58
pink	VIT_04s0044g01620	58
pink	VIT_05s0020g00740	58
pink	VIT_05s0062g01320	58
pink	VIT_06s0009g01420	58
pink	VIT_07s0005g03570	58
pink	VIT_08s0007g04890	58
pink	VIT_10s0003g01550	58
pink	VIT_11s0016g02360	58
pink	VIT_13s0019g03550	58
pink	VIT_13s0067g01020	58
pink	VIT_14s0060g01090	58
pink	VIT_14s0060g01420	58
pink	VIT_16s0098g01790	58
pink	VIT_17s0000g01360	58
pink	VIT_17s0000g03990	58
pink	VIT_17s0000g05550	58
pink	VIT_18s0001g02570	58
pink	VIT_18s0089g01270	58
pink	VIT_18s0122g00330	58
pink	VIT_19s0015g00530	58
pink	VIT_01s0150g00460	57
pink	VIT_03s0017g01280	57
pink	VIT_03s0091g01060	57
pink	VIT_05s0094g00340	57
pink	VIT_06s0004g01750	57
pink	VIT_06s0004g03700	57
pink	VIT_06s0061g01210	57
pink	VIT_07s0005g01040	57
pink	VIT_08s0007g06040	57
pink	VIT_08s0040g01930	57
pink	VIT_11s0016g03590	57
pink	VIT_11s0016g04760	57
pink	VIT_12s0057g00690	57
pink	VIT_12s0059g01060	57
pink	VIT_13s0067g02030	57
pink	VIT_13s0067g03750	57
pink	VIT_14s0060g00440	57
pink	VIT_14s0060g02090	57
pink	VIT_14s0081g00030	57
pink	VIT_15s0045g01490	57
pink	VIT_15s0046g01560	57
pink	VIT_17s0000g02010	57
pink	VIT_17s0000g02470	57
pink	VIT_18s0001g08040	57
pink	VIT_18s0001g08250	57
pink	VIT_11s0052g00630	31
pink	VIT_02s0025g04630	17
pink	VIT_14s0030g00520	2
purple	VIT_00s0587g00030	40
purple	VIT_02s0025g01070	40
purple	VIT_02s0025g04350	40
purple	VIT_05s0049g00460	40
purple	VIT_08s0007g03900	40
purple	VIT_10s0071g01060	40
purple	VIT_13s0019g01180	40
purple	VIT_14s0030g02170	40
purple	VIT_16s0050g01300	40
purple	VIT_16s0050g01310	40
purple	VIT_04s0023g00730	39
purple	VIT_01s0010g00240	38
purple	VIT_03s0038g02280	38
purple	VIT_11s0016g02380	37
purple	VIT_07s0129g00920	36
purple	VIT_08s0217g00100	36
purple	VIT_01s0011g01160	35
purple	VIT_02s0025g02960	35
purple	VIT_07s0005g00360	35
purple	VIT_12s0057g00520	35
purple	VIT_15s0046g03180	35
purple	VIT_19s0014g05040	31
purple	VIT_19s0085g01030	31
purple	VIT_06s0004g04350	30
purple	VIT_02s0025g00480	29
purple	VIT_17s0000g08370	29
purple	VIT_19s0014g01710	29
purple	VIT_12s0059g00370	28
purple	VIT_16s0050g00850	28
purple	VIT_00s0590g00010	27
purple	VIT_04s0008g03770	27
purple	VIT_10s0116g00940	27
purple	VIT_06s0061g00380	26
purple	VIT_19s0090g00080	25
purple	VIT_06s0004g01130	24
purple	VIT_18s0076g00250	23
purple	VIT_19s0027g00710	23
purple	VIT_15s0046g02110	22
purple	VIT_18s0001g00950	22
purple	VIT_00s0370g00020	20
purple	VIT_08s0058g01000	15
purple	VIT_14s0060g01300	8
purple	VIT_15s0046g00470	7
red	VIT_00s0207g00140	76
red	VIT_00s1764g00020	75
red	VIT_03s0038g03430	75
red	VIT_05s0020g03160	75
red	VIT_08s0007g07990	75
red	VIT_09s0002g05820	75
red	VIT_12s0028g01640	75
red	VIT_14s0030g01700	75
red	VIT_18s0001g14480	75
red	VIT_00s0301g00090	74
red	VIT_00s0615g00020	74
red	VIT_01s0137g00720	74
red	VIT_08s0007g02860	74
red	VIT_18s0089g00510	74
red	VIT_00s0533g00050	73
red	VIT_01s0011g00690	73
red	VIT_01s0011g02600	73
red	VIT_01s0146g00480	73
red	VIT_06s0004g04480	73
red	VIT_06s0009g00480	73
red	VIT_08s0058g00670	73
red	VIT_09s0002g04470	73
red	VIT_11s0052g01260	73
red	VIT_12s0057g00170	73
red	VIT_16s0100g00380	73
red	VIT_17s0119g00120	73
red	VIT_18s0072g00080	73
red	VIT_03s0038g03660	72
red	VIT_03s0063g00840	72
red	VIT_05s0062g00760	72
red	VIT_07s0129g00560	72
red	VIT_08s0007g08020	72
red	VIT_09s0070g00480	72
red	VIT_13s0067g03780	72
red	VIT_14s0068g00040	72
red	VIT_14s0068g01620	72
red	VIT_18s0001g00290	72
red	VIT_18s0001g06170	72
red	VIT_18s0001g10910	72
red	VIT_18s0001g11290	72
red	VIT_01s0010g00760	71
red	VIT_10s0071g00300	71
red	VIT_11s0016g05830	71
red	VIT_11s0037g00890	71
red	VIT_13s0064g01260	71
red	VIT_18s0001g04150	71
red	VIT_18s0001g11830	71
red	VIT_18s0001g14130	69
red	VIT_10s0003g00390	68
red	VIT_14s0066g00600	68
red	VIT_11s0052g01190	65
red	VIT_11s0118g00570	64
red	VIT_16s0098g00200	62
red	VIT_08s0058g01100	61
red	VIT_11s0052g01180	60
red	VIT_18s0001g06560	60
red	VIT_05s0062g00610	59
red	VIT_19s0014g01360	59
red	VIT_01s0011g05560	58
red	VIT_09s0018g00240	58
red	VIT_15s0048g01750	58
red	VIT_03s0038g01930	57
red	VIT_03s0063g02120	57
red	VIT_03s0091g00420	57
red	VIT_11s0052g01200	57
red	VIT_18s0001g06150	57
red	VIT_03s0038g03860	55
red	VIT_03s0088g00620	55
red	VIT_08s0058g01390	55
red	VIT_18s0001g11170	55
red	VIT_01s0011g01140	54
red	VIT_01s0127g00560	54
red	VIT_18s0001g09460	41
red	VIT_18s0001g06240	32
red	VIT_04s0008g01210	23
red	VIT_10s0116g00760	18
red	VIT_07s0031g01630	16
red	VIT_16s0050g01620	9
red	VIT_00s1312g00010	9
red	VIT_01s0137g00360	9
red	VIT_01s0244g00010	9
red	VIT_07s0005g02130	9
red	VIT_01s0127g00540	1
turquoise	VIT_01s0011g02320	994
turquoise	VIT_02s0025g00420	994
turquoise	VIT_02s0025g04170	994
turquoise	VIT_07s0031g00610	993
turquoise	VIT_07s0129g01050	993
turquoise	VIT_13s0067g03130	993
turquoise	VIT_01s0011g00380	993
turquoise	VIT_01s0011g03370	993
turquoise	VIT_01s0026g02080	993
turquoise	VIT_15s0048g02500	993
turquoise	VIT_01s0011g03520	992
turquoise	VIT_18s0001g03810	992
turquoise	VIT_01s0010g01840	992
turquoise	VIT_01s0011g02480	992
turquoise	VIT_02s0025g04180	992
turquoise	VIT_03s0038g03800	992
turquoise	VIT_03s0063g00060	992
turquoise	VIT_03s0063g01780	992
turquoise	VIT_03s0097g00710	992
turquoise	VIT_04s0008g01380	992
turquoise	VIT_04s0008g07110	992
turquoise	VIT_04s0069g00970	992
turquoise	VIT_05s0102g01130	992
turquoise	VIT_06s0004g02830	992
turquoise	VIT_06s0004g04960	992
turquoise	VIT_06s0004g07280	992
turquoise	VIT_06s0004g07500	992
turquoise	VIT_07s0197g00170	992
turquoise	VIT_08s0058g00410	992
turquoise	VIT_09s0018g01700	992
turquoise	VIT_10s0116g01200	992
turquoise	VIT_11s0016g02850	992
turquoise	VIT_11s0016g04050	992
turquoise	VIT_11s0037g00850	992
turquoise	VIT_12s0055g01030	992
turquoise	VIT_13s0019g00340	992
turquoise	VIT_13s0084g00670	992
turquoise	VIT_16s0050g01240	992
turquoise	VIT_16s0050g01700	992
turquoise	VIT_16s0050g02660	992
turquoise	VIT_17s0000g06860	992
turquoise	VIT_17s0000g07350	992
turquoise	VIT_17s0000g09310	992
turquoise	VIT_17s0119g00110	992
turquoise	VIT_18s0001g01300	992
turquoise	VIT_18s0001g01310	992
turquoise	VIT_18s0001g05680	992
turquoise	VIT_18s0001g06400	992
turquoise	VIT_18s0001g11980	992
turquoise	VIT_19s0014g02190	992
turquoise	VIT_19s0090g00600	992
turquoise	VIT_14s0083g00400	992
turquoise	VIT_18s0122g00780	992
turquoise	VIT_01s0010g00060	991
turquoise	VIT_01s0011g06440	991
turquoise	VIT_10s0003g01730	991
turquoise	VIT_15s0048g02300	991
turquoise	VIT_19s0014g04940	991
turquoise	VIT_01s0010g00940	991
turquoise	VIT_01s0011g06250	991
turquoise	VIT_02s0154g00610	991
turquoise	VIT_04s0023g01240	991
turquoise	VIT_04s0044g00720	991
turquoise	VIT_04s0044g01430	991
turquoise	VIT_05s0020g04560	991
turquoise	VIT_08s0007g01040	991
turquoise	VIT_12s0028g02110	991
turquoise	VIT_13s0074g00720	991
turquoise	VIT_15s0048g02240	991
turquoise	VIT_16s0022g00660	991
turquoise	VIT_19s0090g00330	991
turquoise	VIT_00s1665g00010	991
turquoise	VIT_17s0000g01790	991
turquoise	VIT_17s0000g07400	991
turquoise	VIT_18s0075g00480	991
turquoise	VIT_01s0011g04240	990
turquoise	VIT_07s0005g04350	990
turquoise	VIT_12s0035g02200	990
turquoise	VIT_12s0057g01100	990
turquoise	VIT_18s0001g11580	990
turquoise	VIT_02s0012g00190	990
turquoise	VIT_06s0004g00020	990
turquoise	VIT_11s0016g01440	990
turquoise	VIT_15s0021g02210	990
turquoise	VIT_00s0265g00090	990
turquoise	VIT_01s0011g00420	990
turquoise	VIT_01s0011g00560	990
turquoise	VIT_01s0026g00880	990
turquoise	VIT_03s0017g00650	990
turquoise	VIT_04s0023g02380	990
turquoise	VIT_05s0094g01570	990
turquoise	VIT_06s0009g01620	990
turquoise	VIT_07s0005g00680	990
turquoise	VIT_07s0031g02390	990
turquoise	VIT_08s0040g00470	990
turquoise	VIT_08s0040g01370	990
turquoise	VIT_10s0003g01680	990
turquoise	VIT_11s0037g01130	990
turquoise	VIT_11s0052g01330	990
turquoise	VIT_11s0118g00210	990
turquoise	VIT_12s0057g00120	990
turquoise	VIT_14s0006g02900	990
turquoise	VIT_14s0060g01470	990
turquoise	VIT_14s0068g00010	990
turquoise	VIT_15s0021g00650	990
turquoise	VIT_15s0046g00020	990
turquoise	VIT_15s0046g00440	990
turquoise	VIT_15s0046g01830	990
turquoise	VIT_15s0048g02010	990
turquoise	VIT_16s0013g01110	990
turquoise	VIT_16s0050g00080	990
turquoise	VIT_17s0000g03580	990
turquoise	VIT_18s0001g01390	990
turquoise	VIT_18s0001g05790	990
turquoise	VIT_18s0001g14010	990
turquoise	VIT_18s0001g14250	990
turquoise	VIT_18s0122g00180	990
turquoise	VIT_01s0011g02720	990
turquoise	VIT_01s0026g02310	990
turquoise	VIT_03s0017g02170	990
turquoise	VIT_07s0191g00230	990
turquoise	VIT_18s0001g14260	990
turquoise	VIT_00s0555g00020	990
turquoise	VIT_04s0023g03900	990
turquoise	VIT_04s0008g02510	989
turquoise	VIT_04s0008g06130	989
turquoise	VIT_04s0023g00080	989
turquoise	VIT_04s0044g00750	989
turquoise	VIT_08s0007g03750	989
turquoise	VIT_09s0002g08420	989
turquoise	VIT_13s0019g05240	989
turquoise	VIT_16s0039g00700	989
turquoise	VIT_17s0000g03510	989
turquoise	VIT_17s0000g10000	989
turquoise	VIT_07s0104g01600	989
turquoise	VIT_10s0116g00430	989
turquoise	VIT_14s0068g00890	989
turquoise	VIT_14s0081g00190	989
turquoise	VIT_15s0046g01930	989
turquoise	VIT_05s0049g00010	989
turquoise	VIT_05s0062g00890	989
turquoise	VIT_15s0024g00410	989
turquoise	VIT_18s0001g01700	989
turquoise	VIT_00s0469g00020	989
turquoise	VIT_02s0025g04560	989
turquoise	VIT_12s0035g01240	989
turquoise	VIT_05s0051g00870	989
turquoise	VIT_09s0002g03170	989
turquoise	VIT_13s0047g01210	989
turquoise	VIT_08s0040g02470	989
turquoise	VIT_03s0038g03530	988
turquoise	VIT_04s0210g00190	988
turquoise	VIT_08s0007g04850	988
turquoise	VIT_12s0028g03580	988
turquoise	VIT_00s0181g00080	988
turquoise	VIT_00s2659g00010	988
turquoise	VIT_07s0005g00770	988
turquoise	VIT_18s0001g15120	988
turquoise	VIT_06s0080g00790	988
turquoise	VIT_14s0066g01820	988
turquoise	VIT_19s0014g04730	988
turquoise	VIT_08s0007g02360	988
turquoise	VIT_02s0012g00170	988
turquoise	VIT_06s0004g04180	987
turquoise	VIT_08s0058g00090	987
turquoise	VIT_12s0028g01390	987
turquoise	VIT_01s0011g05250	987
turquoise	VIT_01s0244g00110	987
turquoise	VIT_14s0060g01280	987
turquoise	VIT_04s0044g01450	987
turquoise	VIT_06s0061g01030	987
turquoise	VIT_05s0077g01280	987
turquoise	VIT_11s0016g04990	987
turquoise	VIT_01s0011g05950	987
turquoise	VIT_00s1217g00010	987
turquoise	VIT_07s0104g00120	987
turquoise	VIT_09s0002g06980	987
turquoise	VIT_13s0019g00480	987
turquoise	VIT_13s0019g04010	987
turquoise	VIT_13s0019g04090	987
turquoise	VIT_13s0019g05160	987
turquoise	VIT_14s0006g03260	987
turquoise	VIT_17s0000g04400	987
turquoise	VIT_18s0001g03710	987
turquoise	VIT_18s0089g00600	987
turquoise	VIT_19s0014g04130	987
turquoise	VIT_16s0050g01250	986
turquoise	VIT_05s0020g03240	986
turquoise	VIT_03s0038g01940	986
turquoise	VIT_06s0004g03620	986
turquoise	VIT_10s0071g00190	986
turquoise	VIT_14s0068g01500	986
turquoise	VIT_18s0001g09330	986
turquoise	VIT_18s0041g00490	986
turquoise	VIT_00s0274g00060	986
turquoise	VIT_00s0291g00100	986
turquoise	VIT_00s0510g00050	986
turquoise	VIT_02s0025g02450	986
turquoise	VIT_02s0025g03280	986
turquoise	VIT_02s0154g00390	986
turquoise	VIT_04s0008g00450	986
turquoise	VIT_04s0023g00740	986
turquoise	VIT_04s0044g00220	986
turquoise	VIT_06s0004g01470	986
turquoise	VIT_06s0004g05430	986
turquoise	VIT_06s0009g01610	986
turquoise	VIT_06s0061g01500	986
turquoise	VIT_07s0151g01080	986
turquoise	VIT_08s0007g02800	986
turquoise	VIT_08s0007g07480	986
turquoise	VIT_08s0032g00460	986
turquoise	VIT_08s0040g00990	986
turquoise	VIT_12s0034g01180	986
turquoise	VIT_12s0035g02110	986
turquoise	VIT_13s0064g00160	986
turquoise	VIT_13s0067g03880	986
turquoise	VIT_13s0074g00550	986
turquoise	VIT_14s0108g00970	986
turquoise	VIT_15s0046g01090	986
turquoise	VIT_16s0098g01780	986
turquoise	VIT_17s0000g05380	986
turquoise	VIT_18s0001g04640	986
turquoise	VIT_18s0001g05690	986
turquoise	VIT_18s0001g15650	986
turquoise	VIT_04s0008g02040	986
turquoise	VIT_07s0005g00660	985
turquoise	VIT_18s0089g01030	985
turquoise	VIT_07s0031g02610	985
turquoise	VIT_16s0050g01690	985
turquoise	VIT_10s0003g05470	985
turquoise	VIT_19s0015g01900	985
turquoise	VIT_03s0180g00210	985
turquoise	VIT_00s1674g00010	985
turquoise	VIT_01s0127g00470	985
turquoise	VIT_04s0008g02740	985
turquoise	VIT_04s0023g02150	985
turquoise	VIT_06s0004g01390	985
turquoise	VIT_07s0031g01540	985
turquoise	VIT_07s0031g02220	985
turquoise	VIT_08s0040g03130	985
turquoise	VIT_09s0002g07500	985
turquoise	VIT_13s0019g01710	985
turquoise	VIT_14s0060g02250	985
turquoise	VIT_15s0048g01700	985
turquoise	VIT_18s0001g12100	985
turquoise	VIT_19s0014g02650	985
turquoise	VIT_19s0014g04470	985
turquoise	VIT_19s0177g00100	985
turquoise	VIT_01s0026g01660	985
turquoise	VIT_02s0025g03300	985
turquoise	VIT_04s0008g05610	985
turquoise	VIT_07s0005g00390	985
turquoise	VIT_09s0002g04160	985
turquoise	VIT_10s0042g00960	985
turquoise	VIT_11s0037g01280	985
turquoise	VIT_08s0058g01160	985
turquoise	VIT_18s0001g03880	985
turquoise	VIT_02s0012g01170	985
turquoise	VIT_16s0050g00110	985
turquoise	VIT_02s0025g01100	985
turquoise	VIT_13s0019g03060	985
turquoise	VIT_07s0005g01240	984
turquoise	VIT_13s0019g05110	984
turquoise	VIT_18s0001g08420	984
turquoise	VIT_13s0019g01810	984
turquoise	VIT_13s0064g01100	984
turquoise	VIT_16s0098g00210	984
turquoise	VIT_11s0052g00680	984
turquoise	VIT_13s0156g00310	984
turquoise	VIT_17s0000g04880	984
turquoise	VIT_04s0044g01260	984
turquoise	VIT_09s0002g05200	984
turquoise	VIT_07s0141g00920	984
turquoise	VIT_06s0009g02790	984
turquoise	VIT_09s0054g01360	984
turquoise	VIT_14s0060g00270	984
turquoise	VIT_16s0050g01720	984
turquoise	VIT_19s0014g00830	984
turquoise	VIT_19s0015g01740	984
turquoise	VIT_11s0016g03330	983
turquoise	VIT_19s0014g01940	983
turquoise	VIT_00s0265g00010	983
turquoise	VIT_02s0109g00080	983
turquoise	VIT_05s0094g00820	983
turquoise	VIT_08s0056g01160	983
turquoise	VIT_08s0058g00150	983
turquoise	VIT_09s0002g02990	983
turquoise	VIT_10s0116g01210	983
turquoise	VIT_17s0000g07670	983
turquoise	VIT_11s0103g00570	983
turquoise	VIT_11s0016g01750	983
turquoise	VIT_07s0031g00790	983
turquoise	VIT_08s0007g01280	983
turquoise	VIT_08s0007g07700	983
turquoise	VIT_16s0100g00410	983
turquoise	VIT_14s0128g00780	983
turquoise	VIT_17s0000g00270	983
turquoise	VIT_19s0014g03850	983
turquoise	VIT_01s0137g00670	983
turquoise	VIT_06s0004g02030	983
turquoise	VIT_19s0014g04630	983
turquoise	VIT_05s0020g04210	982
turquoise	VIT_16s0013g01920	982
turquoise	VIT_17s0000g05060	982
turquoise	VIT_00s0187g00010	982
turquoise	VIT_08s0007g03270	982
turquoise	VIT_14s0083g00070	982
turquoise	VIT_19s0015g02940	982
turquoise	VIT_16s0039g01330	982
turquoise	VIT_08s0058g01310	982
turquoise	VIT_18s0001g03520	982
turquoise	VIT_19s0014g04080	982
turquoise	VIT_04s0008g05770	982
turquoise	VIT_04s0079g00800	982
turquoise	VIT_05s0020g03860	982
turquoise	VIT_07s0005g00030	982
turquoise	VIT_01s0011g05470	981
turquoise	VIT_06s0080g00450	981
turquoise	VIT_01s0011g05350	981
turquoise	VIT_04s0008g00180	981
turquoise	VIT_05s0077g01470	981
turquoise	VIT_10s0116g00600	981
turquoise	VIT_11s0016g03900	981
turquoise	VIT_11s0052g01220	981
turquoise	VIT_12s0059g00250	981
turquoise	VIT_13s0019g04920	981
turquoise	VIT_14s0006g01930	981
turquoise	VIT_15s0048g02720	981
turquoise	VIT_17s0000g06680	981
turquoise	VIT_01s0011g02860	981
turquoise	VIT_05s0049g01130	981
turquoise	VIT_18s0122g00320	981
turquoise	VIT_08s0040g02750	981
turquoise	VIT_12s0034g02530	981
turquoise	VIT_00s0340g00040	981
turquoise	VIT_04s0023g01700	981
turquoise	VIT_10s0071g00150	981
turquoise	VIT_00s0454g00030	981
turquoise	VIT_18s0122g00600	981
turquoise	VIT_18s0122g01260	981
turquoise	VIT_02s0025g01520	981
turquoise	VIT_06s0004g04620	981
turquoise	VIT_12s0028g02660	981
turquoise	VIT_00s0454g00010	981
turquoise	VIT_01s0011g00220	981
turquoise	VIT_00s0772g00010	981
turquoise	VIT_02s0025g01170	981
turquoise	VIT_18s0001g06180	980
turquoise	VIT_04s0008g02030	980
turquoise	VIT_07s0005g05720	980
turquoise	VIT_11s0052g01310	980
turquoise	VIT_12s0059g01800	980
turquoise	VIT_15s0024g01170	980
turquoise	VIT_09s0002g05810	980
turquoise	VIT_14s0108g00490	980
turquoise	VIT_18s0001g07220	980
turquoise	VIT_18s0122g00190	980
turquoise	VIT_03s0038g04260	980
turquoise	VIT_03s0088g01190	980
turquoise	VIT_04s0008g04240	980
turquoise	VIT_05s0020g03710	980
turquoise	VIT_18s0041g00670	980
turquoise	VIT_00s0194g00260	980
turquoise	VIT_00s0199g00310	980
turquoise	VIT_14s0036g01020	980
turquoise	VIT_19s0014g04150	980
turquoise	VIT_15s0024g00400	979
turquoise	VIT_05s0020g01910	979
turquoise	VIT_06s0004g01380	979
turquoise	VIT_06s0004g03000	979
turquoise	VIT_14s0068g01020	979
turquoise	VIT_16s0098g01180	979
turquoise	VIT_05s0020g03030	979
turquoise	VIT_05s0049g01400	979
turquoise	VIT_09s0054g00430	979
turquoise	VIT_10s0116g00700	979
turquoise	VIT_14s0060g02140	979
turquoise	VIT_04s0008g05380	979
turquoise	VIT_12s0028g03860	979
turquoise	VIT_07s0104g00420	979
turquoise	VIT_01s0127g00060	979
turquoise	VIT_02s0012g00310	979
turquoise	VIT_05s0020g04080	979
turquoise	VIT_05s0049g00420	979
turquoise	VIT_05s0062g00900	979
turquoise	VIT_07s0005g03340	979
turquoise	VIT_08s0007g08210	979
turquoise	VIT_10s0003g00410	979
turquoise	VIT_12s0057g01130	979
turquoise	VIT_13s0139g00030	979
turquoise	VIT_14s0060g01560	979
turquoise	VIT_17s0000g04370	979
turquoise	VIT_17s0000g07960	979
turquoise	VIT_03s0180g00010	978
turquoise	VIT_00s0404g00040	978
turquoise	VIT_07s0141g00620	978
turquoise	VIT_08s0007g05260	978
[truncated: 883 more rows]
