# Supplementary material for: Neofusicoccum parvum Colonization of the Grapevine Woody Stem Triggers Asynchronous Host Responses at the Site of Infection and in the Leaves
Source: Front Plant Sci. 2017 Jun 28;8:1117. doi: 10.3389/fpls.2017.01117 (PMC5487829; doi:10.3389/fpls.2017.01117)
Supplement: Supplementary file 9 [file DataSheet5.XLSX]

## Sheet: A
(A) Transcription factor-coding genes identified among the most highly connected genes (5%) in stem and leaf co-expression modules.
Organ	Module ID	Number of nodes with at least one connection with TOM > 0.1	Gene ID	DNA-binding domain family	Degree
Stem	black	106	VIT_13s0064g00860	CCAAT	95
Stem	brown	309	VIT_16s0013g01120	AP2/EREBP	263
Stem	brown	309	VIT_07s0141g00020	Zinc finger C2H2-type	262
Stem	green	157	VIT_18s0001g08040	Basic helix-loop-helix (bHLH)	135
Stem	green	157	VIT_01s0137g00050	MYB	135
Stem	green	157	VIT_12s0035g02020	NAC	135
Stem	greenyellow	64	VIT_00s1312g00010	Basic helix-loop-helix (bHLH)	63
Stem	greenyellow	64	VIT_11s0052g00100	Basic helix-loop-helix (bHLH)	63
Stem	greenyellow	64	VIT_01s0011g04260	Zinc finger C3H-type	63
Stem	magenta	91	VIT_07s0104g00090	Basic helix-loop-helix (bHLH)	85
Stem	pink	101	VIT_13s0019g04390	GATA	97
Stem	pink	101	VIT_02s0012g01450	Basic helix-loop-helix (bHLH)	97
Stem	pink	101	VIT_17s0000g03580	Basic helix-loop-helix (bHLH)	97
Stem	pink	101	VIT_04s0023g02880	GATA	97
Stem	pink	101	VIT_04s0023g03110	NAC	97
Stem	pink	101	VIT_13s0067g03140	WRKY	97
Stem	purple	80	VIT_05s0020g01090	bZIP	78
Stem	purple	80	VIT_11s0037g01280	GNAT	78
Stem	purple	80	VIT_12s0055g00510	NAC	78
Stem	purple	80	VIT_18s0122g00320	PLATZ	78
Stem	purple	80	VIT_02s0025g02070	RWP-RK	78
Stem	purple	80	VIT_07s0005g01520	WRKY	78
Stem	purple	80	VIT_12s0059g02510	Zinc finger B-box type	78
Stem	purple	80	VIT_12s0028g03860	Zinc finger (C3HC4-type ring finger)	78
Stem	purple	80	VIT_01s0011g03070	B3 + AP2/EREBP	78
Stem	purple	80	VIT_03s0063g00460	AP2/EREBP	78
Stem	tan	64	VIT_00s0299g00100	HD-ZIP	61
Stem	turquoise	1024	VIT_18s0001g10160	Homeobox	908
Stem	turquoise	1024	VIT_02s0025g02590	Homeobox-leucine zipper (HALZ)	906
Stem	turquoise	1024	VIT_04s0023g03710	MYB	907
Stem	turquoise	1024	VIT_10s0116g00500	MYB	906
Stem	turquoise	1024	VIT_04s0008g05150	Zinc finger (Ran-binding)	908
Stem	yellow	166	VIT_06s0004g04950	GRAS	160
Stem	yellow	166	VIT_07s0005g03340	MYB (VvMYB14)	160
Leaf	blue	900	VIT_03s0091g01010	LIM	851
Leaf	blue	900	VIT_08s0007g00410	MYB	851
Leaf	blue	900	VIT_14s0030g01860	MYB	851
Leaf	blue	900	VIT_11s0052g00840	AP2/EREBP	851
Leaf	brown	268	VIT_08s0007g04200	Homeobox	184
Leaf	brown	268	VIT_18s0001g09040	LIM	183
Leaf	brown	268	VIT_17s0000g03560	MYB	183
Leaf	brown	268	VIT_11s0037g01400	Zinc finger (C3HC4-type ring finger)	183
Leaf	green	87	VIT_07s0031g01270	Zinc finger (C3HC4-type ring finger)	80
Leaf	green	87	VIT_13s0067g01960	AP2/EREBP	80
Leaf	greenyellow	31	VIT_14s0068g01690	TCP	30
Leaf	greenyellow	31	VIT_02s0025g01280	WRKY	30
Leaf	greenyellow	31	VIT_12s0059g00280	AP2/EREBP	30
Leaf	magenta	49	VIT_01s0026g01550	Homeobox	48
Leaf	magenta	49	VIT_05s0020g02860	Zinc finger (C3HC4-type ring finger)	48
Leaf	magenta	49	VIT_06s0004g01930	Zinc finger (C3HC4-type ring finger)	48
Leaf	purple	43	VIT_08s0007g03900	Heat stress transcription factor (HSF)	40
Leaf	purple	43	VIT_05s0049g00460	Basic helix-loop-helix (bHLH)	40
Leaf	turquoise	1061	VIT_02s0025g00420	WRKY	994
Leaf	turquoise	1061	VIT_07s0129g01050	MYB	993
Leaf	turquoise	1061	VIT_06s0004g04960	GRAS	992
Leaf	turquoise	1061	VIT_18s0001g11980	NAC	992
Leaf	turquoise	1061	VIT_13s0067g03130	WRKY	993
Leaf	turquoise	1061	VIT_04s0069g00970	WRKY	992
Leaf	turquoise	1061	VIT_10s0116g01200	WRKY	992
Leaf	turquoise	1061	VIT_06s0004g07500	WRKY (VvWRKY33)	992
Leaf	yellow	219	VIT_19s0090g00610	bromodomain	186
Leaf	yellow	219	VIT_01s0011g06200	Zinc finger protein 4 / C2H2-type zinc finger	186
Leaf	yellow	219	VIT_07s0197g00060	Zinc finger C2H2-type	186
Leaf	yellow	219	VIT_02s0025g02590	Homeobox-leucine zipper (HALZ)	186
Leaf	yellow	219	VIT_18s0001g02300	NAC	186
Leaf	yellow	219	VIT_02s0025g04590	TCP	186

## Sheet: B
(B) Shared motifs in the promoter regions (i.e. up to 1 kb upstream of the coding sequences) of genes belonging to the five largest module overlaps showing similarity with known plant transcription factor-binding motifs.
		Motif discovery analysis (MEME v.4.11.1)						Motif annotation by comparison with PlantTFDB v4.0 database (tomtom v.4.11.1)
Modulation	Module overlap	Width (k-mers)	Motif ID	E-value	seqs with motif	total seqs /module	%	Target ID	Optimal offset	P-value	E-value	q-value	Overlap	Query consensus	Target consensus	Orientation	Gene ID	Transcription factor family
↑ 24 hpi ↑ 2 wpi	blue-turquoise	8	1	1.4e-25	105	188	55.8511	MP00253	9	2.94628e-05	0.0198579	0.0338318	8	CTCTCTCT	TCTCTCTCTCTCTCTCTCTCTCTC	-	AT2G01930	BBR-BPC
↑ 24 hpi ↑ 2 wpi	blue-turquoise	8	1	1.4e-25	105	188	55.8511	MP00540	8	5.91427e-05	0.0398622	0.0338318	8	CTCTCTCT	CTCTCTCTCTCTCTCTCTCTC	+	AT5G42520	BBR-BPC
↑ 24 hpi ↑ 2 wpi	blue-turquoise	8	1	1.4e-25	105	188	55.8511	MP00480	4	7.52932e-05	0.0507476	0.0338318	8	CTCTCTCT	CTCTCTCTCTCTCTCTCTCTCTCTCTCTCT	-	AT4G38910	BBR-BPC
↑ 24 hpi ↑ 2 wpi	blue-turquoise	8	3	3.2e-10	54	188	28.7234	MP00411	1	0.000109997	0.0741381	0.136049	8	CCCCACCC	CCGCCACCGCC	+	AT3G57600	ERF
↑ 24 hpi ↑ 2 wpi	blue-turquoise	8	3	3.2e-10	54	188	28.7234	MP00585	4	0.000404587	0.272691	0.136049	8	CCCCACCC	CCACCGCCGCCGCCA	+	AT5G65130	ERF
↑ 24 hpi ↑ 2 wpi	blue-turquoise	8	3	3.2e-10	54	188	28.7234	MP00302	2	0.000439282	0.296076	0.136049	8	CCCCACCC	TCCACCGCCACCACCACCGCC	-	AT2G40340	ERF
↑ 24 hpi ↑ 2 wpi	blue-turquoise	8	3	3.2e-10	54	188	28.7234	MP00240	4	0.000440663	0.297007	0.136049	8	CCCCACCC	CCACCTCCACCGCCA	+	AT1G75490	ERF
↑ 24 hpi ↑ 2 wpi	blue-turquoise	8	3	3.2e-10	54	188	28.7234	MP00527	2	0.000522856	0.352405	0.136049	8	CCCCACCC	TCCGCCGCCGCCGCCGCCGCC	+	AT5G25390	ERF
↑ 24 hpi ↑ 2 wpi	blue-turquoise	8	4	5.2e-10	63	188	33.5106	MP00411	3	7.01876e-05	0.0473065	0.0915984	8	GGAGGTGG	GGCGGTGGCGG	-	AT3G57600	ERF
↑ 24 hpi ↑ 2 wpi	blue-turquoise	8	4	5.2e-10	63	188	33.5106	MP00240	4	0.000215321	0.145127	0.114535	8	GGAGGTGG	TGGCGGTGGAGGTGG	-	AT1G75490	ERF
↑ 24 hpi ↑ 2 wpi	blue-turquoise	8	4	5.2e-10	63	188	33.5106	MP00585	7	0.000301478	0.203196	0.114535	8	GGAGGTGG	TGGCGGCGGCGGTGG	-	AT5G65130	ERF
↑ 24 hpi ↑ 2 wpi	blue-turquoise	8	4	5.2e-10	63	188	33.5106	MP00185	4	0.000455845	0.30724	0.114535	8	GGAGGTGG	TGGCGGTGGAGGTGG	-	AT1G44830	ERF
↑ 24 hpi ↑ 2 wpi	blue-turquoise	8	4	5.2e-10	63	188	33.5106	MP00527	12	0.000483872	0.32613	0.114535	8	GGAGGTGG	GGCGGCGGCGGCGGCGGCGGA	-	AT5G25390	ERF
↑ 24 hpi ↑ 2 wpi	blue-turquoise	8	4	5.2e-10	63	188	33.5106	MP00302	12	0.000571322	0.385071	0.114535	8	GGAGGTGG	GGCGGTGGTGGTGGCGGTGGA	+	AT2G40340	ERF
↑ 24 hpi ↑ 2 wpi	blue-turquoise	8	4	5.2e-10	63	188	33.5106	MP00188	5	0.000711026	0.479231	0.114535	8	GGAGGTGG	GTGTCGGTGGTGG	+	AT1G46768	ERF
↑ 24 hpi ↑ 2 wpi	blue-turquoise	9	1	1.8e-34	128	188	68.0851	MP00185	4	0.000256543	0.17291	0.18202	9	CCCCACCCC	CCACCTCCACCGCCA	+	AT1G44830	ERF
↑ 24 hpi ↑ 2 wpi	blue-turquoise	9	1	1.8e-34	128	188	68.0851	MP00585	4	0.000408634	0.275419	0.18202	9	CCCCACCCC	CCACCGCCGCCGCCA	+	AT5G65130	ERF
↑ 24 hpi ↑ 2 wpi	blue-turquoise	9	1	1.8e-34	128	188	68.0851	MP00240	4	0.000584418	0.393898	0.18202	9	CCCCACCCC	CCACCTCCACCGCCA	+	AT1G75490	ERF
↑ 24 hpi ↑ 2 wpi	blue-turquoise	9	1	1.8e-34	128	188	68.0851	MP00227	9	0.000600678	0.404857	0.18202	9	CCCCACCCC	CACCGCCGCCGCCACCGCCA	+	AT1G71450	ERF
↑ 24 hpi ↑ 2 wpi	blue-turquoise	9	2	1.6e-33	161	188	85.6383	MP00253	0	4.4666e-06	0.00301049	0.00602098	9	TCTCTCTCT	TCTCTCTCTCTCTCTCTCTCTCTC	-	AT2G01930	BBR-BPC
↑ 24 hpi ↑ 2 wpi	blue-turquoise	9	2	1.6e-33	161	188	85.6383	MP00540	1	1.03493e-05	0.00697545	0.00697545	9	TCTCTCTCT	CTCTCTCTCTCTCTCTCTCTC	+	AT5G42520	BBR-BPC
↑ 24 hpi ↑ 2 wpi	blue-turquoise	9	2	1.6e-33	161	188	85.6383	MP00076	8	0.000145053	0.0977659	0.0502875	9	TCTCTCTCT	TTTTTTTTTTTTTTTTTTTTT	+	AT2G45660	MIKC_MADS
↑ 24 hpi ↑ 2 wpi	blue-turquoise	9	2	1.6e-33	161	188	85.6383	MP00480	21	0.000172408	0.116203	0.0502875	9	TCTCTCTCT	CTCTCTCTCTCTCTCTCTCTCTCTCTCTCT	-	AT4G38910	BBR-BPC
↑ 24 hpi ↑ 2 wpi	blue-turquoise	9	2	1.6e-33	161	188	85.6383	MP00610	0	0.000186526	0.125719	0.0502875	9	TCTCTCTCT	TTTCTCTTTTTTTTTTTTTT	-	AT5G17430	AP2
↑ 24 hpi ↑ 2 wpi	blue-turquoise	9	2	1.6e-33	161	188	85.6383	MP00611	10	0.000230866	0.155604	0.0518679	9	TCTCTCTCT	TTTTTTTTTGTCTTTTTCTT	-	AT2G01570	GRAS
↑ 24 hpi ↑ 2 wpi	blue-turquoise	9	4	8.6e-31	153	188	81.383	MP00192	3	3.41832e-06	0.00230395	0.00453232	9	AAAAAAAAA	AAAAAAAAAAAAAAA	+	AT1G49480	B3
↑ 24 hpi ↑ 2 wpi	blue-turquoise	9	4	8.6e-31	153	188	81.383	MP00223	11	0.000177078	0.11935	0.117393	9	AAAAAAAAA	AAAAAAAAAAAAAAGAAAAAGTGAAAA	-	AT1G69570	Dof
↑ 24 hpi ↑ 2 wpi	blue-turquoise	9	4	8.6e-31	153	188	81.383	MP00407	7	0.000394743	0.266057	0.174462	9	AAAAAAAAA	AAAAAAAAAAAAAAAAGTAAA	-	AT3G55370	Dof
↑ 24 hpi ↑ 2 wpi	blue-turquoise	9	4	8.6e-31	153	188	81.383	MP00445	1	0.000716425	0.48287	0.201189	9	AAAAAAAAA	AAAAAAAAAAGGCAAAAAA	+	AT4G21030	Dof
↑ 24 hpi ↑ 2 wpi	blue-turquoise	9	5	4.2e-12	119	188	63.2979	MP00306	0	3.92592e-05	0.0264607	0.0527534	7	TTTTAAAAA	TTTTCAA	-	AT2G41835	C2H2
↑ 24 hpi ↑ 2 wpi	blue-turquoise	9	6	4.5e-07	81	188	43.0851	MP00427	0	2.81887e-05	0.0189992	0.0365	9	GGTGGTGGG	GGTGGTGGTTGAGG	-	AT4G01680	MYB
↑ 24 hpi ↑ 2 wpi	blue-turquoise	9	6	4.5e-07	81	188	43.0851	MP00302	12	9.33664e-05	0.062929	0.0604476	9	GGTGGTGGG	GGCGGTGGTGGTGGCGGTGGA	+	AT2G40340	ERF
↑ 24 hpi ↑ 2 wpi	blue-turquoise	9	6	4.5e-07	81	188	43.0851	MP00411	0	0.000358949	0.241932	0.116185	9	GGTGGTGGG	GGCGGTGGCGG	-	AT3G57600	ERF
↑ 24 hpi ↑ 2 wpi	blue-turquoise	9	6	4.5e-07	81	188	43.0851	MP00158	6	0.000453982	0.305984	0.116185	9	GGTGGTGGG	GGCGGTGGCGGTGGA	+	AT1G22810	ERF
↑ 24 hpi ↑ 2 wpi	blue-turquoise	9	6	4.5e-07	81	188	43.0851	MP00240	1	0.000596998	0.402377	0.116185	9	GGTGGTGGG	TGGCGGTGGAGGTGG	-	AT1G75490	ERF
↑ 24 hpi ↑ 2 wpi	blue-turquoise	9	6	4.5e-07	81	188	43.0851	MP00386	0	0.000596998	0.402377	0.116185	9	GGTGGTGGG	GTTGGTGGTTGGGAA	-	AT3G28910	MYB
↑ 24 hpi ↑ 2 wpi	blue-turquoise	9	6	4.5e-07	81	188	43.0851	MP00527	9	0.000661945	0.446151	0.116185	9	GGTGGTGGG	GGCGGCGGCGGCGGCGGCGGA	-	AT5G25390	ERF
↑ 24 hpi ↑ 2 wpi	blue-turquoise	9	7	6.7e-11	142	188	75.5319	MP00192	3	3.31573e-06	0.0022348	0.00439164	9	TTTTTTTTT	TTTTTTTTTTTTTTT	-	AT1G49480	B3
↑ 24 hpi ↑ 2 wpi	blue-turquoise	9	7	6.7e-11	142	188	75.5319	MP00223	7	0.000223831	0.150862	0.148231	9	TTTTTTTTT	TTTTCACTTTTTCTTTTTTTTTTTTTT	+	AT1G69570	Dof
↑ 24 hpi ↑ 2 wpi	blue-turquoise	9	7	6.7e-11	142	188	75.5319	MP00407	5	0.000530502	0.357558	0.184313	9	TTTTTTTTT	TTTACTTTTTTTTTTTTTTTT	+	AT3G55370	Dof
↑ 24 hpi ↑ 2 wpi	blue-turquoise	9	7	6.7e-11	142	188	75.5319	MP00142	0	0.000604336	0.407322	0.184313	9	TTTTTTTTT	TTTTTTTTTGTCGTTTTGTG	+	AT1G14580	C2H2
↑ 24 hpi ↑ 2 wpi	blue-turquoise	10	1	4.7e-56	153	188	81.383	MP00192	3	1.2805e-06	0.000863058	0.00167903	10	AAAAAAAAAA	AAAAAAAAAAAAAAA	+	AT1G49480	B3
↑ 24 hpi ↑ 2 wpi	blue-turquoise	10	1	4.7e-56	153	188	81.383	MP00223	10	4.29507e-05	0.0289488	0.028159	10	AAAAAAAAAA	AAAAAAAAAAAAAAGAAAAAGTGAAAA	-	AT1G69570	Dof
↑ 24 hpi ↑ 2 wpi	blue-turquoise	10	1	4.7e-56	153	188	81.383	MP00407	6	7.9517e-05	0.0535945	0.0347549	10	AAAAAAAAAA	AAAAAAAAAAAAAAAAGTAAA	-	AT3G55370	Dof
↑ 24 hpi ↑ 2 wpi	blue-turquoise	10	1	4.7e-56	153	188	81.383	MP00445	0	0.000452901	0.305255	0.113458	10	AAAAAAAAAA	AAAAAAAAAAGGCAAAAAA	+	AT4G21030	Dof
↑ 24 hpi ↑ 2 wpi	blue-turquoise	10	1	4.7e-56	153	188	81.383	MP00166	4	0.000503044	0.339052	0.113458	10	AAAAAAAAAA	AAAAAAAAGAAAAAGTGAAAA	+	AT1G29160	Dof
↑ 24 hpi ↑ 2 wpi	blue-turquoise	10	1	4.7e-56	153	188	81.383	MP00199	1	0.000537724	0.362426	0.113458	10	AAAAAAAAAA	AAAAAGAAAAAGTAAAAAAAA	+	AT1G51700	Dof
↑ 24 hpi ↑ 2 wpi	blue-turquoise	10	1	4.7e-56	153	188	81.383	MP00580	4	0.000613882	0.413757	0.113458	10	AAAAAAAAAA	AAAAAAAAGAAAAAGTAAAAA	+	AT5G62940	Dof
↑ 24 hpi ↑ 2 wpi	blue-turquoise	10	2	5.8e-46	138	188	73.4043	MP00253	1	1.55561e-08	1.04848e-05	2.09186e-05	10	CTCTCTCTCT	TCTCTCTCTCTCTCTCTCTCTCTC	-	AT2G01930	BBR-BPC
↑ 24 hpi ↑ 2 wpi	blue-turquoise	10	2	5.8e-46	138	188	73.4043	MP00540	0	5.13627e-08	3.46184e-05	3.45343e-05	10	CTCTCTCTCT	CTCTCTCTCTCTCTCTCTCTC	+	AT5G42520	BBR-BPC
↑ 24 hpi ↑ 2 wpi	blue-turquoise	10	2	5.8e-46	138	188	73.4043	MP00480	20	2.90333e-05	0.0195684	0.0130139	10	CTCTCTCTCT	CTCTCTCTCTCTCTCTCTCTCTCTCTCTCT	-	AT4G38910	BBR-BPC
↑ 24 hpi ↑ 2 wpi	blue-turquoise	10	2	5.8e-46	138	188	73.4043	MP00076	9	0.000150836	0.101663	0.0507081	10	CTCTCTCTCT	TTTTTTTTTTTTTTTTTTTTT	+	AT2G45660	MIKC_MADS
↑ 24 hpi ↑ 2 wpi	blue-turquoise	10	2	5.8e-46	138	188	73.4043	MP00610	3	0.000303083	0.204278	0.0815126	10	CTCTCTCTCT	TTTCTCTTTTTTTTTTTTTT	-	AT5G17430	AP2
↑ 24 hpi ↑ 2 wpi	blue-turquoise	10	2	5.8e-46	138	188	73.4043	MP00611	11	0.000401532	0.270632	0.0899915	9	CTCTCTCTCT	TTTTTTTTTGTCTTTTTCTT	-	AT2G01570	GRAS
↑ 24 hpi ↑ 2 wpi	blue-turquoise	10	3	1.1e-33	151	188	80.3191	MP00076	1	1.67885e-05	0.0113155	0.0224747	10	GAGAGAGAAA	AAAAAAAAAAAAAAAAAAAAA	-	AT2G45660	MIKC_MADS
↑ 24 hpi ↑ 2 wpi	blue-turquoise	10	3	1.1e-33	151	188	80.3191	MP00610	10	4.19297e-05	0.0282606	0.0280655	10	GAGAGAGAAA	AAAAAAAAAAAAAAGAGAAA	+	AT5G17430	AP2
↑ 24 hpi ↑ 2 wpi	blue-turquoise	10	3	1.1e-33	151	188	80.3191	MP00253	12	7.42733e-05	0.0500602	0.0331431	10	GAGAGAGAAA	GAGAGAGAGAGAGAGAGAGAGAGA	+	AT2G01930	BBR-BPC
↑ 24 hpi ↑ 2 wpi	blue-turquoise	10	3	1.1e-33	151	188	80.3191	MP00540	12	0.000149613	0.100839	0.0500713	9	GAGAGAGAAA	GAGAGAGAGAGAGAGAGAGAG	-	AT5G42520	BBR-BPC
↑ 24 hpi ↑ 2 wpi	blue-turquoise	10	3	1.1e-33	151	188	80.3191	MP00402	5	0.000245631	0.165555	0.0565235	10	GAGAGAGAAA	AAAAAGTAAAAAAAAAAAAAA	-	AT3G50410	Dof
↑ 24 hpi ↑ 2 wpi	blue-turquoise	10	3	1.1e-33	151	188	80.3191	MP00675	3	0.000255393	0.172135	0.0565235	10	GAGAGAGAAA	GCAGGGGCAGGGAGAGAGAG	-	GRMZM2G017087	TALE
↑ 24 hpi ↑ 2 wpi	blue-turquoise	10	3	1.1e-33	151	188	80.3191	MP00673	1	0.00029556	0.199208	0.0565235	10	GAGAGAGAAA	CGAAAAGGAAAA	-	GRMZM2G011357	C2H2
↑ 24 hpi ↑ 2 wpi	blue-turquoise	10	3	1.1e-33	151	188	80.3191	MP00483	6	0.000395742	0.26673	0.0662221	10	GAGAGAGAAA	AAAAAAGTAAAAAAAAAAAAA	+	AT5G02460	Dof
↑ 24 hpi ↑ 2 wpi	blue-turquoise	10	3	1.1e-33	151	188	80.3191	MP00281	6	0.000700365	0.472046	0.104175	10	GAGAGAGAAA	AAAAAAGTAAAAAAAAAAAAA	-	AT2G28810	Dof
↑ 24 hpi ↑ 2 wpi	blue-turquoise	10	4	1.9e-35	154	188	81.9149	MP00192	1	3.15002e-06	0.00212311	0.00413681	10	TTTTTTTTTT	TTTTTTTTTTTTTTT	-	AT1G49480	B3
↑ 24 hpi ↑ 2 wpi	blue-turquoise	10	4	1.9e-35	154	188	81.9149	MP00223	7	4.27894e-05	0.0288401	0.0280969	10	TTTTTTTTTT	TTTTCACTTTTTCTTTTTTTTTTTTTT	+	AT1G69570	Dof
↑ 24 hpi ↑ 2 wpi	blue-turquoise	10	4	1.9e-35	154	188	81.9149	MP00407	5	9.97677e-05	0.0672435	0.0436738	10	TTTTTTTTTT	TTTACTTTTTTTTTTTTTTTT	+	AT3G55370	Dof
↑ 24 hpi ↑ 2 wpi	blue-turquoise	10	4	1.9e-35	154	188	81.9149	MP00445	9	0.000489062	0.329628	0.122177	10	TTTTTTTTTT	TTTTTTGCCTTTTTTTTTT	-	AT4G21030	Dof
↑ 24 hpi ↑ 2 wpi	blue-turquoise	10	4	1.9e-35	154	188	81.9149	MP00166	7	0.000621061	0.418595	0.122177	10	TTTTTTTTTT	TTTTCACTTTTTCTTTTTTTT	-	AT1G29160	Dof
↑ 24 hpi ↑ 2 wpi	blue-turquoise	10	4	1.9e-35	154	188	81.9149	MP00199	10	0.000708617	0.477608	0.122177	10	TTTTTTTTTT	TTTTTTTTACTTTTTCTTTTT	-	AT1G51700	Dof
↑ 24 hpi ↑ 2 wpi	blue-turquoise	10	5	3.2e-23	81	188	43.0851	MP00411	1	7.67663e-06	0.00517405	0.00402737	10	CCCCACCACC	CCGCCACCGCC	+	AT3G57600	ERF
↑ 24 hpi ↑ 2 wpi	blue-turquoise	10	5	3.2e-23	81	188	43.0851	MP00240	4	7.77704e-06	0.00524173	0.00402737	10	CCCCACCACC	CCACCTCCACCGCCA	+	AT1G75490	ERF
↑ 24 hpi ↑ 2 wpi	blue-turquoise	10	5	3.2e-23	81	188	43.0851	MP00302	2	9.41337e-06	0.00634461	0.00402737	10	CCCCACCACC	TCCACCGCCACCACCACCGCC	-	AT2G40340	ERF
↑ 24 hpi ↑ 2 wpi	blue-turquoise	10	5	3.2e-23	81	188	43.0851	MP00585	4	3.51058e-05	0.0236613	0.00912758	10	CCCCACCACC	CCACCGCCGCCGCCA	+	AT5G65130	ERF
↑ 24 hpi ↑ 2 wpi	blue-turquoise	10	5	3.2e-23	81	188	43.0851	MP00527	2	3.55572e-05	0.0239656	0.00912758	10	CCCCACCACC	TCCGCCGCCGCCGCCGCCGCC	+	AT5G25390	ERF
↑ 24 hpi ↑ 2 wpi	blue-turquoise	10	5	3.2e-23	81	188	43.0851	MP00526	2	6.73317e-05	0.0453816	0.0144034	10	CCCCACCACC	TCCTCCGCCGCCACCTCCG	-	AT5G25190	ERF
↑ 24 hpi ↑ 2 wpi	blue-turquoise	10	5	3.2e-23	81	188	43.0851	MP00185	4	9.27789e-05	0.062533	0.0164422	10	CCCCACCACC	CCACCTCCACCGCCA	+	AT1G44830	ERF
↑ 24 hpi ↑ 2 wpi	blue-turquoise	10	5	3.2e-23	81	188	43.0851	MP00158	2	0.000122347	0.0824616	0.0164422	10	CCCCACCACC	TCCACCGCCACCGCC	-	AT1G22810	ERF
↑ 24 hpi ↑ 2 wpi	blue-turquoise	10	5	3.2e-23	81	188	43.0851	MP00556	3	0.000122347	0.0824616	0.0164422	10	CCCCACCACC	CTCCGCCGCCGCCAC	-	AT5G51190	ERF
↑ 24 hpi ↑ 2 wpi	blue-turquoise	10	5	3.2e-23	81	188	43.0851	MP00456	4	0.000128104	0.0863422	0.0164422	10	CCCCACCACC	CCTCCGCCGCCGCCGCCGCCG	+	AT4G27950	ERF
↑ 24 hpi ↑ 2 wpi	blue-turquoise	10	5	3.2e-23	81	188	43.0851	MP00373	4	0.000208749	0.140697	0.0239064	10	CCCCACCACC	CCGCCGCCGCCGCCG	-	AT3G23220	ERF
↑ 24 hpi ↑ 2 wpi	blue-turquoise	10	5	3.2e-23	81	188	43.0851	MP00549	4	0.00022766	0.153443	0.0239064	10	CCCCACCACC	CCACCGCCGCCGCCA	+	AT5G47230	ERF
↑ 24 hpi ↑ 2 wpi	blue-turquoise	10	5	3.2e-23	81	188	43.0851	MP00437	7	0.000242136	0.1632	0.0239064	10	CCCCACCACC	CCGCCGCCGCCGCCGCCACCG	+	AT4G17490	ERF
↑ 24 hpi ↑ 2 wpi	blue-turquoise	10	5	3.2e-23	81	188	43.0851	MP00548	10	0.000314904	0.212246	0.0262752	10	CCCCACCACC	CCGCCGCCTCCGCCGCCGCCA	+	AT5G47220	ERF
↑ 24 hpi ↑ 2 wpi	blue-turquoise	10	5	3.2e-23	81	188	43.0851	MP00519	-1	0.000320074	0.21573	0.0262752	9	CCCCACCACC	TCCACCGCCTCCACC	-	AT5G18450	ERF
↑ 24 hpi ↑ 2 wpi	blue-turquoise	10	5	3.2e-23	81	188	43.0851	MP00202	5	0.000348014	0.234562	0.0262752	10	CCCCACCACC	TCCTCCGCCGCCGCC	+	AT1G53170	ERF
↑ 24 hpi ↑ 2 wpi	blue-turquoise	10	5	3.2e-23	81	188	43.0851	MP00217	4	0.000348014	0.234562	0.0262752	10	CCCCACCACC	CCGCCGCCGCCGCCA	+	AT1G68550	ERF
↑ 24 hpi ↑ 2 wpi	blue-turquoise	10	5	3.2e-23	81	188	43.0851	MP00164	4	0.000378176	0.254891	0.0264011	10	CCCCACCACC	CCACCGCCGCCGCCA	+	AT1G28370	ERF
↑ 24 hpi ↑ 2 wpi	blue-turquoise	10	5	3.2e-23	81	188	43.0851	MP00124	11	0.000407239	0.274479	0.0264011	10	CCCCACCACC	TCCACCGCCTCCGCCGCCGCC	+	AT1G03800	ERF
↑ 24 hpi ↑ 2 wpi	blue-turquoise	10	5	3.2e-23	81	188	43.0851	MP00572	9	0.000411391	0.277277	0.0264011	10	CCCCACCACC	CGCCGCCGCCGCCGCCGCC	+	AT5G61600	ERF
↑ 24 hpi ↑ 2 wpi	blue-turquoise	10	5	3.2e-23	81	188	43.0851	MP00509	2	0.000481945	0.324831	0.0292149	10	CCCCACCACC	TCCGCCGCCGCCACCGCCGCC	+	AT5G13910	ERF
↑ 24 hpi ↑ 2 wpi	blue-turquoise	10	5	3.2e-23	81	188	43.0851	MP00194	4	0.000524425	0.353463	0.0292149	10	CCCCACCACC	CCACCGCCGCCGCCA	-	AT1G50640	ERF
↑ 24 hpi ↑ 2 wpi	blue-turquoise	10	5	3.2e-23	81	188	43.0851	MP00227	9	0.000527554	0.355571	0.0292149	10	CCCCACCACC	CACCGCCGCCGCCACCGCCA	+	AT1G71450	ERF
↑ 24 hpi ↑ 2 wpi	blue-turquoise	10	5	3.2e-23	81	188	43.0851	MP00163	4	0.000568327	0.383052	0.0292149	10	CCCCACCACC	CCACCGCCGCCGCCA	-	AT1G28160	ERF
↑ 24 hpi ↑ 2 wpi	blue-turquoise	10	5	3.2e-23	81	188	43.0851	MP00542	1	0.000569045	0.383536	0.0292149	10	CCCCACCACC	CCGCCGCCGCCACCGCCGCCG	-	AT5G44210	ERF
↑ 24 hpi ↑ 2 wpi	blue-turquoise	10	5	3.2e-23	81	188	43.0851	MP00495	1	0.000666434	0.449177	0.0328989	10	CCCCACCACC	CCGCCGCCACCGCCG	+	AT5G07310	ERF
↑ 24 hpi ↑ 2 wpi	blue-turquoise	10	5	3.2e-23	81	188	43.0851	MP00401	4	0.000721124	0.486037	0.0342802	10	CCCCACCACC	CCACCTCCACCGACA	+	AT3G50260	ERF
↑ 24 hpi ↑ 2 wpi	blue-turquoise	10	6	2.5e-14	102	188	54.2553	MP00240	5	0.000465991	0.314078	0.159325	10	GGGGTGGGGG	TGGCGGTGGAGGTGG	-	AT1G75490	ERF
↑ 24 hpi ↑ 2 wpi	blue-turquoise	10	6	2.5e-14	102	188	54.2553	MP00585	5	0.0005088	0.342931	0.159325	10	GGGGTGGGGG	TGGCGGCGGCGGTGG	-	AT5G65130	ERF
↑ 24 hpi ↑ 2 wpi	blue-turquoise	10	6	2.5e-14	102	188	54.2553	MP00302	10	0.000605656	0.408212	0.159325	10	GGGGTGGGGG	GGCGGTGGTGGTGGCGGTGGA	+	AT2G40340	ERF
↑ 24 hpi ↑ 2 wpi	blue-turquoise	10	6	2.5e-14	102	188	54.2553	MP00527	10	0.000605656	0.408212	0.159325	10	GGGGTGGGGG	GGCGGCGGCGGCGGCGGCGGA	-	AT5G25390	ERF
↑ 24 hpi ↑ 2 wpi	blue-turquoise	10	6	2.5e-14	102	188	54.2553	MP00427	1	0.000617776	0.416381	0.159325	10	GGGGTGGGGG	GGTGGTGGTTGAGG	-	AT4G01680	MYB
↑ 24 hpi ↑ 2 wpi	blue-turquoise	10	7	1.4e-08	135	188	71.8085	MP00306	-2	3.13188e-05	0.0211089	0.0421466	7	TTTTAAAAAA	TTGAAAA	+	AT2G41835	C2H2
↑ 24 hpi ↑ 2 wpi	blue-turquoise	10	8	1.3e-05	145	188	77.1277	MP00610	8	0.000148889	0.100351	0.10867	10	TCTCTCTTTC	TTTCTCTTTTTTTTTTTTTT	-	AT5G17430	AP2
↑ 24 hpi ↑ 2 wpi	blue-turquoise	10	8	1.3e-05	145	188	77.1277	MP00076	10	0.000161867	0.109098	0.10867	10	TCTCTCTTTC	TTTTTTTTTTTTTTTTTTTTT	+	AT2G45660	MIKC_MADS
↑ 24 hpi ↑ 2 wpi	blue-turquoise	10	8	1.3e-05	145	188	77.1277	MP00402	6	0.000446969	0.301257	0.168904	10	TCTCTCTTTC	TTTTTTTTTTTTTTACTTTTT	+	AT3G50410	Dof
↑ 24 hpi ↑ 2 wpi	blue-turquoise	10	8	1.3e-05	145	188	77.1277	MP00611	8	0.000565698	0.38128	0.168904	10	TCTCTCTTTC	TTTTTTTTTGTCTTTTTCTT	-	AT2G01570	GRAS
↑ 24 hpi ↑ 2 wpi	blue-turquoise	10	8	1.3e-05	145	188	77.1277	MP00673	1	0.000741833	0.499995	0.168904	10	TCTCTCTTTC	TTTTCCTTTTCG	+	GRMZM2G011357	C2H2
↑ 24 hpi ↑ 2 wpi	blue-turquoise	11	1	1.7e-64	180	188	95.7447	MP00223	9	5.69303e-07	0.00038371	0.000376492	11	AAAAAAAAAAA	AAAAAAAAAAAAAAGAAAAAGTGAAAA	-	AT1G69570	Dof
↑ 24 hpi ↑ 2 wpi	blue-turquoise	11	1	1.7e-64	180	188	95.7447	MP00407	5	5.75879e-07	0.000388142	0.000376492	11	AAAAAAAAAAA	AAAAAAAAAAAAAAAAGTAAA	-	AT3G55370	Dof
↑ 24 hpi ↑ 2 wpi	blue-turquoise	11	1	1.7e-64	180	188	95.7447	MP00192	2	1.68817e-06	0.00113782	0.00073578	11	AAAAAAAAAAA	AAAAAAAAAAAAAAA	+	AT1G49480	B3
↑ 24 hpi ↑ 2 wpi	blue-turquoise	11	1	1.7e-64	180	188	95.7447	MP00166	3	2.40603e-05	0.0162167	0.00629415	11	AAAAAAAAAAA	AAAAAAAAGAAAAAGTGAAAA	+	AT1G29160	Dof
↑ 24 hpi ↑ 2 wpi	blue-turquoise	11	1	1.7e-64	180	188	95.7447	MP00199	0	3.09521e-05	0.0208617	0.00629415	11	AAAAAAAAAAA	AAAAAGAAAAAGTAAAAAAAA	+	AT1G51700	Dof
↑ 24 hpi ↑ 2 wpi	blue-turquoise	11	1	1.7e-64	180	188	95.7447	MP00080	2	3.18542e-05	0.0214697	0.00629415	11	AAAAAAAAAAA	CCAAAAAAGGAAAA	+	AT5G20240	MIKC_MADS
↑ 24 hpi ↑ 2 wpi	blue-turquoise	11	1	1.7e-64	180	188	95.7447	MP00580	3	3.65279e-05	0.0246198	0.00629415	11	AAAAAAAAAAA	AAAAAAAAGAAAAAGTAAAAA	+	AT5G62940	Dof
↑ 24 hpi ↑ 2 wpi	blue-turquoise	11	1	1.7e-64	180	188	95.7447	MP00394	1	3.85099e-05	0.0259557	0.00629415	11	AAAAAAAAAAA	AAAAAAGAAAAAGTGAAAA	+	AT3G47500	Dof
↑ 24 hpi ↑ 2 wpi	blue-turquoise	11	1	1.7e-64	180	188	95.7447	MP00392	3	7.86458e-05	0.0530072	0.011314	11	AAAAAAAAAAA	AAAAAAAGCAAAAAGTAAA	-	AT3G45610	Dof
↑ 24 hpi ↑ 2 wpi	blue-turquoise	11	1	1.7e-64	180	188	95.7447	MP00610	3	9.38927e-05	0.0632837	0.011314	11	AAAAAAAAAAA	AAAAAAAAAAAAAAGAGAAA	+	AT5G17430	AP2
↑ 24 hpi ↑ 2 wpi	blue-turquoise	11	1	1.7e-64	180	188	95.7447	MP00076	2	9.51823e-05	0.0641529	0.011314	11	AAAAAAAAAAA	AAAAAAAAAAAAAAAAAAAAA	-	AT2G45660	MIKC_MADS
↑ 24 hpi ↑ 2 wpi	blue-turquoise	11	1	1.7e-64	180	188	95.7447	MP00593	1	0.000109207	0.0736056	0.0118994	11	AAAAAAAAAAA	AAAAAAAAAAAAGTAAAAAAAAAAAAAAA	-	AT5G66940	Dof
↑ 24 hpi ↑ 2 wpi	blue-turquoise	11	1	1.7e-64	180	188	95.7447	MP00210	1	0.000134045	0.0903462	0.013106	11	AAAAAAAAAAA	AAAAAAAAAAAAGTTAAAA	+	AT1G64620	Dof
↑ 24 hpi ↑ 2 wpi	blue-turquoise	11	1	1.7e-64	180	188	95.7447	MP00445	-1	0.000144438	0.0973512	0.013106	10	AAAAAAAAAAA	AAAAAAAAAAGGCAAAAAA	+	AT4G21030	Dof
↑ 24 hpi ↑ 2 wpi	blue-turquoise	11	1	1.7e-64	180	188	95.7447	MP00079	7	0.000150351	0.101336	0.013106	11	AAAAAAAAAAA	AATTTCCAAAAATAGAAAGAA	+	AT5G10140	MIKC_MADS
↑ 24 hpi ↑ 2 wpi	blue-turquoise	11	1	1.7e-64	180	188	95.7447	MP00105	2	0.000163254	0.110033	0.0133413	11	AAAAAAAAAAA	CCAAAAATAGAAAGT	-	AT1G77080	MIKC_MADS
↑ 24 hpi ↑ 2 wpi	blue-turquoise	11	1	1.7e-64	180	188	95.7447	MP00483	8	0.000217823	0.146813	0.0167537	11	AAAAAAAAAAA	AAAAAAGTAAAAAAAAAAAAA	+	AT5G02460	Dof
↑ 24 hpi ↑ 2 wpi	blue-turquoise	11	1	1.7e-64	180	188	95.7447	MP00478	9	0.000466	0.314084	0.0312113	11	AAAAAAAAAAA	AAAAAAGTAAAAAAAAAAAAAAAAAAAA	-	AT4G38000	Dof
↑ 24 hpi ↑ 2 wpi	blue-turquoise	11	1	1.7e-64	180	188	95.7447	MP00243	5	0.000475136	0.320242	0.0312113	11	AAAAAAAAAAA	ACGGTAAAAAATTAAA	+	AT1G76880	Trihelix
↑ 24 hpi ↑ 2 wpi	blue-turquoise	11	1	1.7e-64	180	188	95.7447	MP00468	10	0.000477406	0.321772	0.0312113	11	AAAAAAAAAAA	TTTTCCCGCCAAAAACGTAAA	-	AT4G33280	B3
↑ 24 hpi ↑ 2 wpi	blue-turquoise	11	1	1.7e-64	180	188	95.7447	MP00315	5	0.000598008	0.403057	0.0372342	11	AAAAAAAAAAA	TTTCCAAAAAAGGAAAAAA	+	AT2G45650	MIKC_MADS
↑ 24 hpi ↑ 2 wpi	blue-turquoise	11	1	1.7e-64	180	188	95.7447	MP00508	7	0.00063983	0.431245	0.0380273	11	AAAAAAAAAAA	ACTTTCCAAAAAAGGAAAG	-	AT5G13790	MIKC_MADS
↑ 24 hpi ↑ 2 wpi	blue-turquoise	11	2	2.8e-63	162	188	86.1702	MP00253	3	7.38943e-07	0.000498048	0.000987733	11	CTTTCTCTCTC	TCTCTCTCTCTCTCTCTCTCTCTC	-	AT2G01930	BBR-BPC
↑ 24 hpi ↑ 2 wpi	blue-turquoise	11	2	2.8e-63	162	188	86.1702	MP00540	0	1.98042e-06	0.0013348	0.00129543	11	CTTTCTCTCTC	CTCTCTCTCTCTCTCTCTCTC	+	AT5G42520	BBR-BPC
↑ 24 hpi ↑ 2 wpi	blue-turquoise	11	2	2.8e-63	162	188	86.1702	MP00076	5	2.90741e-06	0.00195959	0.00129543	11	CTTTCTCTCTC	TTTTTTTTTTTTTTTTTTTTT	+	AT2G45660	MIKC_MADS
↑ 24 hpi ↑ 2 wpi	blue-turquoise	11	2	2.8e-63	162	188	86.1702	MP00610	3	1.93818e-05	0.0130633	0.00647684	11	CTTTCTCTCTC	TTTCTCTTTTTTTTTTTTTT	-	AT5G17430	AP2
↑ 24 hpi ↑ 2 wpi	blue-turquoise	11	2	2.8e-63	162	188	86.1702	MP00611	7	3.3e-05	0.022242	0.00882212	11	CTTTCTCTCTC	TTTTTTTTTGTCTTTTTCTT	-	AT2G01570	GRAS
↑ 24 hpi ↑ 2 wpi	blue-turquoise	11	2	2.8e-63	162	188	86.1702	MP00480	0	0.000439362	0.29613	0.0864536	11	CTTTCTCTCTC	CTCTCTCTCTCTCTCTCTCTCTCTCTCTCT	-	AT4G38910	BBR-BPC
↑ 24 hpi ↑ 2 wpi	blue-turquoise	11	2	2.8e-63	162	188	86.1702	MP00080	0	0.000452744	0.305149	0.0864536	11	CTTTCTCTCTC	TTTTCCTTTTTTGG	-	AT5G20240	MIKC_MADS
↑ 24 hpi ↑ 2 wpi	blue-turquoise	11	3	5.4e-45	105	188	55.8511	MP00675	5	0.000235193	0.15852	0.31704	11	GGGAGAGAGAG	GCAGGGGCAGGGAGAGAGAG	-	GRMZM2G017087	TALE
↑ 24 hpi ↑ 2 wpi	blue-turquoise	11	3	5.4e-45	105	188	55.8511	MP00253	12	0.000515918	0.347729	0.347729	11	GGGAGAGAGAG	GAGAGAGAGAGAGAGAGAGAGAGA	+	AT2G01930	BBR-BPC
↑ 24 hpi ↑ 2 wpi	blue-turquoise	11	4	1.3e-36	80	188	42.5532	MP00185	0	2.55646e-07	0.000172305	0.00033144	11	CCACCCCCACC	CCACCTCCACCGCCA	+	AT1G44830	ERF
↑ 24 hpi ↑ 2 wpi	blue-turquoise	11	4	1.3e-36	80	188	42.5532	MP00240	0	7.09323e-07	0.000478084	0.000459812	11	CCACCCCCACC	CCACCTCCACCGCCA	+	AT1G75490	ERF
↑ 24 hpi ↑ 2 wpi	blue-turquoise	11	4	1.3e-36	80	188	42.5532	MP00401	0	1.0712e-06	0.000721992	0.000462933	11	CCACCCCCACC	CCACCTCCACCGACA	+	AT3G50260	ERF
↑ 24 hpi ↑ 2 wpi	blue-turquoise	11	4	1.3e-36	80	188	42.5532	MP00227	5	2.79517e-06	0.00188395	0.000797169	11	CCACCCCCACC	CACCGCCGCCGCCACCGCCA	+	AT1G71450	ERF
↑ 24 hpi ↑ 2 wpi	blue-turquoise	11	4	1.3e-36	80	188	42.5532	MP00302	7	3.07435e-06	0.00207211	0.000797169	11	CCACCCCCACC	TCCACCGCCACCACCACCGCC	-	AT2G40340	ERF
↑ 24 hpi ↑ 2 wpi	blue-turquoise	11	4	1.3e-36	80	188	42.5532	MP00595	0	4.34923e-06	0.00293138	0.000907977	11	CCACCCCCACC	CCACCGCCACCGACA	+	AT5G67190	ERF
↑ 24 hpi ↑ 2 wpi	blue-turquoise	11	4	1.3e-36	80	188	42.5532	MP00585	0	4.90237e-06	0.0033042	0.000907977	11	CCACCCCCACC	CCACCGCCGCCGCCA	+	AT5G65130	ERF
↑ 24 hpi ↑ 2 wpi	blue-turquoise	11	4	1.3e-36	80	188	42.5532	MP00156	6	7.69007e-06	0.0051831	0.00124625	11	CCACCCCCACC	CCACCACCACCTCCACCGAC	+	AT1G21910	ERF
↑ 24 hpi ↑ 2 wpi	blue-turquoise	11	4	1.3e-36	80	188	42.5532	MP00366	3	2.99949e-05	0.0202165	0.00432087	11	CCACCCCCACC	CCACCGCCTCCGCCGCCGCCA	+	AT3G20310	ERF
↑ 24 hpi ↑ 2 wpi	blue-turquoise	11	4	1.3e-36	80	188	42.5532	MP00458	6	3.38849e-05	0.0228385	0.00439312	11	CCACCCCCACC	CCACCACCGCCTCCACCGCC	-	AT4G28140	ERF
↑ 24 hpi ↑ 2 wpi	blue-turquoise	11	4	1.3e-36	80	188	42.5532	MP00527	7	4.14597e-05	0.0279439	0.00488653	11	CCACCCCCACC	TCCGCCGCCGCCGCCGCCGCC	+	AT5G25390	ERF
↑ 24 hpi ↑ 2 wpi	blue-turquoise	11	4	1.3e-36	80	188	42.5532	MP00124	4	5.68354e-05	0.0383071	0.00614051	11	CCACCCCCACC	TCCACCGCCTCCGCCGCCGCC	+	AT1G03800	ERF
↑ 24 hpi ↑ 2 wpi	blue-turquoise	11	4	1.3e-36	80	188	42.5532	MP00292	0	7.09577e-05	0.0478255	0.00707657	11	CCACCCCCACC	CCACCTCCACCGACA	-	AT2G35700	ERF
↑ 24 hpi ↑ 2 wpi	blue-turquoise	11	4	1.3e-36	80	188	42.5532	MP00581	4	8.5512e-05	0.0576351	0.00791892	11	CCACCCCCACC	TCCGCCGCCGCCTCCGCCGCC	+	AT5G63090	LBD
↑ 24 hpi ↑ 2 wpi	blue-turquoise	11	4	1.3e-36	80	188	42.5532	MP00549	0	0.000113967	0.0768138	0.0096372	11	CCACCCCCACC	CCACCGCCGCCGCCA	+	AT5G47230	ERF
↑ 24 hpi ↑ 2 wpi	blue-turquoise	11	4	1.3e-36	80	188	42.5532	MP00441	1	0.000119415	0.0804859	0.0096372	11	CCACCCCCACC	GCCGCCGCCGCCGCCGC	-	AT4G18450	ERF
↑ 24 hpi ↑ 2 wpi	blue-turquoise	11	4	1.3e-36	80	188	42.5532	MP00572	2	0.000126367	0.0851713	0.0096372	11	CCACCCCCACC	CGCCGCCGCCGCCGCCGCC	+	AT5G61600	ERF
↑ 24 hpi ↑ 2 wpi	blue-turquoise	11	4	1.3e-36	80	188	42.5532	MP00217	0	0.000164541	0.110901	0.0116738	11	CCACCCCCACC	CCGCCGCCGCCGCCA	+	AT1G68550	ERF
↑ 24 hpi ↑ 2 wpi	blue-turquoise	11	4	1.3e-36	80	188	42.5532	MP00183	0	0.000180084	0.121377	0.0116738	11	CCACCCCCACC	CCTCCGCCGCCGCCA	-	AT1G43160	ERF
↑ 24 hpi ↑ 2 wpi	blue-turquoise	11	4	1.3e-36	80	188	42.5532	MP00436	-1	0.000180084	0.121377	0.0116738	10	CCACCCCCACC	CACCGCCACCGACAC	+	AT4G16750	ERF
↑ 24 hpi ↑ 2 wpi	blue-turquoise	11	4	1.3e-36	80	188	42.5532	MP00456	9	0.000246612	0.166217	0.0139012	11	CCACCCCCACC	CCTCCGCCGCCGCCGCCGCCG	+	AT4G27950	ERF
↑ 24 hpi ↑ 2 wpi	blue-turquoise	11	4	1.3e-36	80	188	42.5532	MP00548	3	0.000246612	0.166217	0.0139012	11	CCACCCCCACC	CCGCCGCCTCCGCCGCCGCCA	+	AT5G47220	ERF
↑ 24 hpi ↑ 2 wpi	blue-turquoise	11	4	1.3e-36	80	188	42.5532	MP00542	9	0.000246612	0.166217	0.0139012	11	CCACCCCCACC	CCGCCGCCGCCACCGCCGCCG	-	AT5G44210	ERF
↑ 24 hpi ↑ 2 wpi	blue-turquoise	11	4	1.3e-36	80	188	42.5532	MP00230	0	0.000296244	0.199668	0.015245	11	CCACCCCCACC	CCACCGCCGCCGCCATTTCCG	+	AT1G72360	ERF
↑ 24 hpi ↑ 2 wpi	blue-turquoise	11	4	1.3e-36	80	188	42.5532	MP00437	0	0.000296244	0.199668	0.015245	11	CCACCCCCACC	CCGCCGCCGCCGCCGCCACCG	+	AT4G17490	ERF
↑ 24 hpi ↑ 2 wpi	blue-turquoise	11	4	1.3e-36	80	188	42.5532	MP00164	0	0.000305728	0.20606	0.015245	11	CCACCCCCACC	CCACCGCCGCCGCCA	+	AT1G28370	ERF
↑ 24 hpi ↑ 2 wpi	blue-turquoise	11	4	1.3e-36	80	188	42.5532	MP00346	0	0.000324368	0.218624	0.0153006	11	CCACCCCCACC	CCACCTCCACCGACATAACCA	-	AT3G11020	ERF
↑ 24 hpi ↑ 2 wpi	blue-turquoise	11	4	1.3e-36	80	188	42.5532	MP00411	-3	0.000330445	0.22272	0.0153006	8	CCACCCCCACC	CCGCCACCGCC	+	AT3G57600	ERF
↑ 24 hpi ↑ 2 wpi	blue-turquoise	11	4	1.3e-36	80	188	42.5532	MP00289	0	0.000363088	0.244721	0.0160184	11	CCACCCCCACC	CCTCCGCCGCCGCCA	+	AT2G33710	ERF
↑ 24 hpi ↑ 2 wpi	blue-turquoise	11	4	1.3e-36	80	188	42.5532	MP00202	1	0.000395369	0.266478	0.0160184	11	CCACCCCCACC	TCCTCCGCCGCCGCC	+	AT1G53170	ERF
↑ 24 hpi ↑ 2 wpi	blue-turquoise	11	4	1.3e-36	80	188	42.5532	MP00520	0	0.000395369	0.266478	0.0160184	11	CCACCCCCACC	CCGCCGCCGCCGCCA	+	AT5G18560	ERF
↑ 24 hpi ↑ 2 wpi	blue-turquoise	11	4	1.3e-36	80	188	42.5532	MP00194	0	0.000395369	0.266478	0.0160184	11	CCACCCCCACC	CCACCGCCGCCGCCA	-	AT1G50640	ERF
↑ 24 hpi ↑ 2 wpi	blue-turquoise	11	4	1.3e-36	80	188	42.5532	MP00163	0	0.000468062	0.315474	0.0183889	11	CCACCCCCACC	CCACCGCCGCCGCCA	-	AT1G28160	ERF
↑ 24 hpi ↑ 2 wpi	blue-turquoise	11	4	1.3e-36	80	188	42.5532	MP00430	2	0.00049437	0.333205	0.0188353	11	CCACCCCCACC	CTTCATCACCACCGACAAT	+	AT4G06746	ERF
↑ 24 hpi ↑ 2 wpi	blue-turquoise	11	4	1.3e-36	80	188	42.5532	MP00495	3	0.000508886	0.342989	0.0188353	11	CCACCCCCACC	CCGCCGCCACCGCCG	+	AT5G07310	ERF
↑ 24 hpi ↑ 2 wpi	blue-turquoise	11	4	1.3e-36	80	188	42.5532	MP00188	-3	0.000523007	0.352507	0.0188353	8	CCACCCCCACC	CCACCACCGACAC	-	AT1G46768	ERF
↑ 24 hpi ↑ 2 wpi	blue-turquoise	11	4	1.3e-36	80	188	42.5532	MP00158	1	0.000552993	0.372717	0.0193769	11	CCACCCCCACC	TCCACCGCCACCGCC	-	AT1G22810	ERF
↑ 24 hpi ↑ 2 wpi	blue-turquoise	11	4	1.3e-36	80	188	42.5532	MP00276	-1	0.000700475	0.47212	0.0235201	10	CCACCCCCACC	TGCCACCACCGACAATT	-	AT2G23340	ERF
↑ 24 hpi ↑ 2 wpi	blue-turquoise	11	4	1.3e-36	80	188	42.5532	MP00519	4	0.000707517	0.476866	0.0235201	11	CCACCCCCACC	TCCACCGCCTCCACC	-	AT5G18450	ERF
↑ 24 hpi ↑ 2 wpi	blue-turquoise	11	5	4.6e-40	149	188	79.2553	MP00192	0	4.76693e-07	0.000321291	0.000623553	11	TTTTTTTTTTT	TTTTTTTTTTTTTTT	-	AT1G49480	B3
↑ 24 hpi ↑ 2 wpi	blue-turquoise	11	5	4.6e-40	149	188	79.2553	MP00407	5	5.05126e-06	0.00340455	0.00256732	11	TTTTTTTTTTT	TTTACTTTTTTTTTTTTTTTT	+	AT3G55370	Dof
↑ 24 hpi ↑ 2 wpi	blue-turquoise	11	5	4.6e-40	149	188	79.2553	MP00223	7	5.88799e-06	0.0039685	0.00256732	11	TTTTTTTTTTT	TTTTCACTTTTTCTTTTTTTTTTTTTT	+	AT1G69570	Dof
↑ 24 hpi ↑ 2 wpi	blue-turquoise	11	5	4.6e-40	149	188	79.2553	MP00166	7	8.1187e-05	0.05472	0.0228875	11	TTTTTTTTTTT	TTTTCACTTTTTCTTTTTTTT	-	AT1G29160	Dof
↑ 24 hpi ↑ 2 wpi	blue-turquoise	11	5	4.6e-40	149	188	79.2553	MP00580	7	8.74849e-05	0.0589648	0.0228875	11	TTTTTTTTTTT	TTTTTACTTTTTCTTTTTTTT	-	AT5G62940	Dof
↑ 24 hpi ↑ 2 wpi	blue-turquoise	11	5	4.6e-40	149	188	79.2553	MP00394	7	0.000130391	0.0878837	0.0254084	11	TTTTTTTTTTT	TTTTCACTTTTTCTTTTTT	-	AT3G47500	Dof
↑ 24 hpi ↑ 2 wpi	blue-turquoise	11	5	4.6e-40	149	188	79.2553	MP00199	10	0.000135969	0.0916434	0.0254084	11	TTTTTTTTTTT	TTTTTTTTACTTTTTCTTTTT	-	AT1G51700	Dof
↑ 24 hpi ↑ 2 wpi	blue-turquoise	11	5	4.6e-40	149	188	79.2553	MP00392	5	0.000161579	0.108904	0.0264198	11	TTTTTTTTTTT	TTTACTTTTTGCTTTTTTT	+	AT3G45610	Dof
↑ 24 hpi ↑ 2 wpi	blue-turquoise	11	5	4.6e-40	149	188	79.2553	MP00076	8	0.0002576	0.173623	0.0325542	11	TTTTTTTTTTT	TTTTTTTTTTTTTTTTTTTTT	+	AT2G45660	MIKC_MADS
↑ 24 hpi ↑ 2 wpi	blue-turquoise	11	5	4.6e-40	149	188	79.2553	MP00593	17	0.000263789	0.177794	0.0325542	11	TTTTTTTTTTT	TTTTTTTTTTTTTTTACTTTTTTTTTTTT	+	AT5G66940	Dof
↑ 24 hpi ↑ 2 wpi	blue-turquoise	11	5	4.6e-40	149	188	79.2553	MP00210	7	0.00028228	0.190256	0.0325542	11	TTTTTTTTTTT	TTTTAACTTTTTTTTTTTT	-	AT1G64620	Dof
↑ 24 hpi ↑ 2 wpi	blue-turquoise	11	5	4.6e-40	149	188	79.2553	MP00080	1	0.000314756	0.212145	0.0325542	11	TTTTTTTTTTT	TTTTCCTTTTTTGG	-	AT5G20240	MIKC_MADS
↑ 24 hpi ↑ 2 wpi	blue-turquoise	11	5	4.6e-40	149	188	79.2553	MP00445	9	0.000323531	0.21806	0.0325542	10	TTTTTTTTTTT	TTTTTTGCCTTTTTTTTTT	-	AT4G21030	Dof
↑ 24 hpi ↑ 2 wpi	blue-turquoise	11	5	4.6e-40	149	188	79.2553	MP00483	8	0.000388851	0.262086	0.0355515	11	TTTTTTTTTTT	TTTTTTTTTTTTTACTTTTTT	-	AT5G02460	Dof
↑ 24 hpi ↑ 2 wpi	blue-turquoise	11	5	4.6e-40	149	188	79.2553	MP00610	6	0.000407675	0.274773	0.0355515	11	TTTTTTTTTTT	TTTCTCTTTTTTTTTTTTTT	-	AT5G17430	AP2
↑ 24 hpi ↑ 2 wpi	blue-turquoise	11	5	4.6e-40	149	188	79.2553	MP00105	2	0.000490029	0.33028	0.0400624	11	TTTTTTTTTTT	ACTTTCTATTTTTGG	+	AT1G77080	MIKC_MADS
↑ 24 hpi ↑ 2 wpi	blue-turquoise	11	5	4.6e-40	149	188	79.2553	MP00243	0	0.000649015	0.437436	0.0455872	11	TTTTTTTTTTT	TTTAATTTTTTACCGT	-	AT1G76880	Trihelix
↑ 24 hpi ↑ 2 wpi	blue-turquoise	11	5	4.6e-40	149	188	79.2553	MP00478	15	0.000660378	0.445095	0.0455872	11	TTTTTTTTTTT	TTTTTTTTTTTTTTTTTTTTACTTTTTT	+	AT4G38000	Dof
↑ 24 hpi ↑ 2 wpi	blue-turquoise	11	5	4.6e-40	149	188	79.2553	MP00079	3	0.000662159	0.446295	0.0455872	11	TTTTTTTTTTT	TTCTTTCTATTTTTGGAAATT	-	AT5G10140	MIKC_MADS
↑ 24 hpi ↑ 2 wpi	blue-turquoise	11	6	1.5e-05	29	188	15.4255	MP00495	2	2.01808e-06	0.00136018	0.00196737	11	GCCGCCGCCCC	CCGCCGCCACCGCCG	+	AT5G07310	ERF
↑ 24 hpi ↑ 2 wpi	blue-turquoise	11	6	1.5e-05	29	188	15.4255	MP00456	2	4.95135e-06	0.00333721	0.00196737	11	GCCGCCGCCCC	CCTCCGCCGCCGCCGCCGCCG	+	AT4G27950	ERF
↑ 24 hpi ↑ 2 wpi	blue-turquoise	11	6	1.5e-05	29	188	15.4255	MP00527	6	4.95135e-06	0.00333721	0.00196737	11	GCCGCCGCCCC	TCCGCCGCCGCCGCCGCCGCC	+	AT5G25390	ERF
↑ 24 hpi ↑ 2 wpi	blue-turquoise	11	6	1.5e-05	29	188	15.4255	MP00027	-1	6.06988e-06	0.0040911	0.00196737	8	GCCGCCGCCCC	CCGCCGCC	+	AT4G23750	ERF
↑ 24 hpi ↑ 2 wpi	blue-turquoise	11	6	1.5e-05	29	188	15.4255	MP00526	3	1.28322e-05	0.00864891	0.0025523	11	GCCGCCGCCCC	TCCTCCGCCGCCACCTCCG	-	AT5G25190	ERF
↑ 24 hpi ↑ 2 wpi	blue-turquoise	11	6	1.5e-05	29	188	15.4255	MP00373	2	1.39017e-05	0.00936977	0.0025523	11	GCCGCCGCCCC	CCGCCGCCGCCGCCG	-	AT3G23220	ERF
↑ 24 hpi ↑ 2 wpi	blue-turquoise	11	6	1.5e-05	29	188	15.4255	MP00581	3	1.74447e-05	0.0117577	0.0025523	11	GCCGCCGCCCC	TCCGCCGCCGCCTCCGCCGCC	+	AT5G63090	LBD
↑ 24 hpi ↑ 2 wpi	blue-turquoise	11	6	1.5e-05	29	188	15.4255	MP00302	6	1.74447e-05	0.0117577	0.0025523	11	GCCGCCGCCCC	TCCACCGCCACCACCACCGCC	-	AT2G40340	ERF
↑ 24 hpi ↑ 2 wpi	blue-turquoise	11	6	1.5e-05	29	188	15.4255	MP00227	4	1.77177e-05	0.0119417	0.0025523	11	GCCGCCGCCCC	CACCGCCGCCGCCACCGCCA	+	AT1G71450	ERF
↑ 24 hpi ↑ 2 wpi	blue-turquoise	11	6	1.5e-05	29	188	15.4255	MP00441	3	2.1358e-05	0.0143953	0.00276903	11	GCCGCCGCCCC	GCCGCCGCCGCCGCCGC	-	AT4G18450	ERF
↑ 24 hpi ↑ 2 wpi	blue-turquoise	11	6	1.5e-05	29	188	15.4255	MP00549	2	2.59664e-05	0.0175013	0.00286925	11	GCCGCCGCCCC	CCACCGCCGCCGCCA	+	AT5G47230	ERF
↑ 24 hpi ↑ 2 wpi	blue-turquoise	11	6	1.5e-05	29	188	15.4255	MP00542	2	2.68562e-05	0.0181011	0.00286925	11	GCCGCCGCCCC	CCGCCGCCGCCACCGCCGCCG	-	AT5G44210	ERF
↑ 24 hpi ↑ 2 wpi	blue-turquoise	11	6	1.5e-05	29	188	15.4255	MP00674	-2	2.91262e-05	0.0196311	0.00286925	9	GCCGCCGCCCC	CGGTGCCCCC	+	AT2G40220	ERF
↑ 24 hpi ↑ 2 wpi	blue-turquoise	11	6	1.5e-05	29	188	15.4255	MP00509	3	3.31619e-05	0.0223511	0.00286925	11	GCCGCCGCCCC	TCCGCCGCCGCCACCGCCGCC	+	AT5G13910	ERF
↑ 24 hpi ↑ 2 wpi	blue-turquoise	11	6	1.5e-05	29	188	15.4255	MP00623	-2	3.31966e-05	0.0223745	0.00286925	8	GCCGCCGCCCC	CGCCGCCA	+	PGSC0003DMT400068959	ERF
↑ 24 hpi ↑ 2 wpi	blue-turquoise	11	6	1.5e-05	29	188	15.4255	MP00109	-1	4.30653e-05	0.029026	0.00348959	8	GCCGCCGCCCC	GCGCCGCC	+	AT3G16770	ERF
↑ 24 hpi ↑ 2 wpi	blue-turquoise	11	6	1.5e-05	29	188	15.4255	MP00556	1	5.21398e-05	0.0351423	0.00372409	11	GCCGCCGCCCC	CTCCGCCGCCGCCAC	-	AT5G51190	ERF
↑ 24 hpi ↑ 2 wpi	blue-turquoise	11	6	1.5e-05	29	188	15.4255	MP00572	7	5.57666e-05	0.0375867	0.00372409	11	GCCGCCGCCCC	CGCCGCCGCCGCCGCCGCC	+	AT5G61600	ERF
↑ 24 hpi ↑ 2 wpi	blue-turquoise	11	6	1.5e-05	29	188	15.4255	MP00217	2	5.74491e-05	0.0387207	0.00372409	11	GCCGCCGCCCC	CCGCCGCCGCCGCCA	+	AT1G68550	ERF
↑ 24 hpi ↑ 2 wpi	blue-turquoise	11	6	1.5e-05	29	188	15.4255	MP00286	1	5.74491e-05	0.0387207	0.00372409	11	GCCGCCGCCCC	CGCCTCCGCCGCCGC	+	AT2G31230	ERF
↑ 24 hpi ↑ 2 wpi	blue-turquoise	11	6	1.5e-05	29	188	15.4255	MP00437	5	6.1311e-05	0.0413236	0.00378517	11	GCCGCCGCCCC	CCGCCGCCGCCGCCGCCACCG	+	AT4G17490	ERF
↑ 24 hpi ↑ 2 wpi	blue-turquoise	11	6	1.5e-05	29	188	15.4255	MP00029	-1	6.81824e-05	0.045955	0.00401806	10	GCCGCCGCCCC	CCGCCGCCAT	+	AT5G43410	ERF
↑ 24 hpi ↑ 2 wpi	blue-turquoise	11	6	1.5e-05	29	188	15.4255	MP00124	9	7.48167e-05	0.0504264	0.0040416	11	GCCGCCGCCCC	TCCACCGCCTCCGCCGCCGCC	+	AT1G03800	ERF
↑ 24 hpi ↑ 2 wpi	blue-turquoise	11	6	1.5e-05	29	188	15.4255	MP00548	5	7.48167e-05	0.0504264	0.0040416	11	GCCGCCGCCCC	CCGCCGCCTCCGCCGCCGCCA	+	AT5G47220	ERF
↑ 24 hpi ↑ 2 wpi	blue-turquoise	11	6	1.5e-05	29	188	15.4255	MP00230	5	8.25615e-05	0.0556465	0.00428158	11	GCCGCCGCCCC	CCACCGCCGCCGCCATTTCCG	+	AT1G72360	ERF
↑ 24 hpi ↑ 2 wpi	blue-turquoise	11	6	1.5e-05	29	188	15.4255	MP00183	2	9.24329e-05	0.0622998	0.00460914	11	GCCGCCGCCCC	CCTCCGCCGCCGCCA	-	AT1G43160	ERF
↑ 24 hpi ↑ 2 wpi	blue-turquoise	11	6	1.5e-05	29	188	15.4255	MP00289	2	0.000101474	0.0683933	0.00487255	11	GCCGCCGCCCC	CCTCCGCCGCCGCCA	+	AT2G33710	ERF
↑ 24 hpi ↑ 2 wpi	blue-turquoise	11	6	1.5e-05	29	188	15.4255	MP00358	2	0.000111334	0.075039	0.00497732	11	GCCGCCGCCCC	CCTCCGCCGCCATTT	+	AT3G15210	ERF
↑ 24 hpi ↑ 2 wpi	blue-turquoise	11	6	1.5e-05	29	188	15.4255	MP00585	5	0.000111334	0.075039	0.00497732	10	GCCGCCGCCCC	CCACCGCCGCCGCCA	+	AT5G65130	ERF
↑ 24 hpi ↑ 2 wpi	blue-turquoise	11	6	1.5e-05	29	188	15.4255	MP00202	3	0.000122082	0.0822831	0.00506886	11	GCCGCCGCCCC	TCCTCCGCCGCCGCC	+	AT1G53170	ERF
↑ 24 hpi ↑ 2 wpi	blue-turquoise	11	6	1.5e-05	29	188	15.4255	MP00163	5	0.000122082	0.0822831	0.00506886	10	GCCGCCGCCCC	CCACCGCCGCCGCCA	-	AT1G28160	ERF
↑ 24 hpi ↑ 2 wpi	blue-turquoise	11	6	1.5e-05	29	188	15.4255	MP00020	0	0.00012511	0.0843245	0.00506886	10	GCCGCCGCCCC	GGCGCCGCCT	+	AT4G36900	ERF
↑ 24 hpi ↑ 2 wpi	blue-turquoise	11	6	1.5e-05	29	188	15.4255	MP00366	5	0.00013376	0.0901543	0.00525508	11	GCCGCCGCCCC	CCACCGCCTCCGCCGCCGCCA	+	AT3G20310	ERF
↑ 24 hpi ↑ 2 wpi	blue-turquoise	11	6	1.5e-05	29	188	15.4255	MP00164	2	0.000146541	0.0987687	0.00542823	11	GCCGCCGCCCC	CCACCGCCGCCGCCA	+	AT1G28370	ERF
↑ 24 hpi ↑ 2 wpi	blue-turquoise	11	6	1.5e-05	29	188	15.4255	MP00194	5	0.000146541	0.0987687	0.00542823	10	GCCGCCGCCCC	CCACCGCCGCCGCCA	-	AT1G50640	ERF
↑ 24 hpi ↑ 2 wpi	blue-turquoise	11	6	1.5e-05	29	188	15.4255	MP00204	2	0.000177301	0.119501	0.0063852	11	GCCGCCGCCCC	CCTCCGCCGCCATTTCCGCCG	-	AT1G53910	ERF
↑ 24 hpi ↑ 2 wpi	blue-turquoise	11	6	1.5e-05	29	188	15.4255	MP00520	2	0.000191919	0.129354	0.00658227	11	GCCGCCGCCCC	CCGCCGCCGCCGCCA	+	AT5G18560	ERF
↑ 24 hpi ↑ 2 wpi	blue-turquoise	11	6	1.5e-05	29	188	15.4255	MP00584	1	0.000192927	0.130033	0.00658227	11	GCCGCCGCCCC	CGCCGCCGCCATTTCCGCC	-	AT5G64750	ERF
↑ 24 hpi ↑ 2 wpi	blue-turquoise	11	6	1.5e-05	29	188	15.4255	MP00519	0	0.00020975	0.141371	0.00697273	11	GCCGCCGCCCC	TCCACCGCCTCCACC	-	AT5G18450	ERF
↑ 24 hpi ↑ 2 wpi	blue-turquoise	11	6	1.5e-05	29	188	15.4255	MP00411	2	0.000231666	0.156143	0.00750877	9	GCCGCCGCCCC	CCGCCACCGCC	+	AT3G57600	ERF
↑ 24 hpi ↑ 2 wpi	blue-turquoise	11	6	1.5e-05	29	188	15.4255	MP00158	0	0.000495709	0.334108	0.0156751	11	GCCGCCGCCCC	TCCACCGCCACCGCC	-	AT1G22810	ERF
↑ 24 hpi ↑ 2 wpi	blue-turquoise	11	6	1.5e-05	29	188	15.4255	MP00521	5	0.000585283	0.394481	0.0180669	10	GCCGCCGCCCC	CCGCCGCCGCCGGCG	+	AT5G19790	ERF
↑ 24 hpi ↑ 2 wpi	blue-turquoise	11	7	1.5e-10	72	188	38.2979	MP00240	3	6.09526e-05	0.041082	0.0321074	11	TGGTGGTGGGG	TGGCGGTGGAGGTGG	-	AT1G75490	ERF
↑ 24 hpi ↑ 2 wpi	blue-turquoise	11	7	1.5e-10	72	188	38.2979	MP00585	6	9.89607e-05	0.0666995	0.0321074	9	TGGTGGTGGGG	TGGCGGCGGCGGTGG	-	AT5G65130	ERF
↑ 24 hpi ↑ 2 wpi	blue-turquoise	11	7	1.5e-10	72	188	38.2979	MP00185	3	0.000119486	0.0805335	0.0321074	11	TGGTGGTGGGG	TGGCGGTGGAGGTGG	-	AT1G44830	ERF
↑ 24 hpi ↑ 2 wpi	blue-turquoise	11	7	1.5e-10	72	188	38.2979	MP00401	3	0.000131152	0.0883962	0.0321074	11	TGGTGGTGGGG	TGTCGGTGGAGGTGG	-	AT3G50260	ERF
↑ 24 hpi ↑ 2 wpi	blue-turquoise	11	7	1.5e-10	72	188	38.2979	MP00527	5	0.000167592	0.112957	0.0321074	11	TGGTGGTGGGG	GGCGGCGGCGGCGGCGGCGGA	-	AT5G25390	ERF
↑ 24 hpi ↑ 2 wpi	blue-turquoise	11	7	1.5e-10	72	188	38.2979	MP00595	3	0.00018907	0.127433	0.0321074	11	TGGTGGTGGGG	TGTCGGTGGCGGTGG	-	AT5G67190	ERF
↑ 24 hpi ↑ 2 wpi	blue-turquoise	11	7	1.5e-10	72	188	38.2979	MP00156	5	0.000224493	0.151309	0.0321074	11	TGGTGGTGGGG	GTCGGTGGAGGTGGTGGTGG	-	AT1G21910	ERF
↑ 24 hpi ↑ 2 wpi	blue-turquoise	11	7	1.5e-10	72	188	38.2979	MP00458	2	0.000269339	0.181535	0.0321074	11	TGGTGGTGGGG	GGCGGTGGAGGCGGTGGTGG	+	AT4G28140	ERF
↑ 24 hpi ↑ 2 wpi	blue-turquoise	11	7	1.5e-10	72	188	38.2979	MP00427	2	0.000276498	0.18636	0.0321074	11	TGGTGGTGGGG	GGTGGTGGTTGAGG	-	AT4G01680	MYB
↑ 24 hpi ↑ 2 wpi	blue-turquoise	11	7	1.5e-10	72	188	38.2979	MP00227	3	0.000294722	0.198642	0.0321074	11	TGGTGGTGGGG	TGGCGGTGGCGGCGGCGGTG	-	AT1G71450	ERF
↑ 24 hpi ↑ 2 wpi	blue-turquoise	11	7	1.5e-10	72	188	38.2979	MP00411	-1	0.000312758	0.210799	0.0321074	10	TGGTGGTGGGG	GGCGGTGGCGG	-	AT3G57600	ERF
↑ 24 hpi ↑ 2 wpi	blue-turquoise	11	7	1.5e-10	72	188	38.2979	MP00302	-1	0.00031912	0.215087	0.0321074	10	TGGTGGTGGGG	GGCGGTGGTGGTGGCGGTGGA	+	AT2G40340	ERF
↑ 24 hpi ↑ 2 wpi	blue-turquoise	11	7	1.5e-10	72	188	38.2979	MP00436	4	0.000321074	0.216404	0.0321074	11	TGGTGGTGGGG	GTGTCGGTGGCGGTG	-	AT4G16750	ERF
↑ 24 hpi ↑ 2 wpi	blue-turquoise	11	7	1.5e-10	72	188	38.2979	MP00182	2	0.000544347	0.36689	0.0505465	11	TGGTGGTGGGG	ATGGTCGGTGGAGG	+	AT1G36060	ERF
↑ 24 hpi ↑ 2 wpi	blue-turquoise	11	7	1.5e-10	72	188	38.2979	MP00292	3	0.000630028	0.424639	0.0546024	11	TGGTGGTGGGG	TGTCGGTGGAGGTGG	+	AT2G35700	ERF
↑ 24 hpi ↑ 2 wpi	blue-turquoise	11	7	1.5e-10	72	188	38.2979	MP00386	2	0.000683787	0.460873	0.0555577	11	TGGTGGTGGGG	GTTGGTGGTTGGGAA	-	AT3G28910	MYB
↑ 24 hpi ↑ 2 wpi	blue-turquoise	12	1	1.3e-77	188	188	100	MP00407	4	4.26767e-08	2.87641e-05	5.58014e-05	12	AAAAAAAAAAAA	AAAAAAAAAAAAAAAAGTAAA	-	AT3G55370	Dof
↑ 24 hpi ↑ 2 wpi	blue-turquoise	12	1	1.3e-77	188	188	100	MP00076	3	2.3259e-07	0.000156765	0.000113774	12	AAAAAAAAAAAA	AAAAAAAAAAAAAAAAAAAAA	-	AT2G45660	MIKC_MADS
↑ 24 hpi ↑ 2 wpi	blue-turquoise	12	1	1.3e-77	188	188	100	MP00610	4	3.0151e-07	0.000203218	0.000113774	12	AAAAAAAAAAAA	AAAAAAAAAAAAAAGAGAAA	+	AT5G17430	AP2
↑ 24 hpi ↑ 2 wpi	blue-turquoise	12	1	1.3e-77	188	188	100	MP00192	3	3.48055e-07	0.000234589	0.000113774	12	AAAAAAAAAAAA	AAAAAAAAAAAAAAA	+	AT1G49480	B3
↑ 24 hpi ↑ 2 wpi	blue-turquoise	12	1	1.3e-77	188	188	100	MP00223	8	6.74022e-07	0.000454291	0.000176262	12	AAAAAAAAAAAA	AAAAAAAAAAAAAAGAAAAAGTGAAAA	-	AT1G69570	Dof
↑ 24 hpi ↑ 2 wpi	blue-turquoise	12	1	1.3e-77	188	188	100	MP00166	2	3.0518e-06	0.00205691	0.000665058	12	AAAAAAAAAAAA	AAAAAAAAGAAAAAGTGAAAA	+	AT1G29160	Dof
↑ 24 hpi ↑ 2 wpi	blue-turquoise	12	1	1.3e-77	188	188	100	MP00080	2	3.59522e-06	0.00242318	0.000671556	12	AAAAAAAAAAAA	CCAAAAAAGGAAAA	+	AT5G20240	MIKC_MADS
↑ 24 hpi ↑ 2 wpi	blue-turquoise	12	1	1.3e-77	188	188	100	MP00483	9	5.05331e-06	0.00340593	0.000825924	12	AAAAAAAAAAAA	AAAAAAGTAAAAAAAAAAAAA	+	AT5G02460	Dof
↑ 24 hpi ↑ 2 wpi	blue-turquoise	12	1	1.3e-77	188	188	100	MP00394	0	7.31628e-06	0.00493118	0.000956632	12	AAAAAAAAAAAA	AAAAAAGAAAAAGTGAAAA	+	AT3G47500	Dof
↑ 24 hpi ↑ 2 wpi	blue-turquoise	12	1	1.3e-77	188	188	100	MP00392	2	7.31628e-06	0.00493118	0.000956632	12	AAAAAAAAAAAA	AAAAAAAGCAAAAAGTAAA	-	AT3G45610	Dof
↑ 24 hpi ↑ 2 wpi	blue-turquoise	12	1	1.3e-77	188	188	100	MP00580	2	1.20256e-05	0.00810523	0.00142944	12	AAAAAAAAAAAA	AAAAAAAAGAAAAAGTAAAAA	+	AT5G62940	Dof
↑ 24 hpi ↑ 2 wpi	blue-turquoise	12	1	1.3e-77	188	188	100	MP00593	8	1.93507e-05	0.0130423	0.00210848	12	AAAAAAAAAAAA	AAAAAAAAAAAAGTAAAAAAAAAAAAAAA	-	AT5G66940	Dof
↑ 24 hpi ↑ 2 wpi	blue-turquoise	12	1	1.3e-77	188	188	100	MP00478	9	2.90458e-05	0.0195769	0.00292142	12	AAAAAAAAAAAA	AAAAAAGTAAAAAAAAAAAAAAAAAAAA	-	AT4G38000	Dof
↑ 24 hpi ↑ 2 wpi	blue-turquoise	12	1	1.3e-77	188	188	100	MP00210	0	3.73299e-05	0.0251604	0.00348645	12	AAAAAAAAAAAA	AAAAAAAAAAAAGTTAAAA	+	AT1G64620	Dof
↑ 24 hpi ↑ 2 wpi	blue-turquoise	12	1	1.3e-77	188	188	100	MP00281	9	5.01383e-05	0.0337932	0.00437051	12	AAAAAAAAAAAA	AAAAAAGTAAAAAAAAAAAAA	-	AT2G28810	Dof
↑ 24 hpi ↑ 2 wpi	blue-turquoise	12	1	1.3e-77	188	188	100	MP00199	-1	8.99377e-05	0.060618	0.00734981	11	AAAAAAAAAAAA	AAAAAGAAAAAGTAAAAAAAA	+	AT1G51700	Dof
↑ 24 hpi ↑ 2 wpi	blue-turquoise	12	1	1.3e-77	188	188	100	MP00402	1	0.000170713	0.11506	0.0128426	12	AAAAAAAAAAAA	AAAAAGTAAAAAAAAAAAAAA	-	AT3G50410	Dof
↑ 24 hpi ↑ 2 wpi	blue-turquoise	12	1	1.3e-77	188	188	100	MP00295	2	0.000176795	0.11916	0.0128426	12	AAAAAAAAAAAA	CAAAAAGTAAAAAAA	-	AT2G37590	Dof
↑ 24 hpi ↑ 2 wpi	blue-turquoise	12	1	1.3e-77	188	188	100	MP00611	4	0.000195575	0.131817	0.013459	12	AAAAAAAAAAAA	AAGAAAAAGACAAAAAAAAA	+	AT2G01570	GRAS
↑ 24 hpi ↑ 2 wpi	blue-turquoise	12	1	1.3e-77	188	188	100	MP00315	6	0.000221063	0.148997	0.0144524	12	AAAAAAAAAAAA	TTTCCAAAAAAGGAAAAAA	+	AT2G45650	MIKC_MADS
↑ 24 hpi ↑ 2 wpi	blue-turquoise	12	1	1.3e-77	188	188	100	MP00256	3	0.000249405	0.168099	0.0155289	12	AAAAAAAAAAAA	CACAAAACGACAAAAAA	+	AT2G02080	C2H2
↑ 24 hpi ↑ 2 wpi	blue-turquoise	12	1	1.3e-77	188	188	100	MP00445	-2	0.000346769	0.233723	0.0206097	10	AAAAAAAAAAAA	AAAAAAAAAAGGCAAAAAA	+	AT4G21030	Dof
↑ 24 hpi ↑ 2 wpi	blue-turquoise	12	1	1.3e-77	188	188	100	MP00592	3	0.000516601	0.348189	0.0281477	12	AAAAAAAAAAAA	AAGAAAACGACAAAAAA	+	AT5G66730	C2H2
↑ 24 hpi ↑ 2 wpi	blue-turquoise	12	1	1.3e-77	188	188	100	MP00485	3	0.000516654	0.348225	0.0281477	12	AAAAAAAAAAAA	CAGAAAACGACAAAAAAAAA	-	AT5G03150	C2H2
↑ 24 hpi ↑ 2 wpi	blue-turquoise	12	1	1.3e-77	188	188	100	MP00142	3	0.000555275	0.374255	0.0283542	12	AAAAAAAAAAAA	CACAAAACGACAAAAAAAAA	-	AT1G14580	C2H2
↑ 24 hpi ↑ 2 wpi	blue-turquoise	12	1	1.3e-77	188	188	100	MP00254	3	0.000563815	0.380011	0.0283542	12	AAAAAAAAAAAA	AAAAAAAGACAAAAA	+	AT2G01940	C2H2
↑ 24 hpi ↑ 2 wpi	blue-turquoise	12	1	1.3e-77	188	188	100	MP00609	5	0.000664344	0.447768	0.0306515	12	AAAAAAAAAAAA	TTACCAAAAATGGAAAAAA	-	AT4G18960	MIKC_MADS
↑ 24 hpi ↑ 2 wpi	blue-turquoise	12	1	1.3e-77	188	188	100	MP00206	3	0.000679823	0.458201	0.0306515	12	AAAAAAAAAAAA	CACAAAACGACAAAAAAA	+	AT1G55110	C2H2
↑ 24 hpi ↑ 2 wpi	blue-turquoise	12	1	1.3e-77	188	188	100	MP00417	5	0.000679823	0.458201	0.0306515	12	AAAAAAAAAAAA	TTACCAAAAATGGAAAAT	+	AT3G61120	MIKC_MADS
↑ 24 hpi ↑ 2 wpi	blue-turquoise	12	2	1.8e-76	141	188	75	MP00253	3	4.32919e-08	2.91788e-05	4.08563e-05	12	CTTTCTCTCTCT	TCTCTCTCTCTCTCTCTCTCTCTC	-	AT2G01930	BBR-BPC
↑ 24 hpi ↑ 2 wpi	blue-turquoise	12	2	1.8e-76	141	188	75	MP00540	0	6.11308e-08	4.12022e-05	4.08563e-05	12	CTTTCTCTCTCT	CTCTCTCTCTCTCTCTCTCTC	+	AT5G42520	BBR-BPC
↑ 24 hpi ↑ 2 wpi	blue-turquoise	12	2	1.8e-76	141	188	75	MP00076	5	1.26237e-07	8.50835e-05	5.62462e-05	12	CTTTCTCTCTCT	TTTTTTTTTTTTTTTTTTTTT	+	AT2G45660	MIKC_MADS
↑ 24 hpi ↑ 2 wpi	blue-turquoise	12	2	1.8e-76	141	188	75	MP00610	3	3.12818e-06	0.0021084	0.00104535	12	CTTTCTCTCTCT	TTTCTCTTTTTTTTTTTTTT	-	AT5G17430	AP2
↑ 24 hpi ↑ 2 wpi	blue-turquoise	12	2	1.8e-76	141	188	75	MP00480	0	3.97311e-05	0.0267788	0.0106216	12	CTTTCTCTCTCT	CTCTCTCTCTCTCTCTCTCTCTCTCTCTCT	-	AT4G38910	BBR-BPC
↑ 24 hpi ↑ 2 wpi	blue-turquoise	12	2	1.8e-76	141	188	75	MP00611	7	9.05767e-05	0.0610487	0.0201787	12	CTTTCTCTCTCT	TTTTTTTTTGTCTTTTTCTT	-	AT2G01570	GRAS
↑ 24 hpi ↑ 2 wpi	blue-turquoise	12	2	1.8e-76	141	188	75	MP00402	5	0.00064806	0.436793	0.12375	12	CTTTCTCTCTCT	TTTTTTTTTTTTTTACTTTTT	+	AT3G50410	Dof
↑ 24 hpi ↑ 2 wpi	blue-turquoise	12	3	1.8e-45	119	188	63.2979	MP00227	3	5.90162e-06	0.00397769	0.00618403	12	CCCCACCTCCCC	CACCGCCGCCGCCACCGCCA	+	AT1G71450	ERF
↑ 24 hpi ↑ 2 wpi	blue-turquoise	12	3	1.8e-45	119	188	63.2979	MP00302	8	1.26216e-05	0.00850699	0.00618403	12	CCCCACCTCCCC	TCCACCGCCACCACCACCGCC	-	AT2G40340	ERF
↑ 24 hpi ↑ 2 wpi	blue-turquoise	12	3	1.8e-45	119	188	63.2979	MP00156	4	2.13114e-05	0.0143639	0.00618403	12	CCCCACCTCCCC	CCACCACCACCTCCACCGAC	+	AT1G21910	ERF
↑ 24 hpi ↑ 2 wpi	blue-turquoise	12	3	1.8e-45	119	188	63.2979	MP00458	4	2.35954e-05	0.0159033	0.00618403	12	CCCCACCTCCCC	CCACCACCGCCTCCACCGCC	-	AT4G28140	ERF
↑ 24 hpi ↑ 2 wpi	blue-turquoise	12	3	1.8e-45	119	188	63.2979	MP00366	4	2.36113e-05	0.015914	0.00618403	12	CCCCACCTCCCC	CCACCGCCTCCGCCGCCGCCA	+	AT3G20310	ERF
↑ 24 hpi ↑ 2 wpi	blue-turquoise	12	3	1.8e-45	119	188	63.2979	MP00585	-2	3.56974e-05	0.0240601	0.00779124	10	CCCCACCTCCCC	CCACCGCCGCCGCCA	+	AT5G65130	ERF
↑ 24 hpi ↑ 2 wpi	blue-turquoise	12	3	1.8e-45	119	188	63.2979	MP00185	-2	4.31353e-05	0.0290732	0.00806968	10	CCCCACCTCCCC	CCACCTCCACCGCCA	+	AT1G44830	ERF
↑ 24 hpi ↑ 2 wpi	blue-turquoise	12	3	1.8e-45	119	188	63.2979	MP00240	-2	6.85368e-05	0.0461938	0.0109807	10	CCCCACCTCCCC	CCACCTCCACCGCCA	+	AT1G75490	ERF
↑ 24 hpi ↑ 2 wpi	blue-turquoise	12	3	1.8e-45	119	188	63.2979	MP00401	-2	8.21593e-05	0.0553753	0.0109807	10	CCCCACCTCCCC	CCACCTCCACCGACA	+	AT3G50260	ERF
↑ 24 hpi ↑ 2 wpi	blue-turquoise	12	3	1.8e-45	119	188	63.2979	MP00527	5	8.38509e-05	0.0565155	0.0109807	12	CCCCACCTCCCC	TCCGCCGCCGCCGCCGCCGCC	+	AT5G25390	ERF
↑ 24 hpi ↑ 2 wpi	blue-turquoise	12	3	1.8e-45	119	188	63.2979	MP00124	2	0.000100908	0.0680121	0.0117233	12	CCCCACCTCCCC	TCCACCGCCTCCGCCGCCGCC	+	AT1G03800	ERF
↑ 24 hpi ↑ 2 wpi	blue-turquoise	12	3	1.8e-45	119	188	63.2979	MP00572	0	0.000107426	0.0724052	0.0117233	12	CCCCACCTCCCC	CGCCGCCGCCGCCGCCGCC	+	AT5G61600	ERF
↑ 24 hpi ↑ 2 wpi	blue-turquoise	12	3	1.8e-45	119	188	63.2979	MP00595	-2	0.000253648	0.170959	0.0255511	10	CCCCACCTCCCC	CCACCGCCACCGACA	+	AT5G67190	ERF
↑ 24 hpi ↑ 2 wpi	blue-turquoise	12	3	1.8e-45	119	188	63.2979	MP00581	5	0.000317798	0.214196	0.0297265	12	CCCCACCTCCCC	TCCGCCGCCGCCTCCGCCGCC	+	AT5G63090	LBD
↑ 24 hpi ↑ 2 wpi	blue-turquoise	12	3	1.8e-45	119	188	63.2979	MP00548	1	0.000444132	0.299345	0.0387741	12	CCCCACCTCCCC	CCGCCGCCTCCGCCGCCGCCA	+	AT5G47220	ERF
↑ 24 hpi ↑ 2 wpi	blue-turquoise	12	3	1.8e-45	119	188	63.2979	MP00549	-2	0.000617763	0.416372	0.0459784	10	CCCCACCTCCCC	CCACCGCCGCCGCCA	+	AT5G47230	ERF
↑ 24 hpi ↑ 2 wpi	blue-turquoise	12	3	1.8e-45	119	188	63.2979	MP00202	-1	0.000668043	0.450261	0.0459784	11	CCCCACCTCCCC	TCCTCCGCCGCCGCC	+	AT1G53170	ERF
↑ 24 hpi ↑ 2 wpi	blue-turquoise	12	3	1.8e-45	119	188	63.2979	MP00164	-2	0.000668043	0.450261	0.0459784	10	CCCCACCTCCCC	CCACCGCCGCCGCCA	+	AT1G28370	ERF
↑ 24 hpi ↑ 2 wpi	blue-turquoise	12	3	1.8e-45	119	188	63.2979	MP00158	2	0.000722107	0.4867	0.0459784	12	CCCCACCTCCCC	TCCACCGCCACCGCC	-	AT1G22810	ERF
↑ 24 hpi ↑ 2 wpi	blue-turquoise	12	4	7.3e-45	115	188	61.1702	MP00675	4	7.63575e-05	0.051465	0.102756	12	GGAGGGGAAGAG	GCAGGGGCAGGGAGAGAGAG	-	GRMZM2G017087	TALE
↑ 24 hpi ↑ 2 wpi	blue-turquoise	12	5	2.1e-43	138	188	73.4043	MP00192	2	3.87822e-07	0.000261392	0.000295797	12	TTTTTTTTTTTT	TTTTTTTTTTTTTTT	-	AT1G49480	B3
↑ 24 hpi ↑ 2 wpi	blue-turquoise	12	5	2.1e-43	138	188	73.4043	MP00407	5	4.50868e-07	0.000303885	0.000295797	12	TTTTTTTTTTTT	TTTACTTTTTTTTTTTTTTTT	+	AT3G55370	Dof
↑ 24 hpi ↑ 2 wpi	blue-turquoise	12	5	2.1e-43	138	188	73.4043	MP00223	7	1.06767e-06	0.00071961	0.000466971	12	TTTTTTTTTTTT	TTTTCACTTTTTCTTTTTTTTTTTTTT	+	AT1G69570	Dof
↑ 24 hpi ↑ 2 wpi	blue-turquoise	12	5	2.1e-43	138	188	73.4043	MP00166	7	1.9002e-05	0.0128073	0.00623323	12	TTTTTTTTTTTT	TTTTCACTTTTTCTTTTTTTT	-	AT1G29160	Dof
↑ 24 hpi ↑ 2 wpi	blue-turquoise	12	5	2.1e-43	138	188	73.4043	MP00580	7	2.62267e-05	0.0176768	0.00688252	12	TTTTTTTTTTTT	TTTTTACTTTTTCTTTTTTTT	-	AT5G62940	Dof
↑ 24 hpi ↑ 2 wpi	blue-turquoise	12	5	2.1e-43	138	188	73.4043	MP00394	7	3.43365e-05	0.0231428	0.00750894	12	TTTTTTTTTTTT	TTTTCACTTTTTCTTTTTT	-	AT3G47500	Dof
↑ 24 hpi ↑ 2 wpi	blue-turquoise	12	5	2.1e-43	138	188	73.4043	MP00392	6	5.04099e-05	0.0339763	0.00944913	12	TTTTTTTTTTTT	TTTACTTTTTGCTTTTTTT	+	AT3G45610	Dof
↑ 24 hpi ↑ 2 wpi	blue-turquoise	12	5	2.1e-43	138	188	73.4043	MP00593	17	7.28029e-05	0.0490692	0.0115156	12	TTTTTTTTTTTT	TTTTTTTTTTTTTTTACTTTTTTTTTTTT	+	AT5G66940	Dof
↑ 24 hpi ↑ 2 wpi	blue-turquoise	12	5	2.1e-43	138	188	73.4043	MP00210	7	7.89867e-05	0.053237	0.0115156	12	TTTTTTTTTTTT	TTTTAACTTTTTTTTTTTT	-	AT1G64620	Dof
↑ 24 hpi ↑ 2 wpi	blue-turquoise	12	5	2.1e-43	138	188	73.4043	MP00610	4	0.000109234	0.073624	0.0143329	12	TTTTTTTTTTTT	TTTCTCTTTTTTTTTTTTTT	-	AT5G17430	AP2
↑ 24 hpi ↑ 2 wpi	blue-turquoise	12	5	2.1e-43	138	188	73.4043	MP00254	1	0.000121999	0.0822271	0.0145525	12	TTTTTTTTTTTT	TTTTTGTCTTTTTTT	-	AT2G01940	C2H2
↑ 24 hpi ↑ 2 wpi	blue-turquoise	12	5	2.1e-43	138	188	73.4043	MP00199	10	0.000149028	0.100445	0.0162952	11	TTTTTTTTTTTT	TTTTTTTTACTTTTTCTTTTT	-	AT1G51700	Dof
↑ 24 hpi ↑ 2 wpi	blue-turquoise	12	5	2.1e-43	138	188	73.4043	MP00256	2	0.000180672	0.121773	0.0182357	12	TTTTTTTTTTTT	TTTTTTGTCGTTTTGTG	-	AT2G02080	C2H2
↑ 24 hpi ↑ 2 wpi	blue-turquoise	12	5	2.1e-43	138	188	73.4043	MP00076	7	0.000197934	0.133408	0.018551	12	TTTTTTTTTTTT	TTTTTTTTTTTTTTTTTTTTT	+	AT2G45660	MIKC_MADS
↑ 24 hpi ↑ 2 wpi	blue-turquoise	12	5	2.1e-43	138	188	73.4043	MP00483	1	0.000244078	0.164509	0.0213507	12	TTTTTTTTTTTT	TTTTTTTTTTTTTACTTTTTT	-	AT5G02460	Dof
↑ 24 hpi ↑ 2 wpi	blue-turquoise	12	5	2.1e-43	138	188	73.4043	MP00592	2	0.0003335	0.224779	0.0247513	12	TTTTTTTTTTTT	TTTTTTGTCGTTTTCTT	-	AT5G66730	C2H2
↑ 24 hpi ↑ 2 wpi	blue-turquoise	12	5	2.1e-43	138	188	73.4043	MP00142	5	0.000335565	0.226171	0.0247513	12	TTTTTTTTTTTT	TTTTTTTTTGTCGTTTTGTG	+	AT1G14580	C2H2
↑ 24 hpi ↑ 2 wpi	blue-turquoise	12	5	2.1e-43	138	188	73.4043	MP00403	0	0.000339545	0.228853	0.0247513	12	TTTTTTTTTTTT	TTTTGTCGTTTTGTG	-	AT3G50700	C2H2
↑ 24 hpi ↑ 2 wpi	blue-turquoise	12	5	2.1e-43	138	188	73.4043	MP00080	0	0.000385656	0.259932	0.0256426	12	TTTTTTTTTTTT	TTTTCCTTTTTTGG	-	AT5G20240	MIKC_MADS
↑ 24 hpi ↑ 2 wpi	blue-turquoise	12	5	2.1e-43	138	188	73.4043	MP00485	5	0.000410589	0.276737	0.0256426	12	TTTTTTTTTTTT	TTTTTTTTTGTCGTTTTCTG	+	AT5G03150	C2H2
↑ 24 hpi ↑ 2 wpi	blue-turquoise	12	5	2.1e-43	138	188	73.4043	MP00445	9	0.000423854	0.285678	0.0256426	10	TTTTTTTTTTTT	TTTTTTGCCTTTTTTTTTT	-	AT4G21030	Dof
↑ 24 hpi ↑ 2 wpi	blue-turquoise	12	5	2.1e-43	138	188	73.4043	MP00611	5	0.0004389	0.295819	0.0256426	12	TTTTTTTTTTTT	TTTTTTTTTGTCTTTTTCTT	-	AT2G01570	GRAS
↑ 24 hpi ↑ 2 wpi	blue-turquoise	12	5	2.1e-43	138	188	73.4043	MP00478	8	0.000454464	0.306309	0.0256426	12	TTTTTTTTTTTT	TTTTTTTTTTTTTTTTTTTTACTTTTTT	+	AT4G38000	Dof
↑ 24 hpi ↑ 2 wpi	blue-turquoise	12	5	2.1e-43	138	188	73.4043	MP00125	5	0.000469028	0.316125	0.0256426	12	TTTTTTTTTTTT	TTTTTTTTTGTCGTTTTCTG	-	AT1G03840	C2H2
↑ 24 hpi ↑ 2 wpi	blue-turquoise	12	5	2.1e-43	138	188	73.4043	MP00206	3	0.000493096	0.332346	0.02588	12	TTTTTTTTTTTT	TTTTTTTGTCGTTTTGTG	-	AT1G55110	C2H2
↑ 24 hpi ↑ 2 wpi	blue-turquoise	12	5	2.1e-43	138	188	73.4043	MP00255	1	0.000521432	0.351445	0.0263147	12	TTTTTTTTTTTT	TTTTTGTCGTTTTGTG	+	AT2G02070	C2H2
↑ 24 hpi ↑ 2 wpi	blue-turquoise	12	6	4.4e-22	137	188	72.8723	MP00306	-2	0.000409387	0.275927	0.548743	7	TTTTAAAAAATA	TTGAAAA	+	AT2G41835	C2H2
↑ 24 hpi ↑ 2 wpi	blue-turquoise	12	7	1.8e-21	102	188	54.2553	MP00302	3	1.3339e-05	0.0089905	0.0114552	12	GGTGGTGGTGGG	GGCGGTGGTGGTGGCGGTGGA	+	AT2G40340	ERF
↑ 24 hpi ↑ 2 wpi	blue-turquoise	12	7	1.8e-21	102	188	54.2553	MP00240	4	2.62749e-05	0.0177093	0.0114552	11	GGTGGTGGTGGG	TGGCGGTGGAGGTGG	-	AT1G75490	ERF
↑ 24 hpi ↑ 2 wpi	blue-turquoise	12	7	1.8e-21	102	188	54.2553	MP00585	4	2.90653e-05	0.01959	0.0114552	11	GGTGGTGGTGGG	TGGCGGCGGCGGTGG	-	AT5G65130	ERF
↑ 24 hpi ↑ 2 wpi	blue-turquoise	12	7	1.8e-21	102	188	54.2553	MP00227	1	3.54118e-05	0.0238676	0.0114552	12	GGTGGTGGTGGG	TGGCGGTGGCGGCGGCGGTG	-	AT1G71450	ERF
↑ 24 hpi ↑ 2 wpi	blue-turquoise	12	7	1.8e-21	102	188	54.2553	MP00185	4	5.24557e-05	0.0353551	0.0135749	11	GGTGGTGGTGGG	TGGCGGTGGAGGTGG	-	AT1G44830	ERF
↑ 24 hpi ↑ 2 wpi	blue-turquoise	12	7	1.8e-21	102	188	54.2553	MP00527	3	6.46274e-05	0.0435589	0.0139373	12	GGTGGTGGTGGG	GGCGGCGGCGGCGGCGGCGGA	-	AT5G25390	ERF
↑ 24 hpi ↑ 2 wpi	blue-turquoise	12	7	1.8e-21	102	188	54.2553	MP00401	1	0.00010132	0.0682895	0.0187288	12	GGTGGTGGTGGG	TGTCGGTGGAGGTGG	-	AT3G50260	ERF
↑ 24 hpi ↑ 2 wpi	blue-turquoise	12	7	1.8e-21	102	188	54.2553	MP00595	1	0.000189944	0.128022	0.0284193	12	GGTGGTGGTGGG	TGTCGGTGGCGGTGG	-	AT5G67190	ERF
↑ 24 hpi ↑ 2 wpi	blue-turquoise	12	7	1.8e-21	102	188	54.2553	MP00346	7	0.00020153	0.135831	0.0284193	12	GGTGGTGGTGGG	TGGTTATGTCGGTGGAGGTGG	+	AT3G11020	ERF
↑ 24 hpi ↑ 2 wpi	blue-turquoise	12	7	1.8e-21	102	188	54.2553	MP00458	0	0.000219634	0.148033	0.0284193	12	GGTGGTGGTGGG	GGCGGTGGAGGCGGTGGTGG	+	AT4G28140	ERF
↑ 24 hpi ↑ 2 wpi	blue-turquoise	12	7	1.8e-21	102	188	54.2553	MP00427	0	0.000281523	0.189747	0.0294354	12	GGTGGTGGTGGG	GGTGGTGGTTGAGG	-	AT4G01680	MYB
↑ 24 hpi ↑ 2 wpi	blue-turquoise	12	7	1.8e-21	102	188	54.2553	MP00182	3	0.000306362	0.206488	0.0294354	11	GGTGGTGGTGGG	ATGGTCGGTGGAGG	+	AT1G36060	ERF
↑ 24 hpi ↑ 2 wpi	blue-turquoise	12	7	1.8e-21	102	188	54.2553	MP00549	4	0.000376763	0.253938	0.0294354	11	GGTGGTGGTGGG	TGGCGGCGGCGGTGG	-	AT5G47230	ERF
↑ 24 hpi ↑ 2 wpi	blue-turquoise	12	7	1.8e-21	102	188	54.2553	MP00411	0	0.000395825	0.266786	0.0294354	11	GGTGGTGGTGGG	GGCGGTGGCGG	-	AT3G57600	ERF
↑ 24 hpi ↑ 2 wpi	blue-turquoise	12	7	1.8e-21	102	188	54.2553	MP00156	3	0.000405568	0.273353	0.0294354	12	GGTGGTGGTGGG	GTCGGTGGAGGTGGTGGTGG	-	AT1G21910	ERF
↑ 24 hpi ↑ 2 wpi	blue-turquoise	12	7	1.8e-21	102	188	54.2553	MP00366	7	0.000408634	0.275419	0.0294354	12	GGTGGTGGTGGG	TGGCGGCGGCGGAGGCGGTGG	-	AT3G20310	ERF
↑ 24 hpi ↑ 2 wpi	blue-turquoise	12	7	1.8e-21	102	188	54.2553	MP00158	0	0.000409476	0.275987	0.0294354	12	GGTGGTGGTGGG	GGCGGTGGCGGTGGA	+	AT1G22810	ERF
↑ 24 hpi ↑ 2 wpi	blue-turquoise	12	7	1.8e-21	102	188	54.2553	MP00436	2	0.000409476	0.275987	0.0294354	12	GGTGGTGGTGGG	GTGTCGGTGGCGGTG	-	AT4G16750	ERF
↑ 24 hpi ↑ 2 wpi	blue-turquoise	12	7	1.8e-21	102	188	54.2553	MP00386	0	0.000568472	0.38315	0.0361696	12	GGTGGTGGTGGG	GTTGGTGGTTGGGAA	-	AT3G28910	MYB
↑ 24 hpi ↑ 2 wpi	blue-turquoise	12	7	1.8e-21	102	188	54.2553	MP00124	9	0.000573895	0.386805	0.0361696	12	GGTGGTGGTGGG	GGCGGCGGCGGAGGCGGTGGA	-	AT1G03800	ERF
↑ 24 hpi ↑ 2 wpi	blue-turquoise	12	7	1.8e-21	102	188	54.2553	MP00188	2	0.000587014	0.395647	0.0361696	11	GGTGGTGGTGGG	GTGTCGGTGGTGG	+	AT1G46768	ERF
↑ 24 hpi ↑ 2 wpi	blue-turquoise	12	7	1.8e-21	102	188	54.2553	MP00202	3	0.000667859	0.450137	0.0375726	12	GGTGGTGGTGGG	GGCGGCGGCGGAGGA	-	AT1G53170	ERF
↑ 24 hpi ↑ 2 wpi	blue-turquoise	12	7	1.8e-21	102	188	54.2553	MP00217	4	0.000667859	0.450137	0.0375726	11	GGTGGTGGTGGG	TGGCGGCGGCGGCGG	-	AT1G68550	ERF
↑ 24 hpi ↑ 2 wpi	blue-turquoise	12	9	0.0092	31	188	16.4894	MP00384	7	0.000303229	0.204377	0.270399	12	CCACTCCCCCTC	GTGGGTCCCACATGCTTTTTT	-	AT3G27010	TCP
↑ 24 hpi ↑ 2 wpi	blue-turquoise	12	9	0.0092	31	188	16.4894	MP00396	7	0.000575115	0.387628	0.270399	12	CCACTCCCCCTC	GTGGGTCCCACATCCTCTGT	-	AT3G47620	TCP
↑ 24 hpi ↑ 2 wpi	blue-turquoise	12	9	0.0092	31	188	16.4894	MP00215	8	0.000636776	0.429187	0.270399	12	CCACTCCCCCTC	TGTGGGCCCCACCTCCTCTCTTGGGCCTAT	+	AT1G67260	TCP
↑ 24 hpi ↑ 2 wpi	blue-turquoise	13	1	2.5e-105	170	188	90.4255	MP00192	2	8.92809e-08	6.01753e-05	0.000117187	13	AAAAAAAAAAAAA	AAAAAAAAAAAAAAA	+	AT1G49480	B3
↑ 24 hpi ↑ 2 wpi	blue-turquoise	13	1	2.5e-105	170	188	90.4255	MP00407	3	1.93064e-06	0.00130125	0.00117045	13	AAAAAAAAAAAAA	AAAAAAAAAAAAAAAAGTAAA	-	AT3G55370	Dof
↑ 24 hpi ↑ 2 wpi	blue-turquoise	13	1	2.5e-105	170	188	90.4255	MP00610	3	2.6752e-06	0.00180308	0.00117045	13	AAAAAAAAAAAAA	AAAAAAAAAAAAAAGAGAAA	+	AT5G17430	AP2
↑ 24 hpi ↑ 2 wpi	blue-turquoise	13	1	2.5e-105	170	188	90.4255	MP00076	0	3.89299e-06	0.00262388	0.00127745	13	AAAAAAAAAAAAA	AAAAAAAAAAAAAAAAAAAAA	-	AT2G45660	MIKC_MADS
↑ 24 hpi ↑ 2 wpi	blue-turquoise	13	1	2.5e-105	170	188	90.4255	MP00223	5	1.06814e-05	0.00719923	0.00280399	13	AAAAAAAAAAAAA	AAAAAAAAAAAAAAGAAAAAGTGAAAA	-	AT1G69570	Dof
↑ 24 hpi ↑ 2 wpi	blue-turquoise	13	1	2.5e-105	170	188	90.4255	MP00483	8	1.34956e-05	0.00909606	0.00295231	13	AAAAAAAAAAAAA	AAAAAAGTAAAAAAAAAAAAA	+	AT5G02460	Dof
↑ 24 hpi ↑ 2 wpi	blue-turquoise	13	1	2.5e-105	170	188	90.4255	MP00166	1	3.70399e-05	0.0249649	0.00694532	13	AAAAAAAAAAAAA	AAAAAAAAGAAAAAGTGAAAA	+	AT1G29160	Dof
↑ 24 hpi ↑ 2 wpi	blue-turquoise	13	1	2.5e-105	170	188	90.4255	MP00392	1	4.90715e-05	0.0330742	0.00788033	13	AAAAAAAAAAAAA	AAAAAAAGCAAAAAGTAAA	-	AT3G45610	Dof
↑ 24 hpi ↑ 2 wpi	blue-turquoise	13	1	2.5e-105	170	188	90.4255	MP00580	1	5.78966e-05	0.0390223	0.00788033	13	AAAAAAAAAAAAA	AAAAAAAAGAAAAAGTAAAAA	+	AT5G62940	Dof
↑ 24 hpi ↑ 2 wpi	blue-turquoise	13	1	2.5e-105	170	188	90.4255	MP00478	8	6.00377e-05	0.0404654	0.00788033	13	AAAAAAAAAAAAA	AAAAAAGTAAAAAAAAAAAAAAAAAAAA	-	AT4G38000	Dof
↑ 24 hpi ↑ 2 wpi	blue-turquoise	13	1	2.5e-105	170	188	90.4255	MP00593	14	6.86855e-05	0.046294	0.00819582	13	AAAAAAAAAAAAA	AAAAAAAAAAAAGTAAAAAAAAAAAAAAA	-	AT5G66940	Dof
↑ 24 hpi ↑ 2 wpi	blue-turquoise	13	1	2.5e-105	170	188	90.4255	MP00281	8	0.000136744	0.0921651	0.0146532	13	AAAAAAAAAAAAA	AAAAAAGTAAAAAAAAAAAAA	-	AT2G28810	Dof
↑ 24 hpi ↑ 2 wpi	blue-turquoise	13	1	2.5e-105	170	188	90.4255	MP00611	3	0.000150739	0.101598	0.0146532	13	AAAAAAAAAAAAA	AAGAAAAAGACAAAAAAAAA	+	AT2G01570	GRAS
↑ 24 hpi ↑ 2 wpi	blue-turquoise	13	1	2.5e-105	170	188	90.4255	MP00080	2	0.000156293	0.105342	0.0146532	12	AAAAAAAAAAAAA	CCAAAAAAGGAAAA	+	AT5G20240	MIKC_MADS
↑ 24 hpi ↑ 2 wpi	blue-turquoise	13	1	2.5e-105	170	188	90.4255	MP00569	4	0.000214573	0.144622	0.0176025	13	AAAAAAAAAAAAA	AAGCAAAAAATAAGCAAAA	+	AT5G60130	B3
↑ 24 hpi ↑ 2 wpi	blue-turquoise	13	1	2.5e-105	170	188	90.4255	MP00394	-1	0.000214573	0.144622	0.0176025	12	AAAAAAAAAAAAA	AAAAAAGAAAAAGTGAAAA	+	AT3G47500	Dof
↑ 24 hpi ↑ 2 wpi	blue-turquoise	13	1	2.5e-105	170	188	90.4255	MP00402	2	0.000377441	0.254396	0.0291421	13	AAAAAAAAAAAAA	AAAAAGTAAAAAAAAAAAAAA	-	AT3G50410	Dof
↑ 24 hpi ↑ 2 wpi	blue-turquoise	13	1	2.5e-105	170	188	90.4255	MP00210	-1	0.000471805	0.317996	0.0344041	12	AAAAAAAAAAAAA	AAAAAAAAAAAAGTTAAAA	+	AT1G64620	Dof
↑ 24 hpi ↑ 2 wpi	blue-turquoise	13	1	2.5e-105	170	188	90.4255	MP00254	2	0.000558901	0.376699	0.0363017	13	AAAAAAAAAAAAA	AAAAAAAGACAAAAA	+	AT2G01940	C2H2
↑ 24 hpi ↑ 2 wpi	blue-turquoise	13	1	2.5e-105	170	188	90.4255	MP00256	3	0.000582196	0.3924	0.0363017	13	AAAAAAAAAAAAA	CACAAAACGACAAAAAA	+	AT2G02080	C2H2
↑ 24 hpi ↑ 2 wpi	blue-turquoise	13	1	2.5e-105	170	188	90.4255	MP00295	1	0.000594814	0.400905	0.0363017	13	AAAAAAAAAAAAA	CAAAAAGTAAAAAAA	-	AT2G37590	Dof
↑ 24 hpi ↑ 2 wpi	blue-turquoise	13	1	2.5e-105	170	188	90.4255	MP00315	6	0.000608457	0.4101	0.0363017	13	AAAAAAAAAAAAA	TTTCCAAAAAAGGAAAAAA	+	AT2G45650	MIKC_MADS
↑ 24 hpi ↑ 2 wpi	blue-turquoise	13	2	4.2e-97	138	188	73.4043	MP00253	1	5.81227e-09	3.91747e-06	7.76333e-06	13	CTCTCTCTCTCTC	TCTCTCTCTCTCTCTCTCTCTCTC	-	AT2G01930	BBR-BPC
↑ 24 hpi ↑ 2 wpi	blue-turquoise	13	2	4.2e-97	138	188	73.4043	MP00540	0	6.23341e-08	4.20132e-05	4.16292e-05	13	CTCTCTCTCTCTC	CTCTCTCTCTCTCTCTCTCTC	+	AT5G42520	BBR-BPC
↑ 24 hpi ↑ 2 wpi	blue-turquoise	13	2	4.2e-97	138	188	73.4043	MP00076	3	8.84898e-07	0.000596422	0.00029552	13	CTCTCTCTCTCTC	TTTTTTTTTTTTTTTTTTTTT	+	AT2G45660	MIKC_MADS
↑ 24 hpi ↑ 2 wpi	blue-turquoise	13	2	4.2e-97	138	188	73.4043	MP00610	1	8.85004e-07	0.000596492	0.00029552	13	CTCTCTCTCTCTC	TTTCTCTTTTTTTTTTTTTT	-	AT5G17430	AP2
↑ 24 hpi ↑ 2 wpi	blue-turquoise	13	2	4.2e-97	138	188	73.4043	MP00611	5	2.98289e-05	0.0201047	0.00755762	13	CTCTCTCTCTCTC	TTTTTTTTTGTCTTTTTCTT	-	AT2G01570	GRAS
↑ 24 hpi ↑ 2 wpi	blue-turquoise	13	2	4.2e-97	138	188	73.4043	MP00480	0	3.39496e-05	0.022882	0.00755762	13	CTCTCTCTCTCTC	CTCTCTCTCTCTCTCTCTCTCTCTCTCTCT	-	AT4G38910	BBR-BPC
↑ 24 hpi ↑ 2 wpi	blue-turquoise	13	2	4.2e-97	138	188	73.4043	MP00675	4	0.000219167	0.147719	0.0418196	13	CTCTCTCTCTCTC	CTCTCTCTCCCTGCCCCTGC	+	GRMZM2G017087	TALE
↑ 24 hpi ↑ 2 wpi	blue-turquoise	13	2	4.2e-97	138	188	73.4043	MP00281	2	0.000311551	0.209986	0.0520166	13	CTCTCTCTCTCTC	TTTTTTTTTTTTTACTTTTTT	+	AT2G28810	Dof
↑ 24 hpi ↑ 2 wpi	blue-turquoise	13	2	4.2e-97	138	188	73.4043	MP00483	2	0.000365095	0.246074	0.0541833	13	CTCTCTCTCTCTC	TTTTTTTTTTTTTACTTTTTT	-	AT5G02460	Dof
↑ 24 hpi ↑ 2 wpi	blue-turquoise	13	2	4.2e-97	138	188	73.4043	MP00402	3	0.000427107	0.28787	0.0570478	13	CTCTCTCTCTCTC	TTTTTTTTTTTTTTACTTTTT	+	AT3G50410	Dof
↑ 24 hpi ↑ 2 wpi	blue-turquoise	13	2	4.2e-97	138	188	73.4043	MP00229	0	0.000579869	0.390832	0.0704108	13	CTCTCTCTCTCTC	CCTCCTCCTCCTCCTCCTC	+	AT1G72050	C2H2
↑ 24 hpi ↑ 2 wpi	blue-turquoise	13	3	8.6e-65	128	188	68.0851	MP00675	3	7.80873e-07	0.000526308	0.00103722	13	GAGAGAGAGAGAG	GCAGGGGCAGGGAGAGAGAG	-	GRMZM2G017087	TALE
↑ 24 hpi ↑ 2 wpi	blue-turquoise	13	3	8.6e-65	128	188	68.0851	MP00253	10	1.81158e-05	0.01221	0.0110212	13	GAGAGAGAGAGAG	GAGAGAGAGAGAGAGAGAGAGAGA	+	AT2G01930	BBR-BPC
↑ 24 hpi ↑ 2 wpi	blue-turquoise	13	3	8.6e-65	128	188	68.0851	MP00229	6	2.48921e-05	0.0167773	0.0110212	13	GAGAGAGAGAGAG	GAGGAGGAGGAGGAGGAGG	-	AT1G72050	C2H2
↑ 24 hpi ↑ 2 wpi	blue-turquoise	13	3	8.6e-65	128	188	68.0851	MP00610	4	0.000179118	0.120726	0.0583824	13	GAGAGAGAGAGAG	AAAAAAAAAAAAAAGAGAAA	+	AT5G17430	AP2
↑ 24 hpi ↑ 2 wpi	blue-turquoise	13	3	8.6e-65	128	188	68.0851	MP00540	8	0.000219766	0.148122	0.0583824	13	GAGAGAGAGAGAG	GAGAGAGAGAGAGAGAGAGAG	-	AT5G42520	BBR-BPC
↑ 24 hpi ↑ 2 wpi	blue-turquoise	13	3	8.6e-65	128	188	68.0851	MP00076	5	0.000342907	0.231119	0.0759129	13	GAGAGAGAGAGAG	AAAAAAAAAAAAAAAAAAAAA	-	AT2G45660	MIKC_MADS
↑ 24 hpi ↑ 2 wpi	blue-turquoise	13	3	8.6e-65	128	188	68.0851	MP00611	2	0.000433244	0.292007	0.0766466	13	GAGAGAGAGAGAG	AAGAAAAAGACAAAAAAAAA	+	AT2G01570	GRAS
↑ 24 hpi ↑ 2 wpi	blue-turquoise	13	3	8.6e-65	128	188	68.0851	MP00673	1	0.000461628	0.311137	0.0766466	11	GAGAGAGAGAGAG	CGAAAAGGAAAA	-	GRMZM2G011357	C2H2
↑ 24 hpi ↑ 2 wpi	blue-turquoise	13	3	8.6e-65	128	188	68.0851	MP00402	5	0.00062501	0.421257	0.0922433	13	GAGAGAGAGAGAG	AAAAAGTAAAAAAAAAAAAAA	-	AT3G50410	Dof
↑ 24 hpi ↑ 2 wpi	blue-turquoise	13	4	1e-46	162	188	86.1702	MP00192	0	1.16659e-07	7.86283e-05	0.000146807	13	TTTTTTTTTTTTT	TTTTTTTTTTTTTTT	-	AT1G49480	B3
↑ 24 hpi ↑ 2 wpi	blue-turquoise	13	4	1e-46	162	188	86.1702	MP00407	5	2.23353e-07	0.00015054	0.000146807	13	TTTTTTTTTTTTT	TTTACTTTTTTTTTTTTTTTT	+	AT3G55370	Dof
↑ 24 hpi ↑ 2 wpi	blue-turquoise	13	4	1e-46	162	188	86.1702	MP00223	7	1.81837e-06	0.00122558	0.000796793	13	TTTTTTTTTTTTT	TTTTCACTTTTTCTTTTTTTTTTTTTT	+	AT1G69570	Dof
↑ 24 hpi ↑ 2 wpi	blue-turquoise	13	4	1e-46	162	188	86.1702	MP00166	7	9.35919e-06	0.00630809	0.00307583	13	TTTTTTTTTTTTT	TTTTCACTTTTTCTTTTTTTT	-	AT1G29160	Dof
↑ 24 hpi ↑ 2 wpi	blue-turquoise	13	4	1e-46	162	188	86.1702	MP00580	7	1.20086e-05	0.00809377	0.00315722	13	TTTTTTTTTTTTT	TTTTTACTTTTTCTTTTTTTT	-	AT5G62940	Dof
↑ 24 hpi ↑ 2 wpi	blue-turquoise	13	4	1e-46	162	188	86.1702	MP00392	5	1.54262e-05	0.0103972	0.0033798	13	TTTTTTTTTTTTT	TTTACTTTTTGCTTTTTTT	+	AT3G45610	Dof
↑ 24 hpi ↑ 2 wpi	blue-turquoise	13	4	1e-46	162	188	86.1702	MP00610	7	3.28408e-05	0.0221347	0.00616738	13	TTTTTTTTTTTTT	TTTCTCTTTTTTTTTTTTTT	-	AT5G17430	AP2
↑ 24 hpi ↑ 2 wpi	blue-turquoise	13	4	1e-46	162	188	86.1702	MP00483	0	4.61718e-05	0.0311198	0.00758703	13	TTTTTTTTTTTTT	TTTTTTTTTTTTTACTTTTTT	-	AT5G02460	Dof
↑ 24 hpi ↑ 2 wpi	blue-turquoise	13	4	1e-46	162	188	86.1702	MP00394	7	5.73989e-05	0.0386868	0.00838389	12	TTTTTTTTTTTTT	TTTTCACTTTTTCTTTTTT	-	AT3G47500	Dof
↑ 24 hpi ↑ 2 wpi	blue-turquoise	13	4	1e-46	162	188	86.1702	MP00076	5	6.72696e-05	0.0453397	0.00884308	13	TTTTTTTTTTTTT	TTTTTTTTTTTTTTTTTTTTT	+	AT2G45660	MIKC_MADS
↑ 24 hpi ↑ 2 wpi	blue-turquoise	13	4	1e-46	162	188	86.1702	MP00210	7	0.00011882	0.080085	0.0137098	12	TTTTTTTTTTTTT	TTTTAACTTTTTTTTTTTT	-	AT1G64620	Dof
↑ 24 hpi ↑ 2 wpi	blue-turquoise	13	4	1e-46	162	188	86.1702	MP00478	1	0.000125149	0.0843507	0.0137098	13	TTTTTTTTTTTTT	TTTTTTTTTTTTTTTTTTTTACTTTTTT	+	AT4G38000	Dof
↑ 24 hpi ↑ 2 wpi	blue-turquoise	13	4	1e-46	162	188	86.1702	MP00254	1	0.000202609	0.136559	0.0204881	13	TTTTTTTTTTTTT	TTTTTGTCTTTTTTT	-	AT2G01940	C2H2
↑ 24 hpi ↑ 2 wpi	blue-turquoise	13	4	1e-46	162	188	86.1702	MP00593	2	0.000220339	0.148508	0.0206894	13	TTTTTTTTTTTTT	TTTTTTTTTTTTTTTACTTTTTTTTTTTT	+	AT5G66940	Dof
↑ 24 hpi ↑ 2 wpi	blue-turquoise	13	4	1e-46	162	188	86.1702	MP00281	0	0.000279661	0.188491	0.0232689	13	TTTTTTTTTTTTT	TTTTTTTTTTTTTACTTTTTT	+	AT2G28810	Dof
↑ 24 hpi ↑ 2 wpi	blue-turquoise	13	4	1e-46	162	188	86.1702	MP00295	1	0.000283212	0.190885	0.0232689	13	TTTTTTTTTTTTT	TTTTTTTACTTTTTG	+	AT2G37590	Dof
↑ 24 hpi ↑ 2 wpi	blue-turquoise	13	4	1e-46	162	188	86.1702	MP00569	2	0.000357398	0.240886	0.0276368	13	TTTTTTTTTTTTT	TTTTGCTTATTTTTTGCTT	-	AT5G60130	B3
↑ 24 hpi ↑ 2 wpi	blue-turquoise	13	4	1e-46	162	188	86.1702	MP00199	10	0.000510748	0.344244	0.0373009	11	TTTTTTTTTTTTT	TTTTTTTTACTTTTTCTTTTT	-	AT1G51700	Dof
↑ 24 hpi ↑ 2 wpi	blue-turquoise	13	4	1e-46	162	188	86.1702	MP00445	9	0.000565634	0.381237	0.0391351	10	TTTTTTTTTTTTT	TTTTTTGCCTTTTTTTTTT	-	AT4G21030	Dof
↑ 24 hpi ↑ 2 wpi	blue-turquoise	13	4	1e-46	162	188	86.1702	MP00080	1	0.000605687	0.408233	0.039811	13	TTTTTTTTTTTTT	TTTTCCTTTTTTGG	-	AT5G20240	MIKC_MADS
↑ 24 hpi ↑ 2 wpi	blue-turquoise	13	5	2.1e-40	73	188	38.8298	MP00227	3	5.71504e-07	0.000385193	0.000737759	13	CCCCACCACCACC	CACCGCCGCCGCCACCGCCA	+	AT1G71450	ERF
↑ 24 hpi ↑ 2 wpi	blue-turquoise	13	5	2.1e-40	73	188	38.8298	MP00302	8	2.52439e-06	0.00170144	0.00134925	13	CCCCACCACCACC	TCCACCGCCACCACCACCGCC	-	AT2G40340	ERF
↑ 24 hpi ↑ 2 wpi	blue-turquoise	13	5	2.1e-40	73	188	38.8298	MP00366	1	3.13558e-06	0.00211338	0.00134925	13	CCCCACCACCACC	CCACCGCCTCCGCCGCCGCCA	+	AT3G20310	ERF
↑ 24 hpi ↑ 2 wpi	blue-turquoise	13	5	2.1e-40	73	188	38.8298	MP00377	0	1.01042e-05	0.00681023	0.0032609	13	CCCCACCACCACC	CATCATCATCACCAT	-	AT3G24050	GATA
↑ 24 hpi ↑ 2 wpi	blue-turquoise	13	5	2.1e-40	73	188	38.8298	MP00527	2	1.77073e-05	0.0119347	0.00335084	13	CCCCACCACCACC	TCCGCCGCCGCCGCCGCCGCC	+	AT5G25390	ERF
↑ 24 hpi ↑ 2 wpi	blue-turquoise	13	5	2.1e-40	73	188	38.8298	MP00458	4	1.91361e-05	0.0128978	0.00335084	13	CCCCACCACCACC	CCACCACCGCCTCCACCGCC	-	AT4G28140	ERF
↑ 24 hpi ↑ 2 wpi	blue-turquoise	13	5	2.1e-40	73	188	38.8298	MP00156	4	2.10454e-05	0.0141846	0.00335084	13	CCCCACCACCACC	CCACCACCACCTCCACCGAC	+	AT1G21910	ERF
↑ 24 hpi ↑ 2 wpi	blue-turquoise	13	5	2.1e-40	73	188	38.8298	MP00572	0	2.235e-05	0.0150639	0.00335084	13	CCCCACCACCACC	CGCCGCCGCCGCCGCCGCC	+	AT5G61600	ERF
↑ 24 hpi ↑ 2 wpi	blue-turquoise	13	5	2.1e-40	73	188	38.8298	MP00185	-2	2.33615e-05	0.0157456	0.00335084	11	CCCCACCACCACC	CCACCTCCACCGCCA	+	AT1G44830	ERF
↑ 24 hpi ↑ 2 wpi	blue-turquoise	13	5	2.1e-40	73	188	38.8298	MP00585	-2	2.79931e-05	0.0188673	0.00361365	11	CCCCACCACCACC	CCACCGCCGCCGCCA	+	AT5G65130	ERF
↑ 24 hpi ↑ 2 wpi	blue-turquoise	13	5	2.1e-40	73	188	38.8298	MP00401	-2	3.65896e-05	0.0246614	0.00429399	11	CCCCACCACCACC	CCACCTCCACCGACA	+	AT3G50260	ERF
↑ 24 hpi ↑ 2 wpi	blue-turquoise	13	5	2.1e-40	73	188	38.8298	MP00240	-2	5.19612e-05	0.0350218	0.00537172	11	CCCCACCACCACC	CCACCTCCACCGCCA	+	AT1G75490	ERF
↑ 24 hpi ↑ 2 wpi	blue-turquoise	13	5	2.1e-40	73	188	38.8298	MP00548	1	5.40955e-05	0.0364604	0.00537172	13	CCCCACCACCACC	CCGCCGCCTCCGCCGCCGCCA	+	AT5G47220	ERF
↑ 24 hpi ↑ 2 wpi	blue-turquoise	13	5	2.1e-40	73	188	38.8298	MP00595	-2	9.44029e-05	0.0636276	0.00829464	11	CCCCACCACCACC	CCACCGCCACCGACA	+	AT5G67190	ERF
↑ 24 hpi ↑ 2 wpi	blue-turquoise	13	5	2.1e-40	73	188	38.8298	MP00158	2	0.000102636	0.069177	0.00829464	13	CCCCACCACCACC	TCCACCGCCACCGCC	-	AT1G22810	ERF
↑ 24 hpi ↑ 2 wpi	blue-turquoise	13	5	2.1e-40	73	188	38.8298	MP00336	-2	0.000105069	0.0708166	0.00829464	11	CCCCACCACCACC	CCACCAACCAC	-	AT3G08500	MYB
↑ 24 hpi ↑ 2 wpi	blue-turquoise	13	5	2.1e-40	73	188	38.8298	MP00124	2	0.000109232	0.0736226	0.00829464	13	CCCCACCACCACC	TCCACCGCCTCCGCCGCCGCC	+	AT1G03800	ERF
↑ 24 hpi ↑ 2 wpi	blue-turquoise	13	5	2.1e-40	73	188	38.8298	MP00581	2	0.000129583	0.087339	0.0088042	13	CCCCACCACCACC	TCCGCCGCCGCCTCCGCCGCC	+	AT5G63090	LBD
↑ 24 hpi ↑ 2 wpi	blue-turquoise	13	5	2.1e-40	73	188	38.8298	MP00542	7	0.000129583	0.087339	0.0088042	13	CCCCACCACCACC	CCGCCGCCGCCACCGCCGCCG	-	AT5G44210	ERF
↑ 24 hpi ↑ 2 wpi	blue-turquoise	13	5	2.1e-40	73	188	38.8298	MP00456	7	0.00014104	0.095061	0.0091035	13	CCCCACCACCACC	CCTCCGCCGCCGCCGCCGCCG	+	AT4G27950	ERF
↑ 24 hpi ↑ 2 wpi	blue-turquoise	13	5	2.1e-40	73	188	38.8298	MP00495	1	0.000271446	0.182955	0.0166863	13	CCCCACCACCACC	CCGCCGCCACCGCCG	+	AT5G07310	ERF
↑ 24 hpi ↑ 2 wpi	blue-turquoise	13	5	2.1e-40	73	188	38.8298	MP00549	1	0.000317517	0.214006	0.0178211	13	CCCCACCACCACC	CCACCGCCGCCGCCA	+	AT5G47230	ERF
↑ 24 hpi ↑ 2 wpi	blue-turquoise	13	5	2.1e-40	73	188	38.8298	MP00519	2	0.000317517	0.214006	0.0178211	13	CCCCACCACCACC	TCCACCGCCTCCACC	-	AT5G18450	ERF
↑ 24 hpi ↑ 2 wpi	blue-turquoise	13	5	2.1e-40	73	188	38.8298	MP00292	-2	0.000343218	0.231329	0.018461	11	CCCCACCACCACC	CCACCTCCACCGACA	-	AT2G35700	ERF
↑ 24 hpi ↑ 2 wpi	blue-turquoise	13	5	2.1e-40	73	188	38.8298	MP00346	-2	0.000515256	0.347283	0.0264004	11	CCCCACCACCACC	CCACCTCCACCGACATAACCA	-	AT3G11020	ERF
↑ 24 hpi ↑ 2 wpi	blue-turquoise	13	5	2.1e-40	73	188	38.8298	MP00411	-2	0.000547858	0.369256	0.0264004	11	CCCCACCACCACC	CCGCCACCGCC	+	AT3G57600	ERF
↑ 24 hpi ↑ 2 wpi	blue-turquoise	13	5	2.1e-40	73	188	38.8298	MP00375	3	0.000601306	0.40528	0.0264004	13	CCCCACCACCACC	CTCCAAAATCTCCACCAACCA	+	AT3G23250	MYB
↑ 24 hpi ↑ 2 wpi	blue-turquoise	13	5	2.1e-40	73	188	38.8298	MP00202	-1	0.000631563	0.425673	0.0264004	12	CCCCACCACCACC	TCCTCCGCCGCCGCC	+	AT1G53170	ERF
↑ 24 hpi ↑ 2 wpi	blue-turquoise	13	5	2.1e-40	73	188	38.8298	MP00217	-2	0.000631563	0.425673	0.0264004	11	CCCCACCACCACC	CCGCCGCCGCCGCCA	+	AT1G68550	ERF
↑ 24 hpi ↑ 2 wpi	blue-turquoise	13	5	2.1e-40	73	188	38.8298	MP00194	-2	0.000631563	0.425673	0.0264004	11	CCCCACCACCACC	CCACCGCCGCCGCCA	-	AT1G50640	ERF
↑ 24 hpi ↑ 2 wpi	blue-turquoise	13	5	2.1e-40	73	188	38.8298	MP00526	2	0.000649242	0.437589	0.0264004	13	CCCCACCACCACC	TCCTCCGCCGCCACCTCCG	-	AT5G25190	ERF
↑ 24 hpi ↑ 2 wpi	blue-turquoise	13	5	2.1e-40	73	188	38.8298	MP00441	-1	0.000654434	0.441088	0.0264004	12	CCCCACCACCACC	GCCGCCGCCGCCGCCGC	-	AT4G18450	ERF
↑ 24 hpi ↑ 2 wpi	blue-turquoise	13	5	2.1e-40	73	188	38.8298	MP00249	6	0.000700618	0.472217	0.0270362	13	CCCCACCACCACC	CAACTACTCCACCAACCCCCA	+	AT1G79180	MYB
↑ 24 hpi ↑ 2 wpi	blue-turquoise	13	5	2.1e-40	73	188	38.8298	MP00164	-2	0.000733023	0.494058	0.0270362	11	CCCCACCACCACC	CCACCGCCGCCGCCA	+	AT1G28370	ERF
↑ 24 hpi ↑ 2 wpi	blue-turquoise	13	5	2.1e-40	73	188	38.8298	MP00196	-4	0.000733023	0.494058	0.0270362	9	CCCCACCACCACC	ACCTTCCCCAGATAA	+	AT1G34370	C2H2
↑ 24 hpi ↑ 2 wpi	blue-turquoise	13	6	2.2e-11	133	188	70.7447	MP00306	-3	0.000217934	0.146888	0.256127	7	TAATTTTAAAAAA	TTTTCAA	-	AT2G41835	C2H2
↑ 24 hpi ↑ 2 wpi	blue-turquoise	13	6	2.2e-11	133	188	70.7447	MP00044	-4	0.000664467	0.447851	0.256127	8	TAATTTTAAAAAA	ATTCAAAC	-	AT3G22760	CPP
↑ 24 hpi ↑ 2 wpi	blue-turquoise	13	8	1.7e-07	73	188	38.8298	MP00548	0	6.38573e-05	0.0430398	0.0438572	13	CAGCCGCCGCTCC	CCGCCGCCTCCGCCGCCGCCA	+	AT5G47220	ERF
↑ 24 hpi ↑ 2 wpi	blue-turquoise	13	8	1.7e-07	73	188	38.8298	MP00456	6	9.80183e-05	0.0660643	0.0438572	13	CAGCCGCCGCTCC	CCTCCGCCGCCGCCGCCGCCG	+	AT4G27950	ERF
↑ 24 hpi ↑ 2 wpi	blue-turquoise	13	8	1.7e-07	73	188	38.8298	MP00366	0	0.000148583	0.100145	0.0438572	13	CAGCCGCCGCTCC	CCACCGCCTCCGCCGCCGCCA	+	AT3G20310	ERF
↑ 24 hpi ↑ 2 wpi	blue-turquoise	13	8	1.7e-07	73	188	38.8298	MP00458	1	0.000163884	0.110458	0.0438572	13	CAGCCGCCGCTCC	CCACCACCGCCTCCACCGCC	-	AT4G28140	ERF
↑ 24 hpi ↑ 2 wpi	blue-turquoise	13	8	1.7e-07	73	188	38.8298	MP00227	2	0.000200384	0.135059	0.0438572	13	CAGCCGCCGCTCC	CACCGCCGCCGCCACCGCCA	+	AT1G71450	ERF
↑ 24 hpi ↑ 2 wpi	blue-turquoise	13	8	1.7e-07	73	188	38.8298	MP00581	4	0.000201395	0.135741	0.0438572	13	CAGCCGCCGCTCC	TCCGCCGCCGCCTCCGCCGCC	+	AT5G63090	LBD
↑ 24 hpi ↑ 2 wpi	blue-turquoise	13	8	1.7e-07	73	188	38.8298	MP00124	1	0.00036296	0.244635	0.0632402	13	CAGCCGCCGCTCC	TCCACCGCCTCCGCCGCCGCC	+	AT1G03800	ERF
↑ 24 hpi ↑ 2 wpi	blue-turquoise	13	8	1.7e-07	73	188	38.8298	MP00495	0	0.000389138	0.262279	0.0632402	13	CAGCCGCCGCTCC	CCGCCGCCACCGCCG	+	AT5G07310	ERF
↑ 24 hpi ↑ 2 wpi	blue-turquoise	13	8	1.7e-07	73	188	38.8298	MP00156	0	0.000435606	0.293598	0.0632402	13	CAGCCGCCGCTCC	CCACCACCACCTCCACCGAC	+	AT1G21910	ERF
↑ 24 hpi ↑ 2 wpi	blue-turquoise	13	8	1.7e-07	73	188	38.8298	MP00527	4	0.000530267	0.3574	0.0692846	13	CAGCCGCCGCTCC	TCCGCCGCCGCCGCCGCCGCC	+	AT5G25390	ERF
↑ 24 hpi ↑ 2 wpi	blue-turquoise	13	8	1.7e-07	73	188	38.8298	MP00572	-1	0.000677778	0.456823	0.0703408	12	CAGCCGCCGCTCC	CGCCGCCGCCGCCGCCGCC	+	AT5G61600	ERF
↑ 24 hpi ↑ 2 wpi	blue-turquoise	13	8	1.7e-07	73	188	38.8298	MP00441	-2	0.000678087	0.457031	0.0703408	11	CAGCCGCCGCTCC	GCCGCCGCCGCCGCCGC	-	AT4G18450	ERF
↑ 24 hpi ↑ 2 wpi	blue-turquoise	13	8	1.7e-07	73	188	38.8298	MP00542	6	0.000699855	0.471702	0.0703408	13	CAGCCGCCGCTCC	CCGCCGCCGCCACCGCCGCCG	-	AT5G44210	ERF
↑ 24 hpi ↑ 2 wpi	blue-turquoise	14	1	2.9e-116	166	188	88.2979	MP00192	1	3.32881e-08	2.24362e-05	4.37262e-05	14	AAAAAAAAAAAAAA	AAAAAAAAAAAAAAA	+	AT1G49480	B3
↑ 24 hpi ↑ 2 wpi	blue-turquoise	14	1	2.9e-116	166	188	88.2979	MP00076	2	1.86434e-07	0.000125656	9.84652e-05	14	AAAAAAAAAAAAAA	AAAAAAAAAAAAAAAAAAAAA	-	AT2G45660	MIKC_MADS
↑ 24 hpi ↑ 2 wpi	blue-turquoise	14	1	2.9e-116	166	188	88.2979	MP00610	5	2.98712e-07	0.000201332	9.84652e-05	14	AAAAAAAAAAAAAA	AAAAAAAAAAAAAAGAGAAA	+	AT5G17430	AP2
↑ 24 hpi ↑ 2 wpi	blue-turquoise	14	1	2.9e-116	166	188	88.2979	MP00223	4	3.22243e-07	0.000217192	9.84652e-05	14	AAAAAAAAAAAAAA	AAAAAAAAAAAAAAGAAAAAGTGAAAA	-	AT1G69570	Dof
↑ 24 hpi ↑ 2 wpi	blue-turquoise	14	1	2.9e-116	166	188	88.2979	MP00407	2	3.74801e-07	0.000252616	9.84652e-05	14	AAAAAAAAAAAAAA	AAAAAAAAAAAAAAAAGTAAA	-	AT3G55370	Dof
↑ 24 hpi ↑ 2 wpi	blue-turquoise	14	1	2.9e-116	166	188	88.2979	MP00483	2	4.01544e-06	0.0027064	0.000879091	14	AAAAAAAAAAAAAA	AAAAAAGTAAAAAAAAAAAAA	+	AT5G02460	Dof
↑ 24 hpi ↑ 2 wpi	blue-turquoise	14	1	2.9e-116	166	188	88.2979	MP00478	9	4.77941e-06	0.00322132	0.000896869	14	AAAAAAAAAAAAAA	AAAAAAGTAAAAAAAAAAAAAAAAAAAA	-	AT4G38000	Dof
↑ 24 hpi ↑ 2 wpi	blue-turquoise	14	1	2.9e-116	166	188	88.2979	MP00611	1	5.86467e-06	0.00395279	0.000962955	14	AAAAAAAAAAAAAA	AAGAAAAAGACAAAAAAAAA	+	AT2G01570	GRAS
↑ 24 hpi ↑ 2 wpi	blue-turquoise	14	1	2.9e-116	166	188	88.2979	MP00593	9	8.512e-06	0.00573709	0.00124234	14	AAAAAAAAAAAAAA	AAAAAAAAAAAAGTAAAAAAAAAAAAAAA	-	AT5G66940	Dof
↑ 24 hpi ↑ 2 wpi	blue-turquoise	14	1	2.9e-116	166	188	88.2979	MP00281	3	1.61565e-05	0.0108895	0.00212227	14	AAAAAAAAAAAAAA	AAAAAAGTAAAAAAAAAAAAA	-	AT2G28810	Dof
↑ 24 hpi ↑ 2 wpi	blue-turquoise	14	1	2.9e-116	166	188	88.2979	MP00166	0	2.3839e-05	0.0160675	0.00280747	14	AAAAAAAAAAAAAA	AAAAAAAAGAAAAAGTGAAAA	+	AT1G29160	Dof
↑ 24 hpi ↑ 2 wpi	blue-turquoise	14	1	2.9e-116	166	188	88.2979	MP00402	2	2.57408e-05	0.0173493	0.00280747	14	AAAAAAAAAAAAAA	AAAAAGTAAAAAAAAAAAAAA	-	AT3G50410	Dof
↑ 24 hpi ↑ 2 wpi	blue-turquoise	14	1	2.9e-116	166	188	88.2979	MP00580	0	2.77848e-05	0.0187269	0.00280747	14	AAAAAAAAAAAAAA	AAAAAAAAGAAAAAGTAAAAA	+	AT5G62940	Dof
↑ 24 hpi ↑ 2 wpi	blue-turquoise	14	1	2.9e-116	166	188	88.2979	MP00569	4	4.19432e-05	0.0282697	0.00393537	14	AAAAAAAAAAAAAA	AAGCAAAAAATAAGCAAAA	+	AT5G60130	B3
↑ 24 hpi ↑ 2 wpi	blue-turquoise	14	1	2.9e-116	166	188	88.2979	MP00080	2	6.79762e-05	0.0458159	0.00595275	12	AAAAAAAAAAAAAA	CCAAAAAAGGAAAA	+	AT5G20240	MIKC_MADS
↑ 24 hpi ↑ 2 wpi	blue-turquoise	14	1	2.9e-116	166	188	88.2979	MP00392	0	8.03348e-05	0.0541457	0.00659533	14	AAAAAAAAAAAAAA	AAAAAAAGCAAAAAGTAAA	-	AT3G45610	Dof
↑ 24 hpi ↑ 2 wpi	blue-turquoise	14	1	2.9e-116	166	188	88.2979	MP00199	7	0.0001691	0.113973	0.0130661	14	AAAAAAAAAAAAAA	AAAAAGAAAAAGTAAAAAAAA	+	AT1G51700	Dof
↑ 24 hpi ↑ 2 wpi	blue-turquoise	14	1	2.9e-116	166	188	88.2979	MP00254	0	0.000297271	0.200361	0.0216936	14	AAAAAAAAAAAAAA	AAAAAAAGACAAAAA	+	AT2G01940	C2H2
↑ 24 hpi ↑ 2 wpi	blue-turquoise	14	1	2.9e-116	166	188	88.2979	MP00394	-2	0.000380294	0.256318	0.0262917	12	AAAAAAAAAAAAAA	AAAAAAGAAAAAGTGAAAA	+	AT3G47500	Dof
↑ 24 hpi ↑ 2 wpi	blue-turquoise	14	1	2.9e-116	166	188	88.2979	MP00609	5	0.000405579	0.27336	0.0266378	14	AAAAAAAAAAAAAA	TTACCAAAAATGGAAAAAA	-	AT4G18960	MIKC_MADS
↑ 24 hpi ↑ 2 wpi	blue-turquoise	14	1	2.9e-116	166	188	88.2979	MP00295	1	0.000560549	0.37781	0.0349388	14	AAAAAAAAAAAAAA	CAAAAAGTAAAAAAA	-	AT2G37590	Dof
↑ 24 hpi ↑ 2 wpi	blue-turquoise	14	1	2.9e-116	166	188	88.2979	MP00256	3	0.000585165	0.394401	0.0349388	14	AAAAAAAAAAAAAA	CACAAAACGACAAAAAA	+	AT2G02080	C2H2
↑ 24 hpi ↑ 2 wpi	blue-turquoise	14	1	2.9e-116	166	188	88.2979	MP00315	5	0.00067263	0.453352	0.038415	14	AAAAAAAAAAAAAA	TTTCCAAAAAAGGAAAAAA	+	AT2G45650	MIKC_MADS
↑ 24 hpi ↑ 2 wpi	blue-turquoise	14	2	3.6e-111	159	188	84.5745	MP00076	5	4.30868e-10	2.90405e-07	5.73336e-07	14	CTTTCTCTTTCTCT	TTTTTTTTTTTTTTTTTTTTT	+	AT2G45660	MIKC_MADS
↑ 24 hpi ↑ 2 wpi	blue-turquoise	14	2	3.6e-111	159	188	84.5745	MP00610	3	2.97863e-08	2.0076e-05	1.98176e-05	14	CTTTCTCTTTCTCT	TTTCTCTTTTTTTTTTTTTT	-	AT5G17430	AP2
↑ 24 hpi ↑ 2 wpi	blue-turquoise	14	2	3.6e-111	159	188	84.5745	MP00253	3	3.53318e-07	0.000238136	0.000156715	14	CTTTCTCTTTCTCT	TCTCTCTCTCTCTCTCTCTCTCTC	-	AT2G01930	BBR-BPC
↑ 24 hpi ↑ 2 wpi	blue-turquoise	14	2	3.6e-111	159	188	84.5745	MP00540	0	3.06108e-06	0.00206317	0.00101831	14	CTTTCTCTTTCTCT	CTCTCTCTCTCTCTCTCTCTC	+	AT5G42520	BBR-BPC
↑ 24 hpi ↑ 2 wpi	blue-turquoise	14	2	3.6e-111	159	188	84.5745	MP00611	5	5.53482e-06	0.00373047	0.00147299	14	CTTTCTCTTTCTCT	TTTTTTTTTGTCTTTTTCTT	-	AT2G01570	GRAS
↑ 24 hpi ↑ 2 wpi	blue-turquoise	14	2	3.6e-111	159	188	84.5745	MP00483	2	2.38493e-05	0.0160744	0.00528919	14	CTTTCTCTTTCTCT	TTTTTTTTTTTTTACTTTTTT	-	AT5G02460	Dof
↑ 24 hpi ↑ 2 wpi	blue-turquoise	14	2	3.6e-111	159	188	84.5745	MP00402	3	5.33412e-05	0.035952	0.0101398	14	CTTTCTCTTTCTCT	TTTTTTTTTTTTTTACTTTTT	+	AT3G50410	Dof
↑ 24 hpi ↑ 2 wpi	blue-turquoise	14	2	3.6e-111	159	188	84.5745	MP00281	2	6.3439e-05	0.0427579	0.0105519	14	CTTTCTCTTTCTCT	TTTTTTTTTTTTTACTTTTTT	+	AT2G28810	Dof
↑ 24 hpi ↑ 2 wpi	blue-turquoise	14	2	3.6e-111	159	188	84.5745	MP00407	4	8.92169e-05	0.0601322	0.0131907	14	CTTTCTCTTTCTCT	TTTACTTTTTTTTTTTTTTTT	+	AT3G55370	Dof
↑ 24 hpi ↑ 2 wpi	blue-turquoise	14	2	3.6e-111	159	188	84.5745	MP00223	12	0.000105186	0.0708954	0.0139966	14	CTTTCTCTTTCTCT	TTTTCACTTTTTCTTTTTTTTTTTTTT	+	AT1G69570	Dof
↑ 24 hpi ↑ 2 wpi	blue-turquoise	14	2	3.6e-111	159	188	84.5745	MP00478	9	0.000144601	0.0974613	0.0174922	14	CTTTCTCTTTCTCT	TTTTTTTTTTTTTTTTTTTTACTTTTTT	+	AT4G38000	Dof
↑ 24 hpi ↑ 2 wpi	blue-turquoise	14	2	3.6e-111	159	188	84.5745	MP00593	4	0.000181452	0.122298	0.0200632	14	CTTTCTCTTTCTCT	TTTTTTTTTTTTTTTACTTTTTTTTTTTT	+	AT5G66940	Dof
↑ 24 hpi ↑ 2 wpi	blue-turquoise	14	2	3.6e-111	159	188	84.5745	MP00675	4	0.000196011	0.132111	0.0200632	14	CTTTCTCTTTCTCT	CTCTCTCTCCCTGCCCCTGC	+	GRMZM2G017087	TALE
↑ 24 hpi ↑ 2 wpi	blue-turquoise	14	2	3.6e-111	159	188	84.5745	MP00480	0	0.000397811	0.268125	0.0378106	14	CTTTCTCTTTCTCT	CTCTCTCTCTCTCTCTCTCTCTCTCTCTCT	-	AT4G38910	BBR-BPC
↑ 24 hpi ↑ 2 wpi	blue-turquoise	14	2	3.6e-111	159	188	84.5745	MP00673	-2	0.000543827	0.366539	0.048243	12	CTTTCTCTTTCTCT	TTTTCCTTTTCG	+	GRMZM2G011357	C2H2
↑ 24 hpi ↑ 2 wpi	blue-turquoise	14	3	2e-66	138	188	73.4043	MP00675	4	9.24246e-08	6.22942e-05	0.000122892	14	GGAGGGGAAGAGAG	GCAGGGGCAGGGAGAGAGAG	-	GRMZM2G017087	TALE
↑ 24 hpi ↑ 2 wpi	blue-turquoise	14	3	2e-66	138	188	73.4043	MP00610	3	3.81761e-05	0.0257307	0.0253804	14	GGAGGGGAAGAGAG	AAAAAAAAAAAAAAGAGAAA	+	AT5G17430	AP2
↑ 24 hpi ↑ 2 wpi	blue-turquoise	14	3	2e-66	138	188	73.4043	MP00673	1	6.76153e-05	0.0455727	0.0299682	11	GGAGGGGAAGAGAG	CGAAAAGGAAAA	-	GRMZM2G011357	C2H2
↑ 24 hpi ↑ 2 wpi	blue-turquoise	14	3	2e-66	138	188	73.4043	MP00229	5	0.000201483	0.135799	0.0515328	14	GGAGGGGAAGAGAG	GAGGAGGAGGAGGAGGAGG	-	AT1G72050	C2H2
↑ 24 hpi ↑ 2 wpi	blue-turquoise	14	3	2e-66	138	188	73.4043	MP00366	7	0.00021777	0.146777	0.0515328	14	GGAGGGGAAGAGAG	TGGCGGCGGCGGAGGCGGTGG	-	AT3G20310	ERF
↑ 24 hpi ↑ 2 wpi	blue-turquoise	14	3	2e-66	138	188	73.4043	MP00215	9	0.00023254	0.156732	0.0515328	14	GGAGGGGAAGAGAG	ATAGGCCCAAGAGAGGAGGTGGGGCCCACA	-	AT1G67260	TCP
↑ 24 hpi ↑ 2 wpi	blue-turquoise	14	3	2e-66	138	188	73.4043	MP00076	2	0.000371092	0.250116	0.0651374	14	GGAGGGGAAGAGAG	AAAAAAAAAAAAAAAAAAAAA	-	AT2G45660	MIKC_MADS
↑ 24 hpi ↑ 2 wpi	blue-turquoise	14	3	2e-66	138	188	73.4043	MP00458	6	0.000391908	0.264146	0.0651374	14	GGAGGGGAAGAGAG	GGCGGTGGAGGCGGTGGTGG	+	AT4G28140	ERF
↑ 24 hpi ↑ 2 wpi	blue-turquoise	14	3	2e-66	138	188	73.4043	MP00156	6	0.000600446	0.4047	0.0887091	14	GGAGGGGAAGAGAG	GTCGGTGGAGGTGGTGGTGG	-	AT1G21910	ERF
↑ 24 hpi ↑ 2 wpi	blue-turquoise	14	3	2e-66	138	188	73.4043	MP00402	5	0.000734364	0.494962	0.0964639	14	GGAGGGGAAGAGAG	AAAAAGTAAAAAAAAAAAAAA	-	AT3G50410	Dof
↑ 24 hpi ↑ 2 wpi	blue-turquoise	14	4	1.7e-54	135	188	71.8085	MP00302	7	2.78103e-07	0.000187441	0.000137042	14	CCCCCCCCTCCACC	TCCACCGCCACCACCACCGCC	-	AT2G40340	ERF
↑ 24 hpi ↑ 2 wpi	blue-turquoise	14	4	1.7e-54	135	188	71.8085	MP00227	2	2.79889e-07	0.000188645	0.000137042	14	CCCCCCCCTCCACC	CACCGCCGCCGCCACCGCCA	+	AT1G71450	ERF
↑ 24 hpi ↑ 2 wpi	blue-turquoise	14	4	1.7e-54	135	188	71.8085	MP00366	0	3.17848e-07	0.00021423	0.000137042	14	CCCCCCCCTCCACC	CCACCGCCTCCGCCGCCGCCA	+	AT3G20310	ERF
↑ 24 hpi ↑ 2 wpi	blue-turquoise	14	4	1.7e-54	135	188	71.8085	MP00458	3	4.72769e-07	0.000318646	0.000152878	14	CCCCCCCCTCCACC	CCACCACCGCCTCCACCGCC	-	AT4G28140	ERF
↑ 24 hpi ↑ 2 wpi	blue-turquoise	14	4	1.7e-54	135	188	71.8085	MP00156	3	6.92863e-07	0.00046699	0.000179239	14	CCCCCCCCTCCACC	CCACCACCACCTCCACCGAC	+	AT1G21910	ERF
↑ 24 hpi ↑ 2 wpi	blue-turquoise	14	4	1.7e-54	135	188	71.8085	MP00124	1	2.34389e-06	0.00157978	0.000505291	14	CCCCCCCCTCCACC	TCCACCGCCTCCGCCGCCGCC	+	AT1G03800	ERF
↑ 24 hpi ↑ 2 wpi	blue-turquoise	14	4	1.7e-54	135	188	71.8085	MP00548	0	7.26823e-06	0.00489879	0.00134303	14	CCCCCCCCTCCACC	CCGCCGCCTCCGCCGCCGCCA	+	AT5G47220	ERF
↑ 24 hpi ↑ 2 wpi	blue-turquoise	14	4	1.7e-54	135	188	71.8085	MP00527	1	1.00517e-05	0.00677483	0.00162519	14	CCCCCCCCTCCACC	TCCGCCGCCGCCGCCGCCGCC	+	AT5G25390	ERF
↑ 24 hpi ↑ 2 wpi	blue-turquoise	14	4	1.7e-54	135	188	71.8085	MP00240	0	1.39907e-05	0.00942976	0.00201073	14	CCCCCCCCTCCACC	CCACCTCCACCGCCA	+	AT1G75490	ERF
↑ 24 hpi ↑ 2 wpi	blue-turquoise	14	4	1.7e-54	135	188	71.8085	MP00585	0	2.81356e-05	0.0189634	0.00325101	14	CCCCCCCCTCCACC	CCACCGCCGCCGCCA	+	AT5G65130	ERF
↑ 24 hpi ↑ 2 wpi	blue-turquoise	14	4	1.7e-54	135	188	71.8085	MP00581	4	2.82908e-05	0.019068	0.00325101	14	CCCCCCCCTCCACC	TCCGCCGCCGCCTCCGCCGCC	+	AT5G63090	LBD
↑ 24 hpi ↑ 2 wpi	blue-turquoise	14	4	1.7e-54	135	188	71.8085	MP00158	1	3.10197e-05	0.0209073	0.00325101	14	CCCCCCCCTCCACC	TCCACCGCCACCGCC	-	AT1G22810	ERF
↑ 24 hpi ↑ 2 wpi	blue-turquoise	14	4	1.7e-54	135	188	71.8085	MP00572	-1	3.26743e-05	0.0220225	0.00325101	13	CCCCCCCCTCCACC	CGCCGCCGCCGCCGCCGCC	+	AT5G61600	ERF
↑ 24 hpi ↑ 2 wpi	blue-turquoise	14	4	1.7e-54	135	188	71.8085	MP00185	0	4.55882e-05	0.0307265	0.00421192	14	CCCCCCCCTCCACC	CCACCTCCACCGCCA	+	AT1G44830	ERF
↑ 24 hpi ↑ 2 wpi	blue-turquoise	14	4	1.7e-54	135	188	71.8085	MP00401	-3	7.99836e-05	0.0539089	0.00689708	11	CCCCCCCCTCCACC	CCACCTCCACCGACA	+	AT3G50260	ERF
↑ 24 hpi ↑ 2 wpi	blue-turquoise	14	4	1.7e-54	135	188	71.8085	MP00549	0	0.000105242	0.0709334	0.00800751	14	CCCCCCCCTCCACC	CCACCGCCGCCGCCA	+	AT5G47230	ERF
↑ 24 hpi ↑ 2 wpi	blue-turquoise	14	4	1.7e-54	135	188	71.8085	MP00595	-3	0.000105242	0.0709334	0.00800751	11	CCCCCCCCTCCACC	CCACCGCCACCGACA	+	AT5G67190	ERF
↑ 24 hpi ↑ 2 wpi	blue-turquoise	14	4	1.7e-54	135	188	71.8085	MP00375	2	0.000142345	0.0959404	0.0102288	14	CCCCCCCCTCCACC	CTCCAAAATCTCCACCAACCA	+	AT3G23250	MYB
↑ 24 hpi ↑ 2 wpi	blue-turquoise	14	4	1.7e-54	135	188	71.8085	MP00456	0	0.000170329	0.114802	0.0115955	14	CCCCCCCCTCCACC	CCTCCGCCGCCGCCGCCGCCG	+	AT4G27950	ERF
↑ 24 hpi ↑ 2 wpi	blue-turquoise	14	4	1.7e-54	135	188	71.8085	MP00229	0	0.000247845	0.167048	0.0155452	14	CCCCCCCCTCCACC	CCTCCTCCTCCTCCTCCTC	+	AT1G72050	C2H2
↑ 24 hpi ↑ 2 wpi	blue-turquoise	14	4	1.7e-54	135	188	71.8085	MP00211	6	0.000264402	0.178207	0.0155452	14	CCCCCCCCTCCACC	TCTCCGCCGCCTTCTCCGCCG	+	AT1G65620	LBD
↑ 24 hpi ↑ 2 wpi	blue-turquoise	14	4	1.7e-54	135	188	71.8085	MP00542	9	0.000264402	0.178207	0.0155452	12	CCCCCCCCTCCACC	CCGCCGCCGCCACCGCCGCCG	-	AT5G44210	ERF
↑ 24 hpi ↑ 2 wpi	blue-turquoise	14	4	1.7e-54	135	188	71.8085	MP00217	0	0.000329452	0.22205	0.016393	14	CCCCCCCCTCCACC	CCGCCGCCGCCGCCA	+	AT1G68550	ERF
↑ 24 hpi ↑ 2 wpi	blue-turquoise	14	4	1.7e-54	135	188	71.8085	MP00519	1	0.000329452	0.22205	0.016393	14	CCCCCCCCTCCACC	TCCACCGCCTCCACC	-	AT5G18450	ERF
↑ 24 hpi ↑ 2 wpi	blue-turquoise	14	4	1.7e-54	135	188	71.8085	MP00292	-3	0.000329452	0.22205	0.016393	11	CCCCCCCCTCCACC	CCACCTCCACCGACA	-	AT2G35700	ERF
↑ 24 hpi ↑ 2 wpi	blue-turquoise	14	4	1.7e-54	135	188	71.8085	MP00441	1	0.000331515	0.223441	0.016393	14	CCCCCCCCTCCACC	GCCGCCGCCGCCGCCGC	-	AT4G18450	ERF
↑ 24 hpi ↑ 2 wpi	blue-turquoise	14	4	1.7e-54	135	188	71.8085	MP00138	2	0.000342189	0.230635	0.016393	14	CCCCCCCCTCCACC	CGCCGCCGCCTTCGCCGACAA	+	AT1G12630	ERF
↑ 24 hpi ↑ 2 wpi	blue-turquoise	14	4	1.7e-54	135	188	71.8085	MP00194	-3	0.000390092	0.262922	0.0180204	11	CCCCCCCCTCCACC	CCACCGCCGCCGCCA	-	AT1G50640	ERF
↑ 24 hpi ↑ 2 wpi	blue-turquoise	14	4	1.7e-54	135	188	71.8085	MP00230	0	0.000440956	0.297204	0.0196677	14	CCCCCCCCTCCACC	CCACCGCCGCCGCCATTTCCG	+	AT1G72360	ERF
↑ 24 hpi ↑ 2 wpi	blue-turquoise	14	4	1.7e-54	135	188	71.8085	MP00289	0	0.000461116	0.310792	0.0198813	14	CCCCCCCCTCCACC	CCTCCGCCGCCGCCA	+	AT2G33710	ERF
↑ 24 hpi ↑ 2 wpi	blue-turquoise	14	4	1.7e-54	135	188	71.8085	MP00526	1	0.000487502	0.328577	0.0203409	14	CCCCCCCCTCCACC	TCCTCCGCCGCCACCTCCG	-	AT5G25190	ERF
↑ 24 hpi ↑ 2 wpi	blue-turquoise	14	4	1.7e-54	135	188	71.8085	MP00430	-1	0.000529435	0.356839	0.0207316	13	CCCCCCCCTCCACC	CTTCATCACCACCGACAAT	+	AT4G06746	ERF
↑ 24 hpi ↑ 2 wpi	blue-turquoise	14	4	1.7e-54	135	188	71.8085	MP00183	0	0.000544165	0.366767	0.0207316	14	CCCCCCCCTCCACC	CCTCCGCCGCCGCCA	-	AT1G43160	ERF
↑ 24 hpi ↑ 2 wpi	blue-turquoise	14	4	1.7e-54	135	188	71.8085	MP00164	0	0.000590775	0.398182	0.0207316	14	CCCCCCCCTCCACC	CCACCGCCGCCGCCA	+	AT1G28370	ERF
↑ 24 hpi ↑ 2 wpi	blue-turquoise	14	4	1.7e-54	135	188	71.8085	MP00373	0	0.000590775	0.398182	0.0207316	14	CCCCCCCCTCCACC	CCGCCGCCGCCGCCG	-	AT3G23220	ERF
↑ 24 hpi ↑ 2 wpi	blue-turquoise	14	4	1.7e-54	135	188	71.8085	MP00436	-4	0.000590775	0.398182	0.0207316	10	CCCCCCCCTCCACC	CACCGCCACCGACAC	+	AT4G16750	ERF
↑ 24 hpi ↑ 2 wpi	blue-turquoise	14	4	1.7e-54	135	188	71.8085	MP00246	7	0.000614342	0.414066	0.0207316	14	CCCCCCCCTCCACC	TCCACCGACACCACCACCACC	-	AT1G77640	ERF
↑ 24 hpi ↑ 2 wpi	blue-turquoise	14	4	1.7e-54	135	188	71.8085	MP00249	-1	0.000614342	0.414066	0.0207316	13	CCCCCCCCTCCACC	CAACTACTCCACCAACCCCCA	+	AT1G79180	MYB
↑ 24 hpi ↑ 2 wpi	blue-turquoise	14	4	1.7e-54	135	188	71.8085	MP00202	1	0.000641116	0.432112	0.0207316	14	CCCCCCCCTCCACC	TCCTCCGCCGCCGCC	+	AT1G53170	ERF
↑ 24 hpi ↑ 2 wpi	blue-turquoise	14	4	1.7e-54	135	188	71.8085	MP00163	-3	0.000641116	0.432112	0.0207316	11	CCCCCCCCTCCACC	CCACCGCCGCCGCCA	-	AT1G28160	ERF
↑ 24 hpi ↑ 2 wpi	blue-turquoise	14	4	1.7e-54	135	188	71.8085	MP00427	0	0.000673248	0.453769	0.0212396	14	CCCCCCCCTCCACC	CCTCAACCACCACC	+	AT4G01680	MYB
↑ 24 hpi ↑ 2 wpi	blue-turquoise	14	4	1.7e-54	135	188	71.8085	MP00520	-3	0.000695463	0.468742	0.0214181	11	CCCCCCCCTCCACC	CCGCCGCCGCCGCCA	+	AT5G18560	ERF
↑ 24 hpi ↑ 2 wpi	blue-turquoise	14	5	1.6e-44	149	188	79.2553	MP00192	0	2.52383e-06	0.00170106	0.00250555	14	TTTTTTTTTTTTTT	TTTTTTTTTTTTTTT	-	AT1G49480	B3
↑ 24 hpi ↑ 2 wpi	blue-turquoise	14	5	1.6e-44	149	188	79.2553	MP00223	9	5.04028e-06	0.00339715	0.00250555	14	TTTTTTTTTTTTTT	TTTTCACTTTTTCTTTTTTTTTTTTTT	+	AT1G69570	Dof
↑ 24 hpi ↑ 2 wpi	blue-turquoise	14	5	1.6e-44	149	188	79.2553	MP00483	4	7.6898e-06	0.00518292	0.00250555	14	TTTTTTTTTTTTTT	TTTTTTTTTTTTTACTTTTTT	-	AT5G02460	Dof
↑ 24 hpi ↑ 2 wpi	blue-turquoise	14	5	1.6e-44	149	188	79.2553	MP00407	7	8.99198e-06	0.0060606	0.00250555	14	TTTTTTTTTTTTTT	TTTACTTTTTTTTTTTTTTTT	+	AT3G55370	Dof
↑ 24 hpi ↑ 2 wpi	blue-turquoise	14	5	1.6e-44	149	188	79.2553	MP00478	11	9.52991e-06	0.00642316	0.00250555	14	TTTTTTTTTTTTTT	TTTTTTTTTTTTTTTTTTTTACTTTTTT	+	AT4G38000	Dof
↑ 24 hpi ↑ 2 wpi	blue-turquoise	14	5	1.6e-44	149	188	79.2553	MP00593	6	2.58422e-05	0.0174176	0.00566191	14	TTTTTTTTTTTTTT	TTTTTTTTTTTTTTTACTTTTTTTTTTTT	+	AT5G66940	Dof
↑ 24 hpi ↑ 2 wpi	blue-turquoise	14	5	1.6e-44	149	188	79.2553	MP00281	4	3.22355e-05	0.0217267	0.0060537	14	TTTTTTTTTTTTTT	TTTTTTTTTTTTTACTTTTTT	+	AT2G28810	Dof
↑ 24 hpi ↑ 2 wpi	blue-turquoise	14	5	1.6e-44	149	188	79.2553	MP00569	1	5.77142e-05	0.0388994	0.00948369	14	TTTTTTTTTTTTTT	TTTTGCTTATTTTTTGCTT	-	AT5G60130	B3
↑ 24 hpi ↑ 2 wpi	blue-turquoise	14	5	1.6e-44	149	188	79.2553	MP00402	5	8.0665e-05	0.0543682	0.0117822	14	TTTTTTTTTTTTTT	TTTTTTTTTTTTTTACTTTTT	+	AT3G50410	Dof
↑ 24 hpi ↑ 2 wpi	blue-turquoise	14	5	1.6e-44	149	188	79.2553	MP00076	4	9.90122e-05	0.0667342	0.0130159	14	TTTTTTTTTTTTTT	TTTTTTTTTTTTTTTTTTTTT	+	AT2G45660	MIKC_MADS
↑ 24 hpi ↑ 2 wpi	blue-turquoise	14	5	1.6e-44	149	188	79.2553	MP00315	-1	0.000138945	0.0936491	0.0153346	13	TTTTTTTTTTTTTT	TTTTTTCCTTTTTTGGAAA	-	AT2G45650	MIKC_MADS
↑ 24 hpi ↑ 2 wpi	blue-turquoise	14	5	1.6e-44	149	188	79.2553	MP00610	5	0.000139981	0.0943472	0.0153346	14	TTTTTTTTTTTTTT	TTTCTCTTTTTTTTTTTTTT	-	AT5G17430	AP2
↑ 24 hpi ↑ 2 wpi	blue-turquoise	14	5	1.6e-44	149	188	79.2553	MP00199	0	0.000219465	0.147919	0.0205183	14	TTTTTTTTTTTTTT	TTTTTTTTACTTTTTCTTTTT	-	AT1G51700	Dof
↑ 24 hpi ↑ 2 wpi	blue-turquoise	14	5	1.6e-44	149	188	79.2553	MP00166	7	0.000234125	0.1578	0.0205183	14	TTTTTTTTTTTTTT	TTTTCACTTTTTCTTTTTTTT	-	AT1G29160	Dof
↑ 24 hpi ↑ 2 wpi	blue-turquoise	14	5	1.6e-44	149	188	79.2553	MP00580	7	0.000234125	0.1578	0.0205183	14	TTTTTTTTTTTTTT	TTTTTACTTTTTCTTTTTTTT	-	AT5G62940	Dof
↑ 24 hpi ↑ 2 wpi	blue-turquoise	14	5	1.6e-44	149	188	79.2553	MP00392	5	0.000282587	0.190464	0.0220694	14	TTTTTTTTTTTTTT	TTTACTTTTTGCTTTTTTT	+	AT3G45610	Dof
↑ 24 hpi ↑ 2 wpi	blue-turquoise	14	5	1.6e-44	149	188	79.2553	MP00295	-1	0.000285401	0.19236	0.0220694	13	TTTTTTTTTTTTTT	TTTTTTTACTTTTTG	+	AT2G37590	Dof
↑ 24 hpi ↑ 2 wpi	blue-turquoise	14	5	1.6e-44	149	188	79.2553	MP00243	-3	0.000549104	0.370096	0.0401021	11	TTTTTTTTTTTTTT	TTTAATTTTTTACCGT	-	AT1G76880	Trihelix
↑ 24 hpi ↑ 2 wpi	blue-turquoise	14	6	2e-20	151	188	80.3191	MP00243	4	0.000122077	0.08228	0.161117	12	TAAAAATATAAATA	ACGGTAAAAAATTAAA	+	AT1G76880	Trihelix
↑ 24 hpi ↑ 2 wpi	blue-turquoise	14	6	2e-20	151	188	80.3191	MP00478	8	0.000678314	0.457184	0.185004	14	TAAAAATATAAATA	AAAAAAGTAAAAAAAAAAAAAAAAAAAA	-	AT4G38000	Dof
↑ 24 hpi ↑ 2 wpi	blue-turquoise	14	7	4.4e-13	70	188	37.234	MP00227	6	0.000112642	0.0759204	0.108028	14	GGGTTGTGGTGGGG	TGGCGGTGGCGGCGGCGGTG	-	AT1G71450	ERF
↑ 24 hpi ↑ 2 wpi	blue-turquoise	14	7	4.4e-13	70	188	37.234	MP00366	6	0.000232446	0.156669	0.108028	14	GGGTTGTGGTGGGG	TGGCGGCGGCGGAGGCGGTGG	-	AT3G20310	ERF
↑ 24 hpi ↑ 2 wpi	blue-turquoise	14	7	4.4e-13	70	188	37.234	MP00386	-1	0.000369083	0.248762	0.108028	13	GGGTTGTGGTGGGG	GTTGGTGGTTGGGAA	-	AT3G28910	MYB
↑ 24 hpi ↑ 2 wpi	blue-turquoise	14	7	4.4e-13	70	188	37.234	MP00156	5	0.000371586	0.250449	0.108028	14	GGGTTGTGGTGGGG	GTCGGTGGAGGTGGTGGTGG	-	AT1G21910	ERF
↑ 24 hpi ↑ 2 wpi	blue-turquoise	14	7	4.4e-13	70	188	37.234	MP00458	5	0.000437357	0.294779	0.108028	14	GGGTTGTGGTGGGG	GGCGGTGGAGGCGGTGGTGG	+	AT4G28140	ERF
↑ 24 hpi ↑ 2 wpi	blue-turquoise	14	7	4.4e-13	70	188	37.234	MP00302	-1	0.000489838	0.330151	0.108028	13	GGGTTGTGGTGGGG	GGCGGTGGTGGTGGCGGTGGA	+	AT2G40340	ERF
↑ 24 hpi ↑ 2 wpi	blue-turquoise	14	7	4.4e-13	70	188	37.234	MP00375	4	0.000729467	0.491661	0.125161	14	GGGTTGTGGTGGGG	TGGTTGGTGGAGATTTTGGAG	-	AT3G23250	MYB
↑ 24 hpi ↑ 2 wpi	blue-turquoise	14	8	5.9e-12	109	188	57.9787	MP00370	2	0.000399371	0.269176	0.533369	13	TTATTTTTAAAAAA	TTTAAATTTTAAAAT	-	AT3G22780	CPP
↑ 24 hpi ↑ 2 wpi	blue-turquoise	15	1	1.7e-130	159	188	84.5745	MP00076	4	8.25404e-10	5.56322e-07	6.87568e-07	15	AAAAAAAAAAAAAAA	AAAAAAAAAAAAAAAAAAAAA	-	AT2G45660	MIKC_MADS
↑ 24 hpi ↑ 2 wpi	blue-turquoise	15	1	1.7e-130	159	188	84.5745	MP00610	1	1.04767e-09	7.06131e-07	6.87568e-07	15	AAAAAAAAAAAAAAA	AAAAAAAAAAAAAAGAGAAA	+	AT5G17430	AP2
↑ 24 hpi ↑ 2 wpi	blue-turquoise	15	1	1.7e-130	159	188	84.5745	MP00223	3	2.80608e-08	1.8913e-05	1.22772e-05	15	AAAAAAAAAAAAAAA	AAAAAAAAAAAAAAGAAAAAGTGAAAA	-	AT1G69570	Dof
↑ 24 hpi ↑ 2 wpi	blue-turquoise	15	1	1.7e-130	159	188	84.5745	MP00192	0	1.9976e-07	0.000134638	6.55493e-05	15	AAAAAAAAAAAAAAA	AAAAAAAAAAAAAAA	+	AT1G49480	B3
↑ 24 hpi ↑ 2 wpi	blue-turquoise	15	1	1.7e-130	159	188	84.5745	MP00483	2	2.70272e-07	0.000182163	7.09497e-05	15	AAAAAAAAAAAAAAA	AAAAAAGTAAAAAAAAAAAAA	+	AT5G02460	Dof
↑ 24 hpi ↑ 2 wpi	blue-turquoise	15	1	1.7e-130	159	188	84.5745	MP00407	1	3.5876e-07	0.000241804	7.84825e-05	15	AAAAAAAAAAAAAAA	AAAAAAAAAAAAAAAAGTAAA	-	AT3G55370	Dof
↑ 24 hpi ↑ 2 wpi	blue-turquoise	15	1	1.7e-130	159	188	84.5745	MP00478	9	1.02626e-06	0.000691697	0.000192432	15	AAAAAAAAAAAAAAA	AAAAAAGTAAAAAAAAAAAAAAAAAAAA	-	AT4G38000	Dof
↑ 24 hpi ↑ 2 wpi	blue-turquoise	15	1	1.7e-130	159	188	84.5745	MP00593	14	1.44225e-06	0.000972077	0.000236631	15	AAAAAAAAAAAAAAA	AAAAAAAAAAAAGTAAAAAAAAAAAAAAA	-	AT5G66940	Dof
↑ 24 hpi ↑ 2 wpi	blue-turquoise	15	1	1.7e-130	159	188	84.5745	MP00611	3	4.59746e-06	0.00309869	0.000670495	15	AAAAAAAAAAAAAAA	AAGAAAAAGACAAAAAAAAA	+	AT2G01570	GRAS
↑ 24 hpi ↑ 2 wpi	blue-turquoise	15	1	1.7e-130	159	188	84.5745	MP00281	2	1.26823e-05	0.00854788	0.00166463	15	AAAAAAAAAAAAAAA	AAAAAAGTAAAAAAAAAAAAA	-	AT2G28810	Dof
↑ 24 hpi ↑ 2 wpi	blue-turquoise	15	1	1.7e-130	159	188	84.5745	MP00402	1	1.72202e-05	0.0116064	0.00205478	15	AAAAAAAAAAAAAAA	AAAAAGTAAAAAAAAAAAAAA	-	AT3G50410	Dof
↑ 24 hpi ↑ 2 wpi	blue-turquoise	15	1	1.7e-130	159	188	84.5745	MP00080	2	3.90358e-05	0.0263101	0.00426975	12	AAAAAAAAAAAAAAA	CCAAAAAAGGAAAA	+	AT5G20240	MIKC_MADS
↑ 24 hpi ↑ 2 wpi	blue-turquoise	15	1	1.7e-130	159	188	84.5745	MP00166	-1	6.88177e-05	0.0463832	0.00692466	14	AAAAAAAAAAAAAAA	AAAAAAAAGAAAAAGTGAAAA	+	AT1G29160	Dof
↑ 24 hpi ↑ 2 wpi	blue-turquoise	15	1	1.7e-130	159	188	84.5745	MP00569	4	7.73888e-05	0.05216	0.00692466	15	AAAAAAAAAAAAAAA	AAGCAAAAAATAAGCAAAA	+	AT5G60130	B3
↑ 24 hpi ↑ 2 wpi	blue-turquoise	15	1	1.7e-130	159	188	84.5745	MP00580	-1	7.91352e-05	0.0533371	0.00692466	14	AAAAAAAAAAAAAAA	AAAAAAAAGAAAAAGTAAAAA	+	AT5G62940	Dof
↑ 24 hpi ↑ 2 wpi	blue-turquoise	15	1	1.7e-130	159	188	84.5745	MP00199	6	0.000119537	0.0805681	0.00980627	15	AAAAAAAAAAAAAAA	AAAAAGAAAAAGTAAAAAAAA	+	AT1G51700	Dof
↑ 24 hpi ↑ 2 wpi	blue-turquoise	15	1	1.7e-130	159	188	84.5745	MP00355	2	0.000156527	0.105499	0.0120854	15	AAAAAAAAAAAAAAA	AGAAAAAGACAAAAAAAAAAA	-	AT3G13810	C2H2
↑ 24 hpi ↑ 2 wpi	blue-turquoise	15	1	1.7e-130	159	188	84.5745	MP00392	-1	0.000185619	0.125107	0.0135353	14	AAAAAAAAAAAAAAA	AAAAAAAGCAAAAAGTAAA	-	AT3G45610	Dof
↑ 24 hpi ↑ 2 wpi	blue-turquoise	15	1	1.7e-130	159	188	84.5745	MP00295	1	0.000266203	0.179421	0.0183899	14	AAAAAAAAAAAAAAA	CAAAAAGTAAAAAAA	-	AT2G37590	Dof
↑ 24 hpi ↑ 2 wpi	blue-turquoise	15	1	1.7e-130	159	188	84.5745	MP00609	5	0.00035351	0.238266	0.0232002	14	AAAAAAAAAAAAAAA	TTACCAAAAATGGAAAAAA	-	AT4G18960	MIKC_MADS
↑ 24 hpi ↑ 2 wpi	blue-turquoise	15	1	1.7e-130	159	188	84.5745	MP00210	1	0.000400973	0.270256	0.025062	15	AAAAAAAAAAAAAAA	AAAAAAAAAAAAGTTAAAA	+	AT1G64620	Dof
↑ 24 hpi ↑ 2 wpi	blue-turquoise	15	1	1.7e-130	159	188	84.5745	MP00254	0	0.000445146	0.300028	0.0259308	15	AAAAAAAAAAAAAAA	AAAAAAAGACAAAAA	+	AT2G01940	C2H2
↑ 24 hpi ↑ 2 wpi	blue-turquoise	15	1	1.7e-130	159	188	84.5745	MP00394	1	0.000454385	0.306255	0.0259308	15	AAAAAAAAAAAAAAA	AAAAAAGAAAAAGTGAAAA	+	AT3G47500	Dof
↑ 24 hpi ↑ 2 wpi	blue-turquoise	15	1	1.7e-130	159	188	84.5745	MP00485	3	0.000562456	0.379095	0.0307608	15	AAAAAAAAAAAAAAA	CAGAAAACGACAAAAAAAAA	-	AT5G03150	C2H2
↑ 24 hpi ↑ 2 wpi	blue-turquoise	15	1	1.7e-130	159	188	84.5745	MP00142	3	0.000636054	0.4287	0.0333944	15	AAAAAAAAAAAAAAA	CACAAAACGACAAAAAAAAA	-	AT1G14580	C2H2
↑ 24 hpi ↑ 2 wpi	blue-turquoise	15	1	1.7e-130	159	188	84.5745	MP00256	3	0.00072763	0.490422	0.0363575	14	AAAAAAAAAAAAAAA	CACAAAACGACAAAAAA	+	AT2G02080	C2H2
↑ 24 hpi ↑ 2 wpi	blue-turquoise	15	2	4.8e-118	180	188	95.7447	MP00076	3	2.00573e-10	1.35186e-07	2.65885e-07	15	CTCTCTTTCTTTCTC	TTTTTTTTTTTTTTTTTTTTT	+	AT2G45660	MIKC_MADS
↑ 24 hpi ↑ 2 wpi	blue-turquoise	15	2	4.8e-118	180	188	95.7447	MP00610	1	1.00976e-08	6.8058e-06	6.69285e-06	15	CTCTCTTTCTTTCTC	TTTCTCTTTTTTTTTTTTTT	-	AT5G17430	AP2
↑ 24 hpi ↑ 2 wpi	blue-turquoise	15	2	4.8e-118	180	188	95.7447	MP00253	1	6.31635e-07	0.000425722	0.000279105	15	CTCTCTTTCTTTCTC	TCTCTCTCTCTCTCTCTCTCTCTC	-	AT2G01930	BBR-BPC
↑ 24 hpi ↑ 2 wpi	blue-turquoise	15	2	4.8e-118	180	188	95.7447	MP00611	5	1.3261e-06	0.000893793	0.00043948	15	CTCTCTTTCTTTCTC	TTTTTTTTTGTCTTTTTCTT	-	AT2G01570	GRAS
↑ 24 hpi ↑ 2 wpi	blue-turquoise	15	2	4.8e-118	180	188	95.7447	MP00540	0	4.3532e-06	0.00293406	0.000961788	15	CTCTCTTTCTTTCTC	CTCTCTCTCTCTCTCTCTCTC	+	AT5G42520	BBR-BPC
↑ 24 hpi ↑ 2 wpi	blue-turquoise	15	2	4.8e-118	180	188	95.7447	MP00483	0	4.3532e-06	0.00293406	0.000961788	15	CTCTCTTTCTTTCTC	TTTTTTTTTTTTTACTTTTTT	-	AT5G02460	Dof
↑ 24 hpi ↑ 2 wpi	blue-turquoise	15	2	4.8e-118	180	188	95.7447	MP00593	0	6.56109e-06	0.00442217	0.00119088	15	CTCTCTTTCTTTCTC	TTTTTTTTTTTTTTTACTTTTTTTTTTTT	+	AT5G66940	Dof
↑ 24 hpi ↑ 2 wpi	blue-turquoise	15	2	4.8e-118	180	188	95.7447	MP00281	0	7.1868e-06	0.00484391	0.00119088	15	CTCTCTTTCTTTCTC	TTTTTTTTTTTTTACTTTTTT	+	AT2G28810	Dof
↑ 24 hpi ↑ 2 wpi	blue-turquoise	15	2	4.8e-118	180	188	95.7447	MP00402	0	8.74861e-06	0.00589656	0.0012886	15	CTCTCTTTCTTTCTC	TTTTTTTTTTTTTTACTTTTT	+	AT3G50410	Dof
↑ 24 hpi ↑ 2 wpi	blue-turquoise	15	2	4.8e-118	180	188	95.7447	MP00223	12	2.07201e-05	0.0139653	0.00274671	15	CTCTCTTTCTTTCTC	TTTTCACTTTTTCTTTTTTTTTTTTTT	+	AT1G69570	Dof
↑ 24 hpi ↑ 2 wpi	blue-turquoise	15	2	4.8e-118	180	188	95.7447	MP00478	0	2.68621e-05	0.0181051	0.0032372	15	CTCTCTTTCTTTCTC	TTTTTTTTTTTTTTTTTTTTACTTTTTT	+	AT4G38000	Dof
↑ 24 hpi ↑ 2 wpi	blue-turquoise	15	2	4.8e-118	180	188	95.7447	MP00675	0	4.88611e-05	0.0329324	0.00539763	15	CTCTCTTTCTTTCTC	CTCTCTCTCCCTGCCCCTGC	+	GRMZM2G017087	TALE
↑ 24 hpi ↑ 2 wpi	blue-turquoise	15	2	4.8e-118	180	188	95.7447	MP00673	-4	0.000135998	0.0916624	0.0138679	11	CTCTCTTTCTTTCTC	TTTTCCTTTTCG	+	GRMZM2G011357	C2H2
↑ 24 hpi ↑ 2 wpi	blue-turquoise	15	2	4.8e-118	180	188	95.7447	MP00407	2	0.000374033	0.252098	0.0354163	15	CTCTCTTTCTTTCTC	TTTACTTTTTTTTTTTTTTTT	+	AT3G55370	Dof
↑ 24 hpi ↑ 2 wpi	blue-turquoise	15	2	4.8e-118	180	188	95.7447	MP00229	1	0.000714664	0.481684	0.0631586	15	CTCTCTTTCTTTCTC	CCTCCTCCTCCTCCTCCTC	+	AT1G72050	C2H2
↑ 24 hpi ↑ 2 wpi	blue-turquoise	15	3	8.1e-61	145	188	77.1277	MP00192	0	1.21582e-06	0.000819462	0.00112999	15	TTTTTTTTTTTTTTT	TTTTTTTTTTTTTTT	-	AT1G49480	B3
↑ 24 hpi ↑ 2 wpi	blue-turquoise	15	3	8.1e-61	145	188	77.1277	MP00223	8	2.97557e-06	0.00200553	0.00112999	15	TTTTTTTTTTTTTTT	TTTTCACTTTTTCTTTTTTTTTTTTTT	+	AT1G69570	Dof
↑ 24 hpi ↑ 2 wpi	blue-turquoise	15	3	8.1e-61	145	188	77.1277	MP00478	11	3.19982e-06	0.00215668	0.00112999	15	TTTTTTTTTTTTTTT	TTTTTTTTTTTTTTTTTTTTACTTTTTT	+	AT4G38000	Dof
↑ 24 hpi ↑ 2 wpi	blue-turquoise	15	3	8.1e-61	145	188	77.1277	MP00483	4	3.44363e-06	0.002321	0.00112999	15	TTTTTTTTTTTTTTT	TTTTTTTTTTTTTACTTTTTT	-	AT5G02460	Dof
↑ 24 hpi ↑ 2 wpi	blue-turquoise	15	3	8.1e-61	145	188	77.1277	MP00407	6	7.6406e-06	0.00514977	0.00200575	15	TTTTTTTTTTTTTTT	TTTACTTTTTTTTTTTTTTTT	+	AT3G55370	Dof
↑ 24 hpi ↑ 2 wpi	blue-turquoise	15	3	8.1e-61	145	188	77.1277	MP00281	4	1.21287e-05	0.00817474	0.00265328	15	TTTTTTTTTTTTTTT	TTTTTTTTTTTTTACTTTTTT	+	AT2G28810	Dof
↑ 24 hpi ↑ 2 wpi	blue-turquoise	15	3	8.1e-61	145	188	77.1277	MP00593	5	1.7197e-05	0.0115908	0.00322459	15	TTTTTTTTTTTTTTT	TTTTTTTTTTTTTTTACTTTTTTTTTTTT	+	AT5G66940	Dof
↑ 24 hpi ↑ 2 wpi	blue-turquoise	15	3	8.1e-61	145	188	77.1277	MP00569	0	3.11057e-05	0.0209652	0.00510352	15	TTTTTTTTTTTTTTT	TTTTGCTTATTTTTTGCTT	-	AT5G60130	B3
↑ 24 hpi ↑ 2 wpi	blue-turquoise	15	3	8.1e-61	145	188	77.1277	MP00076	3	4.2291e-05	0.0285042	0.00595851	15	TTTTTTTTTTTTTTT	TTTTTTTTTTTTTTTTTTTTT	+	AT2G45660	MIKC_MADS
↑ 24 hpi ↑ 2 wpi	blue-turquoise	15	3	8.1e-61	145	188	77.1277	MP00402	5	4.5396e-05	0.0305969	0.00595851	15	TTTTTTTTTTTTTTT	TTTTTTTTTTTTTTACTTTTT	+	AT3G50410	Dof
↑ 24 hpi ↑ 2 wpi	blue-turquoise	15	3	8.1e-61	145	188	77.1277	MP00610	1	6.42799e-05	0.0433247	0.00734086	15	TTTTTTTTTTTTTTT	TTTCTCTTTTTTTTTTTTTT	-	AT5G17430	AP2
↑ 24 hpi ↑ 2 wpi	blue-turquoise	15	3	8.1e-61	145	188	77.1277	MP00315	-2	6.71132e-05	0.0452343	0.00734086	13	TTTTTTTTTTTTTTT	TTTTTTCCTTTTTTGGAAA	-	AT2G45650	MIKC_MADS
↑ 24 hpi ↑ 2 wpi	blue-turquoise	15	3	8.1e-61	145	188	77.1277	MP00295	-2	0.000190155	0.128164	0.0191992	13	TTTTTTTTTTTTTTT	TTTTTTTACTTTTTG	+	AT2G37590	Dof
↑ 24 hpi ↑ 2 wpi	blue-turquoise	15	3	8.1e-61	145	188	77.1277	MP00166	7	0.000244754	0.164964	0.0228352	14	TTTTTTTTTTTTTTT	TTTTCACTTTTTCTTTTTTTT	-	AT1G29160	Dof
↑ 24 hpi ↑ 2 wpi	blue-turquoise	15	3	8.1e-61	145	188	77.1277	MP00580	7	0.000260961	0.175888	0.0228352	14	TTTTTTTTTTTTTTT	TTTTTACTTTTTCTTTTTTTT	-	AT5G62940	Dof
↑ 24 hpi ↑ 2 wpi	blue-turquoise	15	3	8.1e-61	145	188	77.1277	MP00199	-1	0.000336449	0.226766	0.0276006	14	TTTTTTTTTTTTTTT	TTTTTTTTACTTTTTCTTTTT	-	AT1G51700	Dof
↑ 24 hpi ↑ 2 wpi	blue-turquoise	15	3	8.1e-61	145	188	77.1277	MP00392	5	0.000389513	0.262532	0.0300741	14	TTTTTTTTTTTTTTT	TTTACTTTTTGCTTTTTTT	+	AT3G45610	Dof
↑ 24 hpi ↑ 2 wpi	blue-turquoise	15	3	8.1e-61	145	188	77.1277	MP00243	-4	0.000558668	0.376543	0.0407382	11	TTTTTTTTTTTTTTT	TTTAATTTTTTACCGT	-	AT1G76880	Trihelix
↑ 24 hpi ↑ 2 wpi	blue-turquoise	15	3	8.1e-61	145	188	77.1277	MP00080	-3	0.000606513	0.40879	0.0418993	12	TTTTTTTTTTTTTTT	TTTTCCTTTTTTGG	-	AT5G20240	MIKC_MADS
↑ 24 hpi ↑ 2 wpi	blue-turquoise	15	4	6.5e-59	114	188	60.6383	MP00675	5	3.31646e-07	0.000223529	0.00044052	15	GAAGGAGAGGGAGAG	GCAGGGGCAGGGAGAGAGAG	-	GRMZM2G017087	TALE
↑ 24 hpi ↑ 2 wpi	blue-turquoise	15	4	6.5e-59	114	188	60.6383	MP00366	7	3.04125e-06	0.0020498	0.00201982	14	GAAGGAGAGGGAGAG	TGGCGGCGGCGGAGGCGGTGG	-	AT3G20310	ERF
↑ 24 hpi ↑ 2 wpi	blue-turquoise	15	4	6.5e-59	114	188	60.6383	MP00156	6	2.27388e-05	0.0153259	0.00915902	14	GAAGGAGAGGGAGAG	GTCGGTGGAGGTGGTGGTGG	-	AT1G21910	ERF
↑ 24 hpi ↑ 2 wpi	blue-turquoise	15	4	6.5e-59	114	188	60.6383	MP00458	6	2.75815e-05	0.01859	0.00915902	14	GAAGGAGAGGGAGAG	GGCGGTGGAGGCGGTGGTGG	+	AT4G28140	ERF
↑ 24 hpi ↑ 2 wpi	blue-turquoise	15	4	6.5e-59	114	188	60.6383	MP00229	3	7.17174e-05	0.0483376	0.0183681	15	GAAGGAGAGGGAGAG	GAGGAGGAGGAGGAGGAGG	-	AT1G72050	C2H2
↑ 24 hpi ↑ 2 wpi	blue-turquoise	15	4	6.5e-59	114	188	60.6383	MP00227	7	9.21898e-05	0.0621359	0.0183681	13	GAAGGAGAGGGAGAG	TGGCGGTGGCGGCGGCGGTG	-	AT1G71450	ERF
↑ 24 hpi ↑ 2 wpi	blue-turquoise	15	4	6.5e-59	114	188	60.6383	MP00138	8	9.6799e-05	0.0652426	0.0183681	13	GAAGGAGAGGGAGAG	TTGTCGGCGAAGGCGGCGGCG	-	AT1G12630	ERF
↑ 24 hpi ↑ 2 wpi	blue-turquoise	15	4	6.5e-59	114	188	60.6383	MP00375	8	0.000126485	0.0852506	0.0210009	13	GAAGGAGAGGGAGAG	TGGTTGGTGGAGATTTTGGAG	-	AT3G23250	MYB
↑ 24 hpi ↑ 2 wpi	blue-turquoise	15	4	6.5e-59	114	188	60.6383	MP00215	6	0.000175427	0.118238	0.0258908	15	GAAGGAGAGGGAGAG	ATAGGCCCAAGAGAGGAGGTGGGGCCCACA	-	AT1G67260	TCP
↑ 24 hpi ↑ 2 wpi	blue-turquoise	15	4	6.5e-59	114	188	60.6383	MP00124	9	0.000195748	0.131934	0.0260009	12	GAAGGAGAGGGAGAG	GGCGGCGGCGGAGGCGGTGGA	-	AT1G03800	ERF
↑ 24 hpi ↑ 2 wpi	blue-turquoise	15	4	6.5e-59	114	188	60.6383	MP00402	5	0.000384842	0.259383	0.0464708	15	GAAGGAGAGGGAGAG	AAAAAGTAAAAAAAAAAAAAA	-	AT3G50410	Dof
↑ 24 hpi ↑ 2 wpi	blue-turquoise	15	4	6.5e-59	114	188	60.6383	MP00211	5	0.000736712	0.496544	0.0775502	15	GAAGGAGAGGGAGAG	CGGCGGAGAAGGCGGCGGAGA	-	AT1G65620	LBD
↑ 24 hpi ↑ 2 wpi	blue-turquoise	15	5	2.7e-41	81	188	43.0851	MP00302	7	7.10209e-08	4.78681e-05	9.19345e-05	14	CCCCCCCCTCCACCC	TCCACCGCCACCACCACCGCC	-	AT2G40340	ERF
↑ 24 hpi ↑ 2 wpi	blue-turquoise	15	5	2.7e-41	81	188	43.0851	MP00227	2	9.46459e-07	0.000637913	0.000612582	15	CCCCCCCCTCCACCC	CACCGCCGCCGCCACCGCCA	+	AT1G71450	ERF
↑ 24 hpi ↑ 2 wpi	blue-turquoise	15	5	2.7e-41	81	188	43.0851	MP00458	3	5.43419e-06	0.00366264	0.0023448	15	CCCCCCCCTCCACCC	CCACCACCGCCTCCACCGCC	-	AT4G28140	ERF
↑ 24 hpi ↑ 2 wpi	blue-turquoise	15	5	2.7e-41	81	188	43.0851	MP00156	3	8.1901e-06	0.00552012	0.00241636	15	CCCCCCCCTCCACCC	CCACCACCACCTCCACCGAC	+	AT1G21910	ERF
↑ 24 hpi ↑ 2 wpi	blue-turquoise	15	5	2.7e-41	81	188	43.0851	MP00366	0	9.33336e-06	0.00629069	0.00241636	15	CCCCCCCCTCCACCC	CCACCGCCTCCGCCGCCGCCA	+	AT3G20310	ERF
↑ 24 hpi ↑ 2 wpi	blue-turquoise	15	5	2.7e-41	81	188	43.0851	MP00240	0	2.21786e-05	0.0149484	0.00410137	15	CCCCCCCCTCCACCC	CCACCTCCACCGCCA	+	AT1G75490	ERF
↑ 24 hpi ↑ 2 wpi	blue-turquoise	15	5	2.7e-41	81	188	43.0851	MP00585	0	2.21786e-05	0.0149484	0.00410137	15	CCCCCCCCTCCACCC	CCACCGCCGCCGCCA	+	AT5G65130	ERF
↑ 24 hpi ↑ 2 wpi	blue-turquoise	15	5	2.7e-41	81	188	43.0851	MP00527	7	3.00841e-05	0.0202767	0.00486788	14	CCCCCCCCTCCACCC	TCCGCCGCCGCCGCCGCCGCC	+	AT5G25390	ERF
↑ 24 hpi ↑ 2 wpi	blue-turquoise	15	5	2.7e-41	81	188	43.0851	MP00124	1	3.62784e-05	0.0244516	0.00521793	15	CCCCCCCCTCCACCC	TCCACCGCCTCCGCCGCCGCC	+	AT1G03800	ERF
↑ 24 hpi ↑ 2 wpi	blue-turquoise	15	5	2.7e-41	81	188	43.0851	MP00401	0	5.05916e-05	0.0340987	0.00654894	15	CCCCCCCCTCCACCC	CCACCTCCACCGACA	+	AT3G50260	ERF
↑ 24 hpi ↑ 2 wpi	blue-turquoise	15	5	2.7e-41	81	188	43.0851	MP00548	0	6.87207e-05	0.0463177	0.008087	15	CCCCCCCCTCCACCC	CCGCCGCCTCCGCCGCCGCCA	+	AT5G47220	ERF
↑ 24 hpi ↑ 2 wpi	blue-turquoise	15	5	2.7e-41	81	188	43.0851	MP00581	4	8.21078e-05	0.0553407	0.00825983	15	CCCCCCCCTCCACCC	TCCGCCGCCGCCTCCGCCGCC	+	AT5G63090	LBD
↑ 24 hpi ↑ 2 wpi	blue-turquoise	15	5	2.7e-41	81	188	43.0851	MP00572	2	9.75629e-05	0.0657574	0.00825983	15	CCCCCCCCTCCACCC	CGCCGCCGCCGCCGCCGCC	+	AT5G61600	ERF
↑ 24 hpi ↑ 2 wpi	blue-turquoise	15	5	2.7e-41	81	188	43.0851	MP00375	2	9.79119e-05	0.0659926	0.00825983	15	CCCCCCCCTCCACCC	CTCCAAAATCTCCACCAACCA	+	AT3G23250	MYB
↑ 24 hpi ↑ 2 wpi	blue-turquoise	15	5	2.7e-41	81	188	43.0851	MP00542	6	9.79119e-05	0.0659926	0.00825983	15	CCCCCCCCTCCACCC	CCGCCGCCGCCACCGCCGCCG	-	AT5G44210	ERF
↑ 24 hpi ↑ 2 wpi	blue-turquoise	15	5	2.7e-41	81	188	43.0851	MP00185	0	0.000102094	0.068811	0.00825983	15	CCCCCCCCTCCACCC	CCACCTCCACCGCCA	+	AT1G44830	ERF
↑ 24 hpi ↑ 2 wpi	blue-turquoise	15	5	2.7e-41	81	188	43.0851	MP00441	1	0.000147514	0.0994246	0.0112325	15	CCCCCCCCTCCACCC	GCCGCCGCCGCCGCCGC	-	AT4G18450	ERF
↑ 24 hpi ↑ 2 wpi	blue-turquoise	15	5	2.7e-41	81	188	43.0851	MP00549	0	0.000184577	0.124405	0.0129802	15	CCCCCCCCTCCACCC	CCACCGCCGCCGCCA	+	AT5G47230	ERF
↑ 24 hpi ↑ 2 wpi	blue-turquoise	15	5	2.7e-41	81	188	43.0851	MP00249	-1	0.000194302	0.13096	0.0129802	14	CCCCCCCCTCCACCC	CAACTACTCCACCAACCCCCA	+	AT1G79180	MYB
↑ 24 hpi ↑ 2 wpi	blue-turquoise	15	5	2.7e-41	81	188	43.0851	MP00158	1	0.000200547	0.135169	0.0129802	14	CCCCCCCCTCCACCC	TCCACCGCCACCGCC	-	AT1G22810	ERF
↑ 24 hpi ↑ 2 wpi	blue-turquoise	15	5	2.7e-41	81	188	43.0851	MP00519	1	0.000217814	0.146807	0.0134264	14	CCCCCCCCTCCACCC	TCCACCGCCTCCACC	-	AT5G18450	ERF
↑ 24 hpi ↑ 2 wpi	blue-turquoise	15	5	2.7e-41	81	188	43.0851	MP00526	4	0.000246576	0.166192	0.0145085	15	CCCCCCCCTCCACCC	TCCTCCGCCGCCACCTCCG	-	AT5G25190	ERF
↑ 24 hpi ↑ 2 wpi	blue-turquoise	15	5	2.7e-41	81	188	43.0851	MP00229	3	0.00029022	0.195608	0.0150313	15	CCCCCCCCTCCACCC	CCTCCTCCTCCTCCTCCTC	+	AT1G72050	C2H2
↑ 24 hpi ↑ 2 wpi	blue-turquoise	15	5	2.7e-41	81	188	43.0851	MP00495	0	0.00030191	0.203487	0.0150313	15	CCCCCCCCTCCACCC	CCGCCGCCACCGCCG	+	AT5G07310	ERF
↑ 24 hpi ↑ 2 wpi	blue-turquoise	15	5	2.7e-41	81	188	43.0851	MP00595	0	0.00030191	0.203487	0.0150313	15	CCCCCCCCTCCACCC	CCACCGCCACCGACA	+	AT5G67190	ERF
↑ 24 hpi ↑ 2 wpi	blue-turquoise	15	5	2.7e-41	81	188	43.0851	MP00286	-1	0.00030191	0.203487	0.0150313	14	CCCCCCCCTCCACCC	CGCCTCCGCCGCCGC	+	AT2G31230	ERF
↑ 24 hpi ↑ 2 wpi	blue-turquoise	15	5	2.7e-41	81	188	43.0851	MP00215	7	0.000334484	0.225442	0.0160363	15	CCCCCCCCTCCACCC	TGTGGGCCCCACCTCCTCTCTTGGGCCTAT	+	AT1G67260	TCP
↑ 24 hpi ↑ 2 wpi	blue-turquoise	15	5	2.7e-41	81	188	43.0851	MP00217	0	0.000354635	0.239024	0.0163952	15	CCCCCCCCTCCACCC	CCGCCGCCGCCGCCA	+	AT1G68550	ERF
↑ 24 hpi ↑ 2 wpi	blue-turquoise	15	5	2.7e-41	81	188	43.0851	MP00230	0	0.000374738	0.252573	0.0167272	15	CCCCCCCCTCCACCC	CCACCGCCGCCGCCATTTCCG	+	AT1G72360	ERF
↑ 24 hpi ↑ 2 wpi	blue-turquoise	15	5	2.7e-41	81	188	43.0851	MP00183	0	0.000526895	0.355127	0.022735	15	CCCCCCCCTCCACCC	CCTCCGCCGCCGCCA	-	AT1G43160	ERF
↑ 24 hpi ↑ 2 wpi	blue-turquoise	15	5	2.7e-41	81	188	43.0851	MP00437	0	0.000557282	0.375608	0.0232705	15	CCCCCCCCTCCACCC	CCGCCGCCGCCGCCGCCACCG	+	AT4G17490	ERF
↑ 24 hpi ↑ 2 wpi	blue-turquoise	15	5	2.7e-41	81	188	43.0851	MP00456	6	0.000651307	0.438981	0.0253288	15	CCCCCCCCTCCACCC	CCTCCGCCGCCGCCGCCGCCG	+	AT4G27950	ERF
↑ 24 hpi ↑ 2 wpi	blue-turquoise	15	5	2.7e-41	81	188	43.0851	MP00246	7	0.000651307	0.438981	0.0253288	14	CCCCCCCCTCCACCC	TCCACCGACACCACCACCACC	-	AT1G77640	ERF
↑ 24 hpi ↑ 2 wpi	blue-turquoise	15	5	2.7e-41	81	188	43.0851	MP00289	0	0.000665274	0.448395	0.0253288	15	CCCCCCCCTCCACCC	CCTCCGCCGCCGCCA	+	AT2G33710	ERF
↑ 24 hpi ↑ 2 wpi	blue-turquoise	15	7	3e-26	105	188	55.8511	MP00306	-6	0.000194406	0.13103	0.261423	7	AATTATTTTTAAAAA	TTTTCAA	-	AT2G41835	C2H2
↑ 24 hpi ↑ 2 wpi	blue-turquoise	15	8	2.2e-11	81	188	43.0851	MP00675	5	0.000336143	0.22656	0.384861	15	CTCCTTTCTCTCTCC	CTCTCTCTCCCTGCCCCTGC	+	GRMZM2G017087	TALE
↑ 24 hpi ↑ 2 wpi	blue-turquoise	15	9	2.6e-10	54	188	28.7234	MP00581	7	1.94239e-05	0.0130917	0.010765	14	GGGGCGGCGGCTGCC	GGCGGCGGAGGCGGCGGCGGA	-	AT5G63090	LBD
↑ 24 hpi ↑ 2 wpi	blue-turquoise	15	9	2.6e-10	54	188	28.7234	MP00456	2	2.15647e-05	0.0145346	0.010765	15	GGGGCGGCGGCTGCC	CGGCGGCGGCGGCGGCGGAGG	-	AT4G27950	ERF
↑ 24 hpi ↑ 2 wpi	blue-turquoise	15	9	2.6e-10	54	188	28.7234	MP00495	-1	2.52464e-05	0.0170161	0.010765	14	GGGGCGGCGGCTGCC	CGGCGGTGGCGGCGG	-	AT5G07310	ERF
↑ 24 hpi ↑ 2 wpi	blue-turquoise	15	9	2.6e-10	54	188	28.7234	MP00542	2	5.3753e-05	0.0362295	0.01719	15	GGGGCGGCGGCTGCC	CGGCGGCGGTGGCGGCGGCGG	+	AT5G44210	ERF
↑ 24 hpi ↑ 2 wpi	blue-turquoise	15	9	2.6e-10	54	188	28.7234	MP00227	5	0.000103953	0.0700645	0.0229269	15	GGGGCGGCGGCTGCC	TGGCGGTGGCGGCGGCGGTG	-	AT1G71450	ERF
↑ 24 hpi ↑ 2 wpi	blue-turquoise	15	9	2.6e-10	54	188	28.7234	MP00302	-2	0.000127825	0.086154	0.0229269	13	GGGGCGGCGGCTGCC	GGCGGTGGTGGTGGCGGTGGA	+	AT2G40340	ERF
↑ 24 hpi ↑ 2 wpi	blue-turquoise	15	9	2.6e-10	54	188	28.7234	MP00373	-1	0.0001942	0.130891	0.0229269	14	GGGGCGGCGGCTGCC	CGGCGGCGGCGGCGG	+	AT3G23220	ERF
↑ 24 hpi ↑ 2 wpi	blue-turquoise	15	9	2.6e-10	54	188	28.7234	MP00458	7	0.000199096	0.134191	0.0229269	13	GGGGCGGCGGCTGCC	GGCGGTGGAGGCGGTGGTGG	+	AT4G28140	ERF
↑ 24 hpi ↑ 2 wpi	blue-turquoise	15	9	2.6e-10	54	188	28.7234	MP00526	-1	0.000211083	0.14227	0.0229269	14	GGGGCGGCGGCTGCC	CGGAGGTGGCGGCGGAGGA	+	AT5G25190	ERF
↑ 24 hpi ↑ 2 wpi	blue-turquoise	15	9	2.6e-10	54	188	28.7234	MP00556	0	0.00021277	0.143407	0.0229269	15	GGGGCGGCGGCTGCC	GTGGCGGCGGCGGAG	+	AT5G51190	ERF
↑ 24 hpi ↑ 2 wpi	blue-turquoise	15	9	2.6e-10	54	188	28.7234	MP00509	1	0.00022223	0.149783	0.0229269	15	GGGGCGGCGGCTGCC	GGCGGCGGTGGCGGCGGCGGA	-	AT5G13910	ERF
↑ 24 hpi ↑ 2 wpi	blue-turquoise	15	9	2.6e-10	54	188	28.7234	MP00527	4	0.00022223	0.149783	0.0229269	15	GGGGCGGCGGCTGCC	GGCGGCGGCGGCGGCGGCGGA	-	AT5G25390	ERF
↑ 24 hpi ↑ 2 wpi	blue-turquoise	15	9	2.6e-10	54	188	28.7234	MP00521	-1	0.000232999	0.157041	0.0229269	14	GGGGCGGCGGCTGCC	CCGCCGCCGCCGGCG	+	AT5G19790	ERF
↑ 24 hpi ↑ 2 wpi	blue-turquoise	15	9	2.6e-10	54	188	28.7234	MP00548	8	0.000347381	0.234134	0.0285391	13	GGGGCGGCGGCTGCC	TGGCGGCGGCGGAGGCGGCGG	-	AT5G47220	ERF
↑ 24 hpi ↑ 2 wpi	blue-turquoise	15	9	2.6e-10	54	188	28.7234	MP00029	-3	0.000364642	0.245768	0.0285391	10	GGGGCGGCGGCTGCC	ATGGCGGCGG	-	AT5G43410	ERF
↑ 24 hpi ↑ 2 wpi	blue-turquoise	15	9	2.6e-10	54	188	28.7234	MP00366	8	0.000379276	0.255632	0.0285391	13	GGGGCGGCGGCTGCC	TGGCGGCGGCGGAGGCGGTGG	-	AT3G20310	ERF
↑ 24 hpi ↑ 2 wpi	blue-turquoise	15	9	2.6e-10	54	188	28.7234	MP00549	-1	0.000516164	0.347894	0.0361092	14	GGGGCGGCGGCTGCC	TGGCGGCGGCGGTGG	-	AT5G47230	ERF
↑ 24 hpi ↑ 2 wpi	blue-turquoise	15	9	2.6e-10	54	188	28.7234	MP00211	5	0.000536336	0.36149	0.0361092	15	GGGGCGGCGGCTGCC	CGGCGGAGAAGGCGGCGGAGA	-	AT1G65620	LBD
↑ 24 hpi ↑ 2 wpi	blue-turquoise	15	9	2.6e-10	54	188	28.7234	MP00374	6	0.000596161	0.401813	0.0371041	15	GGGGCGGCGGCTGCC	GCGGCGGCGGTGGTGGCGGCGGAGGCGG	-	AT3G23240	ERF
↑ 24 hpi ↑ 2 wpi	blue-turquoise	15	9	2.6e-10	54	188	28.7234	MP00437	2	0.000635958	0.428636	0.0371041	15	GGGGCGGCGGCTGCC	CGGTGGCGGCGGCGGCGGCGG	-	AT4G17490	ERF
↑ 24 hpi ↑ 2 wpi	blue-turquoise	15	9	2.6e-10	54	188	28.7234	MP00519	1	0.000667138	0.449651	0.0371041	14	GGGGCGGCGGCTGCC	GGTGGAGGCGGTGGA	+	AT5G18450	ERF
↑ 24 hpi ↑ 2 wpi	blue-turquoise	15	9	2.6e-10	54	188	28.7234	MP00585	-1	0.000667138	0.449651	0.0371041	14	GGGGCGGCGGCTGCC	TGGCGGCGGCGGTGG	-	AT5G65130	ERF
↑ 24 hpi ↑ 2 wpi	blue-turquoise	15	9	2.6e-10	54	188	28.7234	MP00154	-2	0.000726034	0.489347	0.0386972	13	GGGGCGGCGGCTGCC	TGCTGCTGCTGCTGC	-	AT1G20640	Nin-like
↑ 24 hpi ↑ 2 wpi	blue-turquoise	15	10	1e-10	102	188	54.2553	MP00223	7	3.28238e-09	2.21233e-06	4.32483e-06	15	TTTTTTTTTTTTTTT	TTTTCACTTTTTCTTTTTTTTTTTTTT	+	AT1G69570	Dof
↑ 24 hpi ↑ 2 wpi	blue-turquoise	15	10	1e-10	102	188	54.2553	MP00407	5	3.37041e-08	2.27166e-05	2.22041e-05	15	TTTTTTTTTTTTTTT	TTTACTTTTTTTTTTTTTTTT	+	AT3G55370	Dof
↑ 24 hpi ↑ 2 wpi	blue-turquoise	15	10	1e-10	102	188	54.2553	MP00192	0	1.128e-06	0.00076027	0.000436824	15	TTTTTTTTTTTTTTT	TTTTTTTTTTTTTTT	-	AT1G49480	B3
↑ 24 hpi ↑ 2 wpi	blue-turquoise	15	10	1e-10	102	188	54.2553	MP00076	1	1.57474e-06	0.00106137	0.000436824	15	TTTTTTTTTTTTTTT	TTTTTTTTTTTTTTTTTTTTT	+	AT2G45660	MIKC_MADS
↑ 24 hpi ↑ 2 wpi	blue-turquoise	15	10	1e-10	102	188	54.2553	MP00166	7	2.07696e-06	0.00139987	0.000436824	14	TTTTTTTTTTTTTTT	TTTTCACTTTTTCTTTTTTTT	-	AT1G29160	Dof
↑ 24 hpi ↑ 2 wpi	blue-turquoise	15	10	1e-10	102	188	54.2553	MP00610	5	2.16613e-06	0.00145997	0.000436824	15	TTTTTTTTTTTTTTT	TTTCTCTTTTTTTTTTTTTT	-	AT5G17430	AP2
↑ 24 hpi ↑ 2 wpi	blue-turquoise	15	10	1e-10	102	188	54.2553	MP00478	4	2.50995e-06	0.00169171	0.000436824	15	TTTTTTTTTTTTTTT	TTTTTTTTTTTTTTTTTTTTACTTTTTT	+	AT4G38000	Dof
↑ 24 hpi ↑ 2 wpi	blue-turquoise	15	10	1e-10	102	188	54.2553	MP00483	3	2.9838e-06	0.00201108	0.000436824	15	TTTTTTTTTTTTTTT	TTTTTTTTTTTTTACTTTTTT	-	AT5G02460	Dof
↑ 24 hpi ↑ 2 wpi	blue-turquoise	15	10	1e-10	102	188	54.2553	MP00580	7	2.9838e-06	0.00201108	0.000436824	14	TTTTTTTTTTTTTTT	TTTTTACTTTTTCTTTTTTTT	-	AT5G62940	Dof
↑ 24 hpi ↑ 2 wpi	blue-turquoise	15	10	1e-10	102	188	54.2553	MP00569	0	4.46601e-06	0.00301009	0.000588437	15	TTTTTTTTTTTTTTT	TTTTGCTTATTTTTTGCTT	-	AT5G60130	B3
↑ 24 hpi ↑ 2 wpi	blue-turquoise	15	10	1e-10	102	188	54.2553	MP00392	5	1.32631e-05	0.0089393	0.00158866	14	TTTTTTTTTTTTTTT	TTTACTTTTTGCTTTTTTT	+	AT3G45610	Dof
↑ 24 hpi ↑ 2 wpi	blue-turquoise	15	10	1e-10	102	188	54.2553	MP00593	5	2.03058e-05	0.0136861	0.00222956	15	TTTTTTTTTTTTTTT	TTTTTTTTTTTTTTTACTTTTTTTTTTTT	+	AT5G66940	Dof
↑ 24 hpi ↑ 2 wpi	blue-turquoise	15	10	1e-10	102	188	54.2553	MP00281	3	2.4507e-05	0.0165177	0.00248386	15	TTTTTTTTTTTTTTT	TTTTTTTTTTTTTACTTTTTT	+	AT2G28810	Dof
↑ 24 hpi ↑ 2 wpi	blue-turquoise	15	10	1e-10	102	188	54.2553	MP00402	4	2.86939e-05	0.0193397	0.00270048	15	TTTTTTTTTTTTTTT	TTTTTTTTTTTTTTACTTTTT	+	AT3G50410	Dof
↑ 24 hpi ↑ 2 wpi	blue-turquoise	15	10	1e-10	102	188	54.2553	MP00611	4	0.000130146	0.0877182	0.0114319	15	TTTTTTTTTTTTTTT	TTTTTTTTTGTCTTTTTCTT	-	AT2G01570	GRAS
↑ 24 hpi ↑ 2 wpi	blue-turquoise	15	10	1e-10	102	188	54.2553	MP00394	7	0.000148592	0.100151	0.0122364	12	TTTTTTTTTTTTTTT	TTTTCACTTTTTCTTTTTT	-	AT3G47500	Dof
↑ 24 hpi ↑ 2 wpi	blue-turquoise	15	10	1e-10	102	188	54.2553	MP00210	7	0.000159392	0.10743	0.0123537	12	TTTTTTTTTTTTTTT	TTTTAACTTTTTTTTTTTT	-	AT1G64620	Dof
↑ 24 hpi ↑ 2 wpi	blue-turquoise	15	10	1e-10	102	188	54.2553	MP00254	2	0.000175616	0.118365	0.012855	13	TTTTTTTTTTTTTTT	TTTTTGTCTTTTTTT	-	AT2G01940	C2H2
↑ 24 hpi ↑ 2 wpi	blue-turquoise	15	10	1e-10	102	188	54.2553	MP00199	10	0.000196728	0.132595	0.0136425	11	TTTTTTTTTTTTTTT	TTTTTTTTACTTTTTCTTTTT	-	AT1G51700	Dof
↑ 24 hpi ↑ 2 wpi	blue-turquoise	15	11	4.2e-17	93	188	49.4681	MP00223	5	4.06011e-09	2.73651e-06	2.71988e-06	15	AAAAAAAAATAAAAA	AAAAAAAAAAAAAAGAAAAAGTGAAAA	-	AT1G69570	Dof
↑ 24 hpi ↑ 2 wpi	blue-turquoise	15	11	4.2e-17	93	188	49.4681	MP00407	1	4.13172e-09	2.78478e-06	2.71988e-06	15	AAAAAAAAATAAAAA	AAAAAAAAAAAAAAAAGTAAA	-	AT3G55370	Dof
↑ 24 hpi ↑ 2 wpi	blue-turquoise	15	11	4.2e-17	93	188	49.4681	MP00610	1	4.56702e-07	0.000307817	0.000200429	15	AAAAAAAAATAAAAA	AAAAAAAAAAAAAAGAGAAA	+	AT5G17430	AP2
↑ 24 hpi ↑ 2 wpi	blue-turquoise	15	11	4.2e-17	93	188	49.4681	MP00192	0	1.4863e-06	0.00100176	0.000458114	15	AAAAAAAAATAAAAA	AAAAAAAAAAAAAAA	+	AT1G49480	B3
↑ 24 hpi ↑ 2 wpi	blue-turquoise	15	11	4.2e-17	93	188	49.4681	MP00076	6	1.73978e-06	0.00117261	0.000458114	15	AAAAAAAAATAAAAA	AAAAAAAAAAAAAAAAAAAAA	-	AT2G45660	MIKC_MADS
↑ 24 hpi ↑ 2 wpi	blue-turquoise	15	11	4.2e-17	93	188	49.4681	MP00580	-1	3.19734e-06	0.002155	0.000701593	14	AAAAAAAAATAAAAA	AAAAAAAAGAAAAAGTAAAAA	+	AT5G62940	Dof
↑ 24 hpi ↑ 2 wpi	blue-turquoise	15	11	4.2e-17	93	188	49.4681	MP00392	-1	4.55357e-06	0.00306911	0.000802849	14	AAAAAAAAATAAAAA	AAAAAAAGCAAAAAGTAAA	-	AT3G45610	Dof
↑ 24 hpi ↑ 2 wpi	blue-turquoise	15	11	4.2e-17	93	188	49.4681	MP00166	-1	4.87838e-06	0.00328803	0.000802849	14	AAAAAAAAATAAAAA	AAAAAAAAGAAAAAGTGAAAA	+	AT1G29160	Dof
↑ 24 hpi ↑ 2 wpi	blue-turquoise	15	11	4.2e-17	93	188	49.4681	MP00569	4	8.72496e-06	0.00588063	0.00115567	15	AAAAAAAAATAAAAA	AAGCAAAAAATAAGCAAAA	+	AT5G60130	B3
↑ 24 hpi ↑ 2 wpi	blue-turquoise	15	11	4.2e-17	93	188	49.4681	MP00478	9	8.77777e-06	0.00591621	0.00115567	15	AAAAAAAAATAAAAA	AAAAAAGTAAAAAAAAAAAAAAAAAAAA	-	AT4G38000	Dof
↑ 24 hpi ↑ 2 wpi	blue-turquoise	15	11	4.2e-17	93	188	49.4681	MP00483	4	2.06672e-05	0.0139297	0.00247365	15	AAAAAAAAATAAAAA	AAAAAAGTAAAAAAAAAAAAA	+	AT5G02460	Dof
↑ 24 hpi ↑ 2 wpi	blue-turquoise	15	11	4.2e-17	93	188	49.4681	MP00611	1	5.49731e-05	0.0370519	0.00603139	15	AAAAAAAAATAAAAA	AAGAAAAAGACAAAAAAAAA	+	AT2G01570	GRAS
↑ 24 hpi ↑ 2 wpi	blue-turquoise	15	11	4.2e-17	93	188	49.4681	MP00394	-3	6.22506e-05	0.0419569	0.00630447	12	AAAAAAAAATAAAAA	AAAAAAGAAAAAGTGAAAA	+	AT3G47500	Dof
↑ 24 hpi ↑ 2 wpi	blue-turquoise	15	11	4.2e-17	93	188	49.4681	MP00593	14	6.73266e-05	0.0453781	0.0063315	15	AAAAAAAAATAAAAA	AAAAAAAAAAAAGTAAAAAAAAAAAAAAA	-	AT5G66940	Dof
↑ 24 hpi ↑ 2 wpi	blue-turquoise	15	11	4.2e-17	93	188	49.4681	MP00254	-2	0.000156152	0.105247	0.0137058	13	AAAAAAAAATAAAAA	AAAAAAAGACAAAAA	+	AT2G01940	C2H2
↑ 24 hpi ↑ 2 wpi	blue-turquoise	15	11	4.2e-17	93	188	49.4681	MP00281	1	0.000193798	0.13062	0.0159469	15	AAAAAAAAATAAAAA	AAAAAAGTAAAAAAAAAAAAA	-	AT2G28810	Dof
↑ 24 hpi ↑ 2 wpi	blue-turquoise	15	11	4.2e-17	93	188	49.4681	MP00210	-3	0.000319935	0.215636	0.0219992	12	AAAAAAAAATAAAAA	AAAAAAAAAAAAGTTAAAA	+	AT1G64620	Dof
↑ 24 hpi ↑ 2 wpi	blue-turquoise	15	11	4.2e-17	93	188	49.4681	MP00402	1	0.000330139	0.222513	0.0219992	15	AAAAAAAAATAAAAA	AAAAAGTAAAAAAAAAAAAAA	-	AT3G50410	Dof
↑ 24 hpi ↑ 2 wpi	blue-turquoise	15	11	4.2e-17	93	188	49.4681	MP00199	-4	0.000330139	0.222513	0.0219992	11	AAAAAAAAATAAAAA	AAAAAGAAAAAGTAAAAAAAA	+	AT1G51700	Dof
↑ 24 hpi ↑ 2 wpi	blue-turquoise	15	11	4.2e-17	93	188	49.4681	MP00256	1	0.000334187	0.225242	0.0219992	15	AAAAAAAAATAAAAA	CACAAAACGACAAAAAA	+	AT2G02080	C2H2
↑ 24 hpi ↑ 2 wpi	blue-turquoise	15	11	4.2e-17	93	188	49.4681	MP00592	1	0.000404939	0.272929	0.0253874	15	AAAAAAAAATAAAAA	AAGAAAACGACAAAAAA	+	AT5G66730	C2H2
↑ 24 hpi ↑ 2 wpi	blue-turquoise	15	11	4.2e-17	93	188	49.4681	MP00485	1	0.000515322	0.347327	0.0308393	15	AAAAAAAAATAAAAA	CAGAAAACGACAAAAAAAAA	-	AT5G03150	C2H2
↑ 24 hpi ↑ 2 wpi	blue-turquoise	15	11	4.2e-17	93	188	49.4681	MP00125	1	0.000584759	0.394127	0.0326336	15	AAAAAAAAATAAAAA	CAGAAAACGACAAAAAAAAA	+	AT1G03840	C2H2
↑ 24 hpi ↑ 2 wpi	blue-turquoise	15	11	4.2e-17	93	188	49.4681	MP00080	0	0.000594879	0.400948	0.0326336	14	AAAAAAAAATAAAAA	CCAAAAAAGGAAAA	+	AT5G20240	MIKC_MADS
↑ 24 hpi ↑ 2 wpi	blue-turquoise	15	11	4.2e-17	93	188	49.4681	MP00142	1	0.000662898	0.446793	0.0349104	15	AAAAAAAAATAAAAA	CACAAAACGACAAAAAAAAA	-	AT1G14580	C2H2
↑ 24 hpi ↑ 2 wpi	blue-turquoise	15	11	4.2e-17	93	188	49.4681	MP00206	1	0.000690103	0.46513	0.0349453	15	AAAAAAAAATAAAAA	CACAAAACGACAAAAAAA	+	AT1G55110	C2H2
↑ 24 hpi ↑ 2 wpi	blue-turquoise	15	12	6.2e-05	80	188	42.5532	MP00579	3	0.000189111	0.127461	0.144238	15	TGTGGTGGGGTTTTG	TAAGGTAGTTGGTAGTTG	+	AT5G62470	MYB
↑ 24 hpi ↑ 2 wpi	blue-turquoise	15	12	6.2e-05	80	188	42.5532	MP00235	0	0.000214685	0.144698	0.144238	15	TGTGGTGGGGTTTTG	GGTAGTTGGTAGTTG	-	AT1G74650	MYB
↑ 24 hpi ↑ 2 wpi	blue-turquoise	15	12	6.2e-05	80	188	42.5532	MP00463	-2	0.000642081	0.432762	0.242943	13	TGTGGTGGGGTTTTG	GGTGGTGGTTTTGTCGGTGG	-	AT4G31060	ERF
↑ 24 hpi ↑ 2 wpi	blue-turquoise	15	12	6.2e-05	80	188	42.5532	MP00350	1	0.000723195	0.487434	0.242943	15	TGTGGTGGGGTTTTG	GTAGTGGTAATGTTAGGTGGA	+	AT3G12720	MYB
↑ 24 hpi ↑ 2 wpi	blue-turquoise	16	1	3e-143	138	188	73.4043	MP00076	4	2.84957e-10	1.92061e-07	3.74761e-07	16	AAAAAAAAAAAGAAAA	AAAAAAAAAAAAAAAAAAAAA	-	AT2G45660	MIKC_MADS
↑ 24 hpi ↑ 2 wpi	blue-turquoise	16	1	3e-143	138	188	73.4043	MP00610	3	1.26321e-09	8.51405e-07	8.30658e-07	16	AAAAAAAAAAAGAAAA	AAAAAAAAAAAAAAGAGAAA	+	AT5G17430	AP2
↑ 24 hpi ↑ 2 wpi	blue-turquoise	16	1	3e-143	138	188	73.4043	MP00223	3	1.88561e-08	1.2709e-05	8.2662e-06	16	AAAAAAAAAAAGAAAA	AAAAAAAAAAAAAAGAAAAAGTGAAAA	-	AT1G69570	Dof
↑ 24 hpi ↑ 2 wpi	blue-turquoise	16	1	3e-143	138	188	73.4043	MP00483	2	3.14385e-08	2.11896e-05	1.03366e-05	16	AAAAAAAAAAAGAAAA	AAAAAAGTAAAAAAAAAAAAA	+	AT5G02460	Dof
↑ 24 hpi ↑ 2 wpi	blue-turquoise	16	1	3e-143	138	188	73.4043	MP00478	9	2.41154e-07	0.000162538	5.43461e-05	16	AAAAAAAAAAAGAAAA	AAAAAAGTAAAAAAAAAAAAAAAAAAAA	-	AT4G38000	Dof
↑ 24 hpi ↑ 2 wpi	blue-turquoise	16	1	3e-143	138	188	73.4043	MP00407	0	2.47939e-07	0.000167111	5.43461e-05	16	AAAAAAAAAAAGAAAA	AAAAAAAAAAAAAAAAGTAAA	-	AT3G55370	Dof
↑ 24 hpi ↑ 2 wpi	blue-turquoise	16	1	3e-143	138	188	73.4043	MP00192	-1	2.96764e-07	0.000200019	5.57557e-05	15	AAAAAAAAAAAGAAAA	AAAAAAAAAAAAAAA	+	AT1G49480	B3
↑ 24 hpi ↑ 2 wpi	blue-turquoise	16	1	3e-143	138	188	73.4043	MP00593	8	7.95638e-07	0.00053626	0.000130798	16	AAAAAAAAAAAGAAAA	AAAAAAAAAAAAGTAAAAAAAAAAAAAAA	-	AT5G66940	Dof
↑ 24 hpi ↑ 2 wpi	blue-turquoise	16	1	3e-143	138	188	73.4043	MP00281	2	2.63606e-06	0.00177671	0.000385202	16	AAAAAAAAAAAGAAAA	AAAAAAGTAAAAAAAAAAAAA	-	AT2G28810	Dof
↑ 24 hpi ↑ 2 wpi	blue-turquoise	16	1	3e-143	138	188	73.4043	MP00402	1	3.10572e-06	0.00209326	0.000408449	16	AAAAAAAAAAAGAAAA	AAAAAGTAAAAAAAAAAAAAA	-	AT3G50410	Dof
↑ 24 hpi ↑ 2 wpi	blue-turquoise	16	1	3e-143	138	188	73.4043	MP00611	1	1.0142e-05	0.0068357	0.00121257	16	AAAAAAAAAAAGAAAA	AAGAAAAAGACAAAAAAAAA	+	AT2G01570	GRAS
↑ 24 hpi ↑ 2 wpi	blue-turquoise	16	1	3e-143	138	188	73.4043	MP00580	3	2.31924e-05	0.0156317	0.00254179	16	AAAAAAAAAAAGAAAA	AAAAAAAAGAAAAAGTAAAAA	+	AT5G62940	Dof
↑ 24 hpi ↑ 2 wpi	blue-turquoise	16	1	3e-143	138	188	73.4043	MP00199	0	2.6838e-05	0.0180888	0.00271508	16	AAAAAAAAAAAGAAAA	AAAAAGAAAAAGTAAAAAAAA	+	AT1G51700	Dof
↑ 24 hpi ↑ 2 wpi	blue-turquoise	16	1	3e-143	138	188	73.4043	MP00166	3	4.75783e-05	0.0320678	0.00446948	16	AAAAAAAAAAAGAAAA	AAAAAAAAGAAAAAGTGAAAA	+	AT1G29160	Dof
↑ 24 hpi ↑ 2 wpi	blue-turquoise	16	1	3e-143	138	188	73.4043	MP00080	2	5.40433e-05	0.0364252	0.00473834	12	AAAAAAAAAAAGAAAA	CCAAAAAAGGAAAA	+	AT5G20240	MIKC_MADS
↑ 24 hpi ↑ 2 wpi	blue-turquoise	16	1	3e-143	138	188	73.4043	MP00569	3	9.6651e-05	0.0651427	0.00794442	16	AAAAAAAAAAAGAAAA	AAGCAAAAAATAAGCAAAA	+	AT5G60130	B3
↑ 24 hpi ↑ 2 wpi	blue-turquoise	16	1	3e-143	138	188	73.4043	MP00394	1	0.000118095	0.0795961	0.00913606	16	AAAAAAAAAAAGAAAA	AAAAAAGAAAAAGTGAAAA	+	AT3G47500	Dof
↑ 24 hpi ↑ 2 wpi	blue-turquoise	16	1	3e-143	138	188	73.4043	MP00254	-2	0.000125289	0.0844445	0.00915408	14	AAAAAAAAAAAGAAAA	AAAAAAAGACAAAAA	+	AT2G01940	C2H2
↑ 24 hpi ↑ 2 wpi	blue-turquoise	16	1	3e-143	138	188	73.4043	MP00210	1	0.000134807	0.0908602	0.00933117	16	AAAAAAAAAAAGAAAA	AAAAAAAAAAAAGTTAAAA	+	AT1G64620	Dof
↑ 24 hpi ↑ 2 wpi	blue-turquoise	16	1	3e-143	138	188	73.4043	MP00392	3	0.000143978	0.0970412	0.00946765	16	AAAAAAAAAAAGAAAA	AAAAAAAGCAAAAAGTAAA	-	AT3G45610	Dof
↑ 24 hpi ↑ 2 wpi	blue-turquoise	16	1	3e-143	138	188	73.4043	MP00355	2	0.000210287	0.141734	0.0131695	16	AAAAAAAAAAAGAAAA	AGAAAAAGACAAAAAAAAAAA	-	AT3G13810	C2H2
↑ 24 hpi ↑ 2 wpi	blue-turquoise	16	1	3e-143	138	188	73.4043	MP00609	5	0.000543374	0.366234	0.0324827	14	AAAAAAAAAAAGAAAA	TTACCAAAAATGGAAAAAA	-	AT4G18960	MIKC_MADS
↑ 24 hpi ↑ 2 wpi	blue-turquoise	16	1	3e-143	138	188	73.4043	MP00445	0	0.000613473	0.413481	0.0350787	16	AAAAAAAAAAAGAAAA	AAAAAAAAAAGGCAAAAAA	+	AT4G21030	Dof
↑ 24 hpi ↑ 2 wpi	blue-turquoise	16	1	3e-143	138	188	73.4043	MP00485	3	0.000677804	0.45684	0.0359938	16	AAAAAAAAAAAGAAAA	CAGAAAACGACAAAAAAAAA	-	AT5G03150	C2H2
↑ 24 hpi ↑ 2 wpi	blue-turquoise	16	1	3e-143	138	188	73.4043	MP00295	2	0.000684213	0.46116	0.0359938	13	AAAAAAAAAAAGAAAA	CAAAAAGTAAAAAAA	-	AT2G37590	Dof
↑ 24 hpi ↑ 2 wpi	blue-turquoise	16	2	9.4e-134	159	188	84.5745	MP00076	0	3.74399e-10	2.52345e-07	4.97442e-07	16	CCTCTTTCTCTTTCTC	TTTTTTTTTTTTTTTTTTTTT	+	AT2G45660	MIKC_MADS
↑ 24 hpi ↑ 2 wpi	blue-turquoise	16	2	9.4e-134	159	188	84.5745	MP00610	0	1.17262e-08	7.90346e-06	7.78997e-06	16	CCTCTTTCTCTTTCTC	TTTCTCTTTTTTTTTTTTTT	-	AT5G17430	AP2
↑ 24 hpi ↑ 2 wpi	blue-turquoise	16	2	9.4e-134	159	188	84.5745	MP00253	0	2.31119e-07	0.000155774	0.000102358	16	CCTCTTTCTCTTTCTC	TCTCTCTCTCTCTCTCTCTCTCTC	-	AT2G01930	BBR-BPC
↑ 24 hpi ↑ 2 wpi	blue-turquoise	16	2	9.4e-134	159	188	84.5745	MP00611	4	5.71883e-07	0.000385449	0.000189957	16	CCTCTTTCTCTTTCTC	TTTTTTTTTGTCTTTTTCTT	-	AT2G01570	GRAS
↑ 24 hpi ↑ 2 wpi	blue-turquoise	16	2	9.4e-134	159	188	84.5745	MP00540	-1	2.33867e-06	0.00157626	0.000621452	15	CCTCTTTCTCTTTCTC	CTCTCTCTCTCTCTCTCTCTC	+	AT5G42520	BBR-BPC
↑ 24 hpi ↑ 2 wpi	blue-turquoise	16	2	9.4e-134	159	188	84.5745	MP00402	0	4.23785e-06	0.00285631	0.000938432	16	CCTCTTTCTCTTTCTC	TTTTTTTTTTTTTTACTTTTT	+	AT3G50410	Dof
↑ 24 hpi ↑ 2 wpi	blue-turquoise	16	2	9.4e-134	159	188	84.5745	MP00223	11	8.7253e-06	0.00588085	0.00165612	16	CCTCTTTCTCTTTCTC	TTTTCACTTTTTCTTTTTTTTTTTTTT	+	AT1G69570	Dof
↑ 24 hpi ↑ 2 wpi	blue-turquoise	16	2	9.4e-134	159	188	84.5745	MP00483	-1	1.09671e-05	0.00739186	0.00182143	15	CCTCTTTCTCTTTCTC	TTTTTTTTTTTTTACTTTTTT	-	AT5G02460	Dof
↑ 24 hpi ↑ 2 wpi	blue-turquoise	16	2	9.4e-134	159	188	84.5745	MP00281	-1	1.44522e-05	0.00974078	0.00213353	15	CCTCTTTCTCTTTCTC	TTTTTTTTTTTTTACTTTTTT	+	AT2G28810	Dof
↑ 24 hpi ↑ 2 wpi	blue-turquoise	16	2	9.4e-134	159	188	84.5745	MP00593	1	1.77737e-05	0.0119795	0.00218048	16	CCTCTTTCTCTTTCTC	TTTTTTTTTTTTTTTACTTTTTTTTTTTT	+	AT5G66940	Dof
↑ 24 hpi ↑ 2 wpi	blue-turquoise	16	2	9.4e-134	159	188	84.5745	MP00675	1	1.95053e-05	0.0131466	0.00218048	16	CCTCTTTCTCTTTCTC	CTCTCTCTCCCTGCCCCTGC	+	GRMZM2G017087	TALE
↑ 24 hpi ↑ 2 wpi	blue-turquoise	16	2	9.4e-134	159	188	84.5745	MP00478	6	1.99663e-05	0.0134573	0.00218048	16	CCTCTTTCTCTTTCTC	TTTTTTTTTTTTTTTTTTTTACTTTTTT	+	AT4G38000	Dof
↑ 24 hpi ↑ 2 wpi	blue-turquoise	16	2	9.4e-134	159	188	84.5745	MP00229	0	2.13347e-05	0.0143796	0.00218048	16	CCTCTTTCTCTTTCTC	CCTCCTCCTCCTCCTCCTC	+	AT1G72050	C2H2
↑ 24 hpi ↑ 2 wpi	blue-turquoise	16	2	9.4e-134	159	188	84.5745	MP00407	3	0.000145097	0.0977956	0.0137702	16	CCTCTTTCTCTTTCTC	TTTACTTTTTTTTTTTTTTTT	+	AT3G55370	Dof
↑ 24 hpi ↑ 2 wpi	blue-turquoise	16	2	9.4e-134	159	188	84.5745	MP00673	-5	0.000246447	0.166105	0.0218293	11	CCTCTTTCTCTTTCTC	TTTTCCTTTTCG	+	GRMZM2G011357	C2H2
↑ 24 hpi ↑ 2 wpi	blue-turquoise	16	2	9.4e-134	159	188	84.5745	MP00580	5	0.000496672	0.334757	0.0412438	16	CCTCTTTCTCTTTCTC	TTTTTACTTTTTCTTTTTTTT	-	AT5G62940	Dof
↑ 24 hpi ↑ 2 wpi	blue-turquoise	16	3	4.7e-79	158	188	84.0426	MP00223	7	8.41545e-09	5.67201e-06	1.10543e-05	16	TTTTTTTTTTTTTTTT	TTTTCACTTTTTCTTTTTTTTTTTTTT	+	AT1G69570	Dof
↑ 24 hpi ↑ 2 wpi	blue-turquoise	16	3	4.7e-79	158	188	84.0426	MP00407	5	2.74343e-08	1.84907e-05	1.80184e-05	16	TTTTTTTTTTTTTTTT	TTTACTTTTTTTTTTTTTTTT	+	AT3G55370	Dof
↑ 24 hpi ↑ 2 wpi	blue-turquoise	16	3	4.7e-79	158	188	84.0426	MP00478	3	6.14673e-07	0.000414289	0.000269138	16	TTTTTTTTTTTTTTTT	TTTTTTTTTTTTTTTTTTTTACTTTTTT	+	AT4G38000	Dof
↑ 24 hpi ↑ 2 wpi	blue-turquoise	16	3	4.7e-79	158	188	84.0426	MP00483	2	1.10713e-06	0.000746203	0.000363571	16	TTTTTTTTTTTTTTTT	TTTTTTTTTTTTTACTTTTTT	-	AT5G02460	Dof
↑ 24 hpi ↑ 2 wpi	blue-turquoise	16	3	4.7e-79	158	188	84.0426	MP00192	1	1.45751e-06	0.000982358	0.000382906	14	TTTTTTTTTTTTTTTT	TTTTTTTTTTTTTTT	-	AT1G49480	B3
↑ 24 hpi ↑ 2 wpi	blue-turquoise	16	3	4.7e-79	158	188	84.0426	MP00569	-1	2.46312e-06	0.00166014	0.000539245	15	TTTTTTTTTTTTTTTT	TTTTGCTTATTTTTTGCTT	-	AT5G60130	B3
↑ 24 hpi ↑ 2 wpi	blue-turquoise	16	3	4.7e-79	158	188	84.0426	MP00593	4	5.77648e-06	0.00389335	0.00108397	16	TTTTTTTTTTTTTTTT	TTTTTTTTTTTTTTTACTTTTTTTTTTTT	+	AT5G66940	Dof
↑ 24 hpi ↑ 2 wpi	blue-turquoise	16	3	4.7e-79	158	188	84.0426	MP00610	0	9.83412e-06	0.0066282	0.00161472	16	TTTTTTTTTTTTTTTT	TTTCTCTTTTTTTTTTTTTT	-	AT5G17430	AP2
↑ 24 hpi ↑ 2 wpi	blue-turquoise	16	3	4.7e-79	158	188	84.0426	MP00076	2	1.15968e-05	0.00781625	0.00164359	16	TTTTTTTTTTTTTTTT	TTTTTTTTTTTTTTTTTTTTT	+	AT2G45660	MIKC_MADS
↑ 24 hpi ↑ 2 wpi	blue-turquoise	16	3	4.7e-79	158	188	84.0426	MP00281	2	1.25124e-05	0.00843337	0.00164359	16	TTTTTTTTTTTTTTTT	TTTTTTTTTTTTTACTTTTTT	+	AT2G28810	Dof
↑ 24 hpi ↑ 2 wpi	blue-turquoise	16	3	4.7e-79	158	188	84.0426	MP00254	0	2.03227e-05	0.0136975	0.00242684	15	TTTTTTTTTTTTTTTT	TTTTTGTCTTTTTTT	-	AT2G01940	C2H2
↑ 24 hpi ↑ 2 wpi	blue-turquoise	16	3	4.7e-79	158	188	84.0426	MP00580	7	2.44583e-05	0.0164849	0.00267731	14	TTTTTTTTTTTTTTTT	TTTTTACTTTTTCTTTTTTTT	-	AT5G62940	Dof
↑ 24 hpi ↑ 2 wpi	blue-turquoise	16	3	4.7e-79	158	188	84.0426	MP00166	7	3.26941e-05	0.0220358	0.00308468	14	TTTTTTTTTTTTTTTT	TTTTCACTTTTTCTTTTTTTT	-	AT1G29160	Dof
↑ 24 hpi ↑ 2 wpi	blue-turquoise	16	3	4.7e-79	158	188	84.0426	MP00392	5	3.28765e-05	0.0221588	0.00308468	14	TTTTTTTTTTTTTTTT	TTTACTTTTTGCTTTTTTT	+	AT3G45610	Dof
↑ 24 hpi ↑ 2 wpi	blue-turquoise	16	3	4.7e-79	158	188	84.0426	MP00402	3	5.01011e-05	0.0337682	0.00438742	16	TTTTTTTTTTTTTTTT	TTTTTTTTTTTTTTACTTTTT	+	AT3G50410	Dof
↑ 24 hpi ↑ 2 wpi	blue-turquoise	16	3	4.7e-79	158	188	84.0426	MP00199	4	0.000114264	0.0770143	0.00938088	16	TTTTTTTTTTTTTTTT	TTTTTTTTACTTTTTCTTTTT	-	AT1G51700	Dof
↑ 24 hpi ↑ 2 wpi	blue-turquoise	16	3	4.7e-79	158	188	84.0426	MP00611	4	0.000278438	0.187667	0.0215145	16	TTTTTTTTTTTTTTTT	TTTTTTTTTGTCTTTTTCTT	-	AT2G01570	GRAS
↑ 24 hpi ↑ 2 wpi	blue-turquoise	16	3	4.7e-79	158	188	84.0426	MP00394	7	0.000319599	0.21541	0.0233231	12	TTTTTTTTTTTTTTTT	TTTTCACTTTTTCTTTTTT	-	AT3G47500	Dof
↑ 24 hpi ↑ 2 wpi	blue-turquoise	16	3	4.7e-79	158	188	84.0426	MP00592	1	0.000369418	0.248988	0.0253198	16	TTTTTTTTTTTTTTTT	TTTTTTGTCGTTTTCTT	-	AT5G66730	C2H2
↑ 24 hpi ↑ 2 wpi	blue-turquoise	16	3	4.7e-79	158	188	84.0426	MP00210	7	0.000385512	0.259835	0.0253198	12	TTTTTTTTTTTTTTTT	TTTTAACTTTTTTTTTTTT	-	AT1G64620	Dof
↑ 24 hpi ↑ 2 wpi	blue-turquoise	16	3	4.7e-79	158	188	84.0426	MP00256	1	0.000503379	0.339277	0.0314868	16	TTTTTTTTTTTTTTTT	TTTTTTGTCGTTTTGTG	-	AT2G02080	C2H2
↑ 24 hpi ↑ 2 wpi	blue-turquoise	16	4	2.1e-58	131	188	69.6809	MP00675	2	6.33115e-08	4.2672e-05	8.4182e-05	16	GGAGGAGGGGAGAGAG	GCAGGGGCAGGGAGAGAGAG	-	GRMZM2G017087	TALE
↑ 24 hpi ↑ 2 wpi	blue-turquoise	16	4	2.1e-58	131	188	69.6809	MP00229	2	2.63989e-06	0.00177929	0.00175506	16	GGAGGAGGGGAGAGAG	GAGGAGGAGGAGGAGGAGG	-	AT1G72050	C2H2
↑ 24 hpi ↑ 2 wpi	blue-turquoise	16	4	2.1e-58	131	188	69.6809	MP00610	1	9.21994e-05	0.0621424	0.0408643	16	GGAGGAGGGGAGAGAG	AAAAAAAAAAAAAAGAGAAA	+	AT5G17430	AP2
↑ 24 hpi ↑ 2 wpi	blue-turquoise	16	4	2.1e-58	131	188	69.6809	MP00366	7	0.00013913	0.0937736	0.0462485	14	GGAGGAGGGGAGAGAG	TGGCGGCGGCGGAGGCGGTGG	-	AT3G20310	ERF
↑ 24 hpi ↑ 2 wpi	blue-turquoise	16	4	2.1e-58	131	188	69.6809	MP00215	2	0.00025634	0.172773	0.0593848	16	GGAGGAGGGGAGAGAG	ATAGGCCCAAGAGAGGAGGTGGGGCCCACA	-	AT1G67260	TCP
↑ 24 hpi ↑ 2 wpi	blue-turquoise	16	4	2.1e-58	131	188	69.6809	MP00458	6	0.000312634	0.210716	0.0593848	14	GGAGGAGGGGAGAGAG	GGCGGTGGAGGCGGTGGTGG	+	AT4G28140	ERF
↑ 24 hpi ↑ 2 wpi	blue-turquoise	16	4	2.1e-58	131	188	69.6809	MP00156	6	0.000312634	0.210716	0.0593848	14	GGAGGAGGGGAGAGAG	GTCGGTGGAGGTGGTGGTGG	-	AT1G21910	ERF
↑ 24 hpi ↑ 2 wpi	blue-turquoise	16	4	2.1e-58	131	188	69.6809	MP00402	5	0.000423499	0.285438	0.0625672	16	GGAGGAGGGGAGAGAG	AAAAAGTAAAAAAAAAAAAAA	-	AT3G50410	Dof
↑ 24 hpi ↑ 2 wpi	blue-turquoise	16	4	2.1e-58	131	188	69.6809	MP00138	8	0.000423499	0.285438	0.0625672	13	GGAGGAGGGGAGAGAG	TTGTCGGCGAAGGCGGCGGCG	-	AT1G12630	ERF
↑ 24 hpi ↑ 2 wpi	blue-turquoise	16	4	2.1e-58	131	188	69.6809	MP00076	6	0.000587787	0.396168	0.078155	15	GGAGGAGGGGAGAGAG	AAAAAAAAAAAAAAAAAAAAA	-	AT2G45660	MIKC_MADS
↑ 24 hpi ↑ 2 wpi	blue-turquoise	16	5	3.4e-54	149	188	79.2553	MP00478	11	9.42049e-05	0.0634941	0.126017	16	AAATAAATAAATAAAT	AAAAAAGTAAAAAAAAAAAAAAAAAAAA	-	AT4G38000	Dof
↑ 24 hpi ↑ 2 wpi	blue-turquoise	16	5	3.4e-54	149	188	79.2553	MP00483	3	0.000525873	0.354439	0.208952	16	AAATAAATAAATAAAT	AAAAAAGTAAAAAAAAAAAAA	+	AT5G02460	Dof
↑ 24 hpi ↑ 2 wpi	blue-turquoise	16	5	3.4e-54	149	188	79.2553	MP00281	3	0.000525873	0.354439	0.208952	16	AAATAAATAAATAAAT	AAAAAAGTAAAAAAAAAAAAA	-	AT2G28810	Dof
↑ 24 hpi ↑ 2 wpi	blue-turquoise	16	5	3.4e-54	149	188	79.2553	MP00407	0	0.000643061	0.433423	0.208952	16	AAATAAATAAATAAAT	AAAAAAAAAAAAAAAAGTAAA	-	AT3G55370	Dof
↑ 24 hpi ↑ 2 wpi	blue-turquoise	16	6	9.8e-51	159	188	84.5745	MP00156	-1	1.10667e-06	0.000745895	0.00143867	15	CCCCACTCCACCTCCC	CCACCACCACCTCCACCGAC	+	AT1G21910	ERF
↑ 24 hpi ↑ 2 wpi	blue-turquoise	16	6	9.8e-51	159	188	84.5745	MP00458	-1	2.98388e-06	0.00201113	0.00193952	15	CCCCACTCCACCTCCC	CCACCACCGCCTCCACCGCC	-	AT4G28140	ERF
↑ 24 hpi ↑ 2 wpi	blue-turquoise	16	6	9.8e-51	159	188	84.5745	MP00302	6	2.58262e-05	0.0174069	0.00741753	15	CCCCACTCCACCTCCC	TCCACCGCCACCACCACCGCC	-	AT2G40340	ERF
↑ 24 hpi ↑ 2 wpi	blue-turquoise	16	6	9.8e-51	159	188	84.5745	MP00366	-1	2.83772e-05	0.0191263	0.00741753	15	CCCCACTCCACCTCCC	CCACCGCCTCCGCCGCCGCCA	+	AT3G20310	ERF
↑ 24 hpi ↑ 2 wpi	blue-turquoise	16	6	9.8e-51	159	188	84.5745	MP00401	-1	2.8529e-05	0.0192285	0.00741753	15	CCCCACTCCACCTCCC	CCACCTCCACCGACA	+	AT3G50260	ERF
↑ 24 hpi ↑ 2 wpi	blue-turquoise	16	6	9.8e-51	159	188	84.5745	MP00227	4	6.13775e-05	0.0413684	0.0132985	16	CCCCACTCCACCTCCC	CACCGCCGCCGCCACCGCCA	+	AT1G71450	ERF
↑ 24 hpi ↑ 2 wpi	blue-turquoise	16	6	9.8e-51	159	188	84.5745	MP00240	-1	0.000101378	0.068329	0.0142638	15	CCCCACTCCACCTCCC	CCACCTCCACCGCCA	+	AT1G75490	ERF
↑ 24 hpi ↑ 2 wpi	blue-turquoise	16	6	9.8e-51	159	188	84.5745	MP00215	6	0.000108591	0.0731902	0.0142638	16	CCCCACTCCACCTCCC	TGTGGGCCCCACCTCCTCTCTTGGGCCTAT	+	AT1G67260	TCP
↑ 24 hpi ↑ 2 wpi	blue-turquoise	16	6	9.8e-51	159	188	84.5745	MP00585	-1	0.000110651	0.0745788	0.0142638	15	CCCCACTCCACCTCCC	CCACCGCCGCCGCCA	+	AT5G65130	ERF
↑ 24 hpi ↑ 2 wpi	blue-turquoise	16	6	9.8e-51	159	188	84.5745	MP00595	-1	0.000110651	0.0745788	0.0142638	15	CCCCACTCCACCTCCC	CCACCGCCACCGACA	+	AT5G67190	ERF
↑ 24 hpi ↑ 2 wpi	blue-turquoise	16	6	9.8e-51	159	188	84.5745	MP00249	1	0.000130149	0.0877207	0.0142638	16	CCCCACTCCACCTCCC	CAACTACTCCACCAACCCCCA	+	AT1G79180	MYB
↑ 24 hpi ↑ 2 wpi	blue-turquoise	16	6	9.8e-51	159	188	84.5745	MP00185	-1	0.000131666	0.0887429	0.0142638	15	CCCCACTCCACCTCCC	CCACCTCCACCGCCA	+	AT1G44830	ERF
↑ 24 hpi ↑ 2 wpi	blue-turquoise	16	6	9.8e-51	159	188	84.5745	MP00158	0	0.000239131	0.161174	0.0239131	15	CCCCACTCCACCTCCC	TCCACCGCCACCGCC	-	AT1G22810	ERF
↑ 24 hpi ↑ 2 wpi	blue-turquoise	16	6	9.8e-51	159	188	84.5745	MP00124	0	0.000276002	0.186025	0.0256288	16	CCCCACTCCACCTCCC	TCCACCGCCTCCGCCGCCGCC	+	AT1G03800	ERF
↑ 24 hpi ↑ 2 wpi	blue-turquoise	16	6	9.8e-51	159	188	84.5745	MP00375	1	0.000299405	0.201799	0.0259485	16	CCCCACTCCACCTCCC	CTCCAAAATCTCCACCAACCA	+	AT3G23250	MYB
↑ 24 hpi ↑ 2 wpi	blue-turquoise	16	6	9.8e-51	159	188	84.5745	MP00182	-4	0.000595839	0.401596	0.048412	12	CCCCACTCCACCTCCC	CCTCCACCGACCAT	-	AT1G36060	ERF
↑ 24 hpi ↑ 2 wpi	blue-turquoise	16	6	9.8e-51	159	188	84.5745	MP00548	-1	0.000660893	0.445442	0.0505389	15	CCCCACTCCACCTCCC	CCGCCGCCTCCGCCGCCGCCA	+	AT5G47220	ERF
↑ 24 hpi ↑ 2 wpi	blue-turquoise	16	7	2.6e-29	102	188	54.2553	MP00306	-9	0.00011602	0.0781977	0.156015	7	AAATTATTTTTAAAAA	TTGAAAA	+	AT2G41835	C2H2
↑ 24 hpi ↑ 2 wpi	blue-turquoise	16	7	2.6e-29	102	188	54.2553	MP00370	0	0.000427277	0.287985	0.191523	15	AAATTATTTTTAAAAA	ATTTTAAAATTTAAA	+	AT3G22780	CPP
↑ 24 hpi ↑ 2 wpi	blue-turquoise	16	8	1.3e-13	97	188	51.5957	MP00192	-1	1.09723e-06	0.000739531	0.00143908	15	ATTAAAAATAAAAAAA	AAAAAAAAAAAAAAA	+	AT1G49480	B3
↑ 24 hpi ↑ 2 wpi	blue-turquoise	16	8	1.3e-13	97	188	51.5957	MP00593	4	1.4197e-05	0.00956875	0.00922682	16	ATTAAAAATAAAAAAA	AAAAAAAAAAAAGTAAAAAAAAAAAAAAA	-	AT5G66940	Dof
↑ 24 hpi ↑ 2 wpi	blue-turquoise	16	8	1.3e-13	97	188	51.5957	MP00407	0	2.1105e-05	0.0142248	0.00922682	16	ATTAAAAATAAAAAAA	AAAAAAAAAAAAAAAAGTAAA	-	AT3G55370	Dof
↑ 24 hpi ↑ 2 wpi	blue-turquoise	16	8	1.3e-13	97	188	51.5957	MP00483	-2	5.87181e-05	0.039576	0.0126749	14	ATTAAAAATAAAAAAA	AAAAAAGTAAAAAAAAAAAAA	+	AT5G02460	Dof
↑ 24 hpi ↑ 2 wpi	blue-turquoise	16	8	1.3e-13	97	188	51.5957	MP00370	1	6.28734e-05	0.0423767	0.0126749	14	ATTAAAAATAAAAAAA	ATTTTAAAATTTAAA	+	AT3G22780	CPP
↑ 24 hpi ↑ 2 wpi	blue-turquoise	16	8	1.3e-13	97	188	51.5957	MP00223	1	6.4989e-05	0.0438026	0.0126749	16	ATTAAAAATAAAAAAA	AAAAAAAAAAAAAAGAAAAAGTGAAAA	-	AT1G69570	Dof
↑ 24 hpi ↑ 2 wpi	blue-turquoise	16	8	1.3e-13	97	188	51.5957	MP00199	3	6.76482e-05	0.0455949	0.0126749	16	ATTAAAAATAAAAAAA	AAAAAGAAAAAGTAAAAAAAA	+	AT1G51700	Dof
↑ 24 hpi ↑ 2 wpi	blue-turquoise	16	8	1.3e-13	97	188	51.5957	MP00478	-1	8.60324e-05	0.0579858	0.012801	15	ATTAAAAATAAAAAAA	AAAAAAGTAAAAAAAAAAAAAAAAAAAA	-	AT4G38000	Dof
↑ 24 hpi ↑ 2 wpi	blue-turquoise	16	8	1.3e-13	97	188	51.5957	MP00417	2	8.9472e-05	0.0603041	0.012801	16	ATTAAAAATAAAAAAA	TTACCAAAAATGGAAAAT	+	AT3G61120	MIKC_MADS
↑ 24 hpi ↑ 2 wpi	blue-turquoise	16	8	1.3e-13	97	188	51.5957	MP00610	0	9.76014e-05	0.0657833	0.012801	16	ATTAAAAATAAAAAAA	AAAAAAAAAAAAAAGAGAAA	+	AT5G17430	AP2
↑ 24 hpi ↑ 2 wpi	blue-turquoise	16	8	1.3e-13	97	188	51.5957	MP00433	0	0.000118026	0.0795494	0.0140725	15	ATTAAAAATAAAAAAA	ATTTAAAATTCAAAT	+	AT4G14770	CPP
↑ 24 hpi ↑ 2 wpi	blue-turquoise	16	8	1.3e-13	97	188	51.5957	MP00269	0	0.00014488	0.0976494	0.0158349	15	ATTAAAAATAAAAAAA	TTAAAAAATTTAAAA	-	AT2G20110	CPP
↑ 24 hpi ↑ 2 wpi	blue-turquoise	16	8	1.3e-13	97	188	51.5957	MP00315	2	0.000179536	0.121007	0.0177334	16	ATTAAAAATAAAAAAA	TTTCCAAAAAAGGAAAAAA	+	AT2G45650	MIKC_MADS
↑ 24 hpi ↑ 2 wpi	blue-turquoise	16	8	1.3e-13	97	188	51.5957	MP00445	2	0.00019184	0.1293	0.0177334	16	ATTAAAAATAAAAAAA	AAAAAAAAAAGGCAAAAAA	+	AT4G21030	Dof
↑ 24 hpi ↑ 2 wpi	blue-turquoise	16	8	1.3e-13	97	188	51.5957	MP00295	-2	0.000202813	0.136696	0.0177334	14	ATTAAAAATAAAAAAA	CAAAAAGTAAAAAAA	-	AT2G37590	Dof
↑ 24 hpi ↑ 2 wpi	blue-turquoise	16	8	1.3e-13	97	188	51.5957	MP00076	-1	0.000230423	0.155305	0.0177772	15	ATTAAAAATAAAAAAA	AAAAAAAAAAAAAAAAAAAAA	-	AT2G45660	MIKC_MADS
↑ 24 hpi ↑ 2 wpi	blue-turquoise	16	8	1.3e-13	97	188	51.5957	MP00281	-1	0.000230423	0.155305	0.0177772	15	ATTAAAAATAAAAAAA	AAAAAAGTAAAAAAAAAAAAA	-	AT2G28810	Dof
↑ 24 hpi ↑ 2 wpi	blue-turquoise	16	8	1.3e-13	97	188	51.5957	MP00580	6	0.000299134	0.201616	0.0207841	15	ATTAAAAATAAAAAAA	AAAAAAAAGAAAAAGTAAAAA	+	AT5G62940	Dof
↑ 24 hpi ↑ 2 wpi	blue-turquoise	16	8	1.3e-13	97	188	51.5957	MP00254	-1	0.000301091	0.202935	0.0207841	15	ATTAAAAATAAAAAAA	AAAAAAAGACAAAAA	+	AT2G01940	C2H2
↑ 24 hpi ↑ 2 wpi	blue-turquoise	16	8	1.3e-13	97	188	51.5957	MP00210	4	0.000344489	0.232185	0.0225908	15	ATTAAAAATAAAAAAA	AAAAAAAAAAAAGTTAAAA	+	AT1G64620	Dof
↑ 24 hpi ↑ 2 wpi	blue-turquoise	16	8	1.3e-13	97	188	51.5957	MP00402	-3	0.000412216	0.277834	0.025745	13	ATTAAAAATAAAAAAA	AAAAAGTAAAAAAAAAAAAAA	-	AT3G50410	Dof
↑ 24 hpi ↑ 2 wpi	blue-turquoise	16	8	1.3e-13	97	188	51.5957	MP00079	4	0.000467832	0.315319	0.0278904	16	ATTAAAAATAAAAAAA	AATTTCCAAAAATAGAAAGAA	+	AT5G10140	MIKC_MADS
↑ 24 hpi ↑ 2 wpi	blue-turquoise	16	8	1.3e-13	97	188	51.5957	MP00394	4	0.000503404	0.339294	0.0287062	15	ATTAAAAATAAAAAAA	AAAAAAGAAAAAGTGAAAA	+	AT3G47500	Dof
↑ 24 hpi ↑ 2 wpi	blue-turquoise	16	8	1.3e-13	97	188	51.5957	MP00166	6	0.000564622	0.380555	0.0308556	15	ATTAAAAATAAAAAAA	AAAAAAAAGAAAAAGTGAAAA	+	AT1G29160	Dof
↑ 24 hpi ↑ 2 wpi	blue-turquoise	16	8	1.3e-13	97	188	51.5957	MP00392	-1	0.00072942	0.491629	0.0382671	15	ATTAAAAATAAAAAAA	AAAAAAAGCAAAAAGTAAA	-	AT3G45610	Dof
↑ 24 hpi ↑ 2 wpi	blue-turquoise	16	9	1.3e-10	111	188	59.0426	MP00223	8	1.31074e-10	8.83437e-08	1.72965e-07	16	TTTTTTTTTTTTTTTC	TTTTCACTTTTTCTTTTTTTTTTTTTT	+	AT1G69570	Dof
↑ 24 hpi ↑ 2 wpi	blue-turquoise	16	9	1.3e-10	111	188	59.0426	MP00076	0	6.55857e-10	4.42047e-07	3.36367e-07	16	TTTTTTTTTTTTTTTC	TTTTTTTTTTTTTTTTTTTTT	+	AT2G45660	MIKC_MADS
↑ 24 hpi ↑ 2 wpi	blue-turquoise	16	9	1.3e-10	111	188	59.0426	MP00407	6	7.64702e-10	5.15409e-07	3.36367e-07	15	TTTTTTTTTTTTTTTC	TTTACTTTTTTTTTTTTTTTT	+	AT3G55370	Dof
↑ 24 hpi ↑ 2 wpi	blue-turquoise	16	9	1.3e-10	111	188	59.0426	MP00610	5	1.36812e-09	9.22114e-07	4.51343e-07	15	TTTTTTTTTTTTTTTC	TTTCTCTTTTTTTTTTTTTT	-	AT5G17430	AP2
↑ 24 hpi ↑ 2 wpi	blue-turquoise	16	9	1.3e-10	111	188	59.0426	MP00192	0	2.42708e-08	1.63585e-05	6.40554e-06	15	TTTTTTTTTTTTTTTC	TTTTTTTTTTTTTTT	-	AT1G49480	B3
↑ 24 hpi ↑ 2 wpi	blue-turquoise	16	9	1.3e-10	111	188	59.0426	MP00478	4	5.14468e-08	3.46751e-05	1.13148e-05	16	TTTTTTTTTTTTTTTC	TTTTTTTTTTTTTTTTTTTTACTTTTTT	+	AT4G38000	Dof
↑ 24 hpi ↑ 2 wpi	blue-turquoise	16	9	1.3e-10	111	188	59.0426	MP00611	2	1.48257e-07	9.99251e-05	2.79485e-05	16	TTTTTTTTTTTTTTTC	TTTTTTTTTGTCTTTTTCTT	-	AT2G01570	GRAS
↑ 24 hpi ↑ 2 wpi	blue-turquoise	16	9	1.3e-10	111	188	59.0426	MP00483	-2	1.22732e-06	0.000827211	0.000202446	14	TTTTTTTTTTTTTTTC	TTTTTTTTTTTTTACTTTTTT	-	AT5G02460	Dof
↑ 24 hpi ↑ 2 wpi	blue-turquoise	16	9	1.3e-10	111	188	59.0426	MP00593	0	1.55961e-06	0.00105118	0.000228673	16	TTTTTTTTTTTTTTTC	TTTTTTTTTTTTTTTACTTTTTTTTTTTT	+	AT5G66940	Dof
↑ 24 hpi ↑ 2 wpi	blue-turquoise	16	9	1.3e-10	111	188	59.0426	MP00402	-1	7.13758e-06	0.00481073	0.000941873	15	TTTTTTTTTTTTTTTC	TTTTTTTTTTTTTTACTTTTT	+	AT3G50410	Dof
↑ 24 hpi ↑ 2 wpi	blue-turquoise	16	9	1.3e-10	111	188	59.0426	MP00166	8	8.58813e-06	0.0057884	0.00103026	13	TTTTTTTTTTTTTTTC	TTTTCACTTTTTCTTTTTTTT	-	AT1G29160	Dof
↑ 24 hpi ↑ 2 wpi	blue-turquoise	16	9	1.3e-10	111	188	59.0426	MP00281	-2	9.41346e-06	0.00634467	0.00103516	14	TTTTTTTTTTTTTTTC	TTTTTTTTTTTTTACTTTTTT	+	AT2G28810	Dof
↑ 24 hpi ↑ 2 wpi	blue-turquoise	16	9	1.3e-10	111	188	59.0426	MP00569	0	1.08066e-05	0.00728366	0.00106445	16	TTTTTTTTTTTTTTTC	TTTTGCTTATTTTTTGCTT	-	AT5G60130	B3
↑ 24 hpi ↑ 2 wpi	blue-turquoise	16	9	1.3e-10	111	188	59.0426	MP00580	8	1.12931e-05	0.00761155	0.00106445	13	TTTTTTTTTTTTTTTC	TTTTTACTTTTTCTTTTTTTT	-	AT5G62940	Dof
↑ 24 hpi ↑ 2 wpi	blue-turquoise	16	9	1.3e-10	111	188	59.0426	MP00199	0	2.29532e-05	0.0154705	0.00201927	16	TTTTTTTTTTTTTTTC	TTTTTTTTACTTTTTCTTTTT	-	AT1G51700	Dof
↑ 24 hpi ↑ 2 wpi	blue-turquoise	16	9	1.3e-10	111	188	59.0426	MP00392	6	2.8247e-05	0.0190385	0.00232967	13	TTTTTTTTTTTTTTTC	TTTACTTTTTGCTTTTTTT	+	AT3G45610	Dof
↑ 24 hpi ↑ 2 wpi	blue-turquoise	16	9	1.3e-10	111	188	59.0426	MP00355	4	4.92583e-05	0.0332001	0.0038236	16	TTTTTTTTTTTTTTTC	TTTTTTTTTTTGTCTTTTTCT	+	AT3G13810	C2H2
↑ 24 hpi ↑ 2 wpi	blue-turquoise	16	9	1.3e-10	111	188	59.0426	MP00254	1	7.60239e-05	0.0512401	0.00557338	14	TTTTTTTTTTTTTTTC	TTTTTGTCTTTTTTT	-	AT2G01940	C2H2
↑ 24 hpi ↑ 2 wpi	blue-turquoise	16	9	1.3e-10	111	188	59.0426	MP00210	1	0.000467186	0.314883	0.0324472	16	TTTTTTTTTTTTTTTC	TTTTAACTTTTTTTTTTTT	-	AT1G64620	Dof
↑ 24 hpi ↑ 2 wpi	blue-turquoise	16	9	1.3e-10	111	188	59.0426	MP00485	2	0.000581836	0.392157	0.0373224	16	TTTTTTTTTTTTTTTC	TTTTTTTTTGTCGTTTTCTG	+	AT5G03150	C2H2
↑ 24 hpi ↑ 2 wpi	blue-turquoise	16	9	1.3e-10	111	188	59.0426	MP00080	-4	0.000593946	0.400319	0.0373224	12	TTTTTTTTTTTTTTTC	TTTTCCTTTTTTGG	-	AT5G20240	MIKC_MADS
↑ 24 hpi ↑ 2 wpi	blue-turquoise	16	9	1.3e-10	111	188	59.0426	MP00142	2	0.000624407	0.42085	0.037453	16	TTTTTTTTTTTTTTTC	TTTTTTTTTGTCGTTTTGTG	+	AT1G14580	C2H2
↑ 24 hpi ↑ 2 wpi	blue-turquoise	16	9	1.3e-10	111	188	59.0426	MP00394	8	0.000665484	0.448536	0.0379135	11	TTTTTTTTTTTTTTTC	TTTTCACTTTTTCTTTTTT	-	AT3G47500	Dof
↑ 24 hpi ↑ 2 wpi	blue-turquoise	16	9	1.3e-10	111	188	59.0426	MP00295	-1	0.000689546	0.464754	0.0379135	15	TTTTTTTTTTTTTTTC	TTTTTTTACTTTTTG	+	AT2G37590	Dof
↑ 24 hpi ↑ 2 wpi	blue-turquoise	16	10	8e-14	60	188	31.9149	MP00458	3	6.95587e-09	4.68826e-06	8.72838e-06	16	GGTGGCGGCGGCGGCG	GGCGGTGGAGGCGGTGGTGG	+	AT4G28140	ERF
↑ 24 hpi ↑ 2 wpi	blue-turquoise	16	10	8e-14	60	188	31.9149	MP00227	4	1.73847e-08	1.17173e-05	1.09073e-05	16	GGTGGCGGCGGCGGCG	TGGCGGTGGCGGCGGCGGTG	-	AT1G71450	ERF
↑ 24 hpi ↑ 2 wpi	blue-turquoise	16	10	8e-14	60	188	31.9149	MP00156	3	1.46699e-07	9.88751e-05	6.13604e-05	16	GGTGGCGGCGGCGGCG	GTCGGTGGAGGTGGTGGTGG	-	AT1G21910	ERF
↑ 24 hpi ↑ 2 wpi	blue-turquoise	16	10	8e-14	60	188	31.9149	MP00572	3	2.66218e-07	0.000179431	7.41199e-05	16	GGTGGCGGCGGCGGCG	GGCGGCGGCGGCGGCGGCG	-	AT5G61600	ERF
↑ 24 hpi ↑ 2 wpi	blue-turquoise	16	10	8e-14	60	188	31.9149	MP00366	4	2.9534e-07	0.000199059	7.41199e-05	16	GGTGGCGGCGGCGGCG	TGGCGGCGGCGGAGGCGGTGG	-	AT3G20310	ERF
↑ 24 hpi ↑ 2 wpi	blue-turquoise	16	10	8e-14	60	188	31.9149	MP00548	4	4.36213e-07	0.000294008	9.12283e-05	16	GGTGGCGGCGGCGGCG	TGGCGGCGGCGGAGGCGGCGG	-	AT5G47220	ERF
↑ 24 hpi ↑ 2 wpi	blue-turquoise	16	10	8e-14	60	188	31.9149	MP00124	6	1.18942e-06	0.000801671	0.000213216	15	GGTGGCGGCGGCGGCG	GGCGGCGGCGGAGGCGGTGGA	-	AT1G03800	ERF
↑ 24 hpi ↑ 2 wpi	blue-turquoise	16	10	8e-14	60	188	31.9149	MP00302	0	2.74404e-06	0.00184948	0.000402254	16	GGTGGCGGCGGCGGCG	GGCGGTGGTGGTGGCGGTGGA	+	AT2G40340	ERF
↑ 24 hpi ↑ 2 wpi	blue-turquoise	16	10	8e-14	60	188	31.9149	MP00436	-1	2.8851e-06	0.00194456	0.000402254	15	GGTGGCGGCGGCGGCG	GTGTCGGTGGCGGTG	-	AT4G16750	ERF
↑ 24 hpi ↑ 2 wpi	blue-turquoise	16	10	8e-14	60	188	31.9149	MP00441	2	5.56118e-06	0.00374824	0.00069783	15	GGTGGCGGCGGCGGCG	GCGGCGGCGGCGGCGGC	+	AT4G18450	ERF
↑ 24 hpi ↑ 2 wpi	blue-turquoise	16	10	8e-14	60	188	31.9149	MP00549	1	6.53421e-06	0.00440406	0.000745388	14	GGTGGCGGCGGCGGCG	TGGCGGCGGCGGTGG	-	AT5G47230	ERF
↑ 24 hpi ↑ 2 wpi	blue-turquoise	16	10	8e-14	60	188	31.9149	MP00138	5	8.50808e-06	0.00573445	0.000821241	16	GGTGGCGGCGGCGGCG	TTGTCGGCGAAGGCGGCGGCG	-	AT1G12630	ERF
↑ 24 hpi ↑ 2 wpi	blue-turquoise	16	10	8e-14	60	188	31.9149	MP00581	0	8.50808e-06	0.00573445	0.000821241	16	GGTGGCGGCGGCGGCG	GGCGGCGGAGGCGGCGGCGGA	-	AT5G63090	LBD
↑ 24 hpi ↑ 2 wpi	blue-turquoise	16	10	8e-14	60	188	31.9149	MP00521	1	9.18226e-06	0.00618884	0.000823007	14	GGTGGCGGCGGCGGCG	CGCCGGCGGCGGCGG	-	AT5G19790	ERF
↑ 24 hpi ↑ 2 wpi	blue-turquoise	16	10	8e-14	60	188	31.9149	MP00585	1	1.43218e-05	0.0096529	0.00119809	14	GGTGGCGGCGGCGGCG	TGGCGGCGGCGGTGG	-	AT5G65130	ERF
↑ 24 hpi ↑ 2 wpi	blue-turquoise	16	10	8e-14	60	188	31.9149	MP00188	-1	3.32641e-05	0.02242	0.00224289	13	GGTGGCGGCGGCGGCG	GTGTCGGTGGTGG	+	AT1G46768	ERF
↑ 24 hpi ↑ 2 wpi	blue-turquoise	16	10	8e-14	60	188	31.9149	MP00202	0	3.38072e-05	0.022786	0.00224289	15	GGTGGCGGCGGCGGCG	GGCGGCGGCGGAGGA	-	AT1G53170	ERF
↑ 24 hpi ↑ 2 wpi	blue-turquoise	16	10	8e-14	60	188	31.9149	MP00182	0	3.46898e-05	0.0233809	0.00224289	14	GGTGGCGGCGGCGGCG	ATGGTCGGTGGAGG	+	AT1G36060	ERF
↑ 24 hpi ↑ 2 wpi	blue-turquoise	16	10	8e-14	60	188	31.9149	MP00527	0	3.70609e-05	0.024979	0.00224289	16	GGTGGCGGCGGCGGCG	GGCGGCGGCGGCGGCGGCGGA	-	AT5G25390	ERF
↑ 24 hpi ↑ 2 wpi	blue-turquoise	16	10	8e-14	60	188	31.9149	MP00542	-2	3.70609e-05	0.024979	0.00224289	14	GGTGGCGGCGGCGGCG	CGGCGGCGGTGGCGGCGGCGG	+	AT5G44210	ERF
↑ 24 hpi ↑ 2 wpi	blue-turquoise	16	10	8e-14	60	188	31.9149	MP00286	-1	3.75358e-05	0.0252991	0.00224289	15	GGTGGCGGCGGCGGCG	GCGGCGGCGGAGGCG	-	AT2G31230	ERF
↑ 24 hpi ↑ 2 wpi	blue-turquoise	16	10	8e-14	60	188	31.9149	MP00437	4	4.09771e-05	0.0276186	0.00233723	16	GGTGGCGGCGGCGGCG	CGGTGGCGGCGGCGGCGGCGG	-	AT4G17490	ERF
↑ 24 hpi ↑ 2 wpi	blue-turquoise	16	10	8e-14	60	188	31.9149	MP00595	-2	4.61899e-05	0.031132	0.00247072	14	GGTGGCGGCGGCGGCG	TGTCGGTGGCGGTGG	-	AT5G67190	ERF
↑ 24 hpi ↑ 2 wpi	blue-turquoise	16	10	8e-14	60	188	31.9149	MP00373	1	5.11935e-05	0.0345044	0.00247072	14	GGTGGCGGCGGCGGCG	CGGCGGCGGCGGCGG	+	AT3G23220	ERF
↑ 24 hpi ↑ 2 wpi	blue-turquoise	16	10	8e-14	60	188	31.9149	MP00289	1	5.11935e-05	0.0345044	0.00247072	14	GGTGGCGGCGGCGGCG	TGGCGGCGGCGGAGG	-	AT2G33710	ERF
↑ 24 hpi ↑ 2 wpi	blue-turquoise	16	10	8e-14	60	188	31.9149	MP00240	4	5.11935e-05	0.0345044	0.00247072	11	GGTGGCGGCGGCGGCG	TGGCGGTGGAGGTGG	-	AT1G75490	ERF
↑ 24 hpi ↑ 2 wpi	blue-turquoise	16	10	8e-14	60	188	31.9149	MP00401	-2	5.67061e-05	0.0382199	0.00263541	14	GGTGGCGGCGGCGGCG	TGTCGGTGGAGGTGG	-	AT3G50260	ERF
↑ 24 hpi ↑ 2 wpi	blue-turquoise	16	10	8e-14	60	188	31.9149	MP00029	-1	6.29917e-05	0.0424564	0.00282298	10	GGTGGCGGCGGCGGCG	ATGGCGGCGG	-	AT5G43410	ERF
↑ 24 hpi ↑ 2 wpi	blue-turquoise	16	10	8e-14	60	188	31.9149	MP00194	1	6.94555e-05	0.046813	0.00290514	14	GGTGGCGGCGGCGGCG	TGGCGGCGGCGGTGG	+	AT1G50640	ERF
↑ 24 hpi ↑ 2 wpi	blue-turquoise	16	10	8e-14	60	188	31.9149	MP00164	1	6.94555e-05	0.046813	0.00290514	14	GGTGGCGGCGGCGGCG	TGGCGGCGGCGGTGG	-	AT1G28370	ERF
↑ 24 hpi ↑ 2 wpi	blue-turquoise	16	10	8e-14	60	188	31.9149	MP00185	4	7.68019e-05	0.0517645	0.0031088	11	GGTGGCGGCGGCGGCG	TGGCGGTGGAGGTGG	-	AT1G44830	ERF
↑ 24 hpi ↑ 2 wpi	blue-turquoise	16	10	8e-14	60	188	31.9149	MP00163	1	0.000103489	0.0697519	0.00388638	14	GGTGGCGGCGGCGGCG	TGGCGGCGGCGGTGG	+	AT1G28160	ERF
↑ 24 hpi ↑ 2 wpi	blue-turquoise	16	10	8e-14	60	188	31.9149	MP00292	-2	0.000103489	0.0697519	0.00388638	14	GGTGGCGGCGGCGGCG	TGTCGGTGGAGGTGG	+	AT2G35700	ERF
↑ 24 hpi ↑ 2 wpi	blue-turquoise	16	10	8e-14	60	188	31.9149	MP00230	7	0.000108401	0.073062	0.00388638	14	GGTGGCGGCGGCGGCG	CGGAAATGGCGGCGGCGGTGG	-	AT1G72360	ERF
↑ 24 hpi ↑ 2 wpi	blue-turquoise	16	10	8e-14	60	188	31.9149	MP00456	7	0.000108401	0.073062	0.00388638	14	GGTGGCGGCGGCGGCG	CGGCGGCGGCGGCGGCGGAGG	-	AT4G27950	ERF
↑ 24 hpi ↑ 2 wpi	blue-turquoise	16	10	8e-14	60	188	31.9149	MP00183	1	0.000114179	0.0769565	0.00397983	14	GGTGGCGGCGGCGGCG	TGGCGGCGGCGGAGG	+	AT1G43160	ERF
↑ 24 hpi ↑ 2 wpi	blue-turquoise	16	10	8e-14	60	188	31.9149	MP00217	1	0.000125902	0.0848582	0.00426987	14	GGTGGCGGCGGCGGCG	TGGCGGCGGCGGCGG	-	AT1G68550	ERF
↑ 24 hpi ↑ 2 wpi	blue-turquoise	16	10	8e-14	60	188	31.9149	MP00151	0	0.00018365	0.12378	0.00553698	14	GGTGGCGGCGGCGGCG	ATGGACGGTGGAGG	+	AT1G19210	ERF
↑ 24 hpi ↑ 2 wpi	blue-turquoise	16	10	8e-14	60	188	31.9149	MP00246	0	0.000189272	0.127569	0.00553698	16	GGTGGCGGCGGCGGCG	GGTGGTGGTGGTGTCGGTGGA	+	AT1G77640	ERF
↑ 24 hpi ↑ 2 wpi	blue-turquoise	16	10	8e-14	60	188	31.9149	MP00509	6	0.000189272	0.127569	0.00553698	15	GGTGGCGGCGGCGGCG	TCCGCCGCCGCCACCGCCGCC	+	AT5G13910	ERF
↑ 24 hpi ↑ 2 wpi	blue-turquoise	16	10	8e-14	60	188	31.9149	MP00211	7	0.000189272	0.127569	0.00553698	14	GGTGGCGGCGGCGGCG	CGGCGGAGAAGGCGGCGGAGA	-	AT1G65620	LBD
↑ 24 hpi ↑ 2 wpi	blue-turquoise	16	10	8e-14	60	188	31.9149	MP00026	0	0.00018974	0.127885	0.00553698	10	GGTGGCGGCGGCGGCG	ATGGTCGGTG	-	AT1G78080	ERF
↑ 24 hpi ↑ 2 wpi	blue-turquoise	16	10	8e-14	60	188	31.9149	MP00520	1	0.000203578	0.137211	0.00567675	14	GGTGGCGGCGGCGGCG	TGGCGGCGGCGGCGG	-	AT5G18560	ERF
↑ 24 hpi ↑ 2 wpi	blue-turquoise	16	10	8e-14	60	188	31.9149	MP00158	3	0.000203578	0.137211	0.00567675	12	GGTGGCGGCGGCGGCG	GGCGGTGGCGGTGGA	+	AT1G22810	ERF
↑ 24 hpi ↑ 2 wpi	blue-turquoise	16	10	8e-14	60	188	31.9149	MP00526	4	0.000286086	0.192822	0.00780406	15	GGTGGCGGCGGCGGCG	CGGAGGTGGCGGCGGAGGA	+	AT5G25190	ERF
↑ 24 hpi ↑ 2 wpi	blue-turquoise	16	10	8e-14	60	188	31.9149	MP00312	1	0.000356087	0.240003	0.00930887	14	GGTGGCGGCGGCGGCG	AATTGTCGGTGGAGT	+	AT2G44940	ERF
↑ 24 hpi ↑ 2 wpi	blue-turquoise	16	10	8e-14	60	188	31.9149	MP00374	11	0.000366269	0.246865	0.00937963	16	GGTGGCGGCGGCGGCG	GCGGCGGCGGTGGTGGCGGCGGAGGCGG	-	AT3G23240	ERF
↑ 24 hpi ↑ 2 wpi	blue-turquoise	16	10	8e-14	60	188	31.9149	MP00346	4	0.000421857	0.284331	0.0105871	16	GGTGGCGGCGGCGGCG	TGGTTATGTCGGTGGAGGTGG	+	AT3G11020	ERF
↑ 24 hpi ↑ 2 wpi	blue-turquoise	16	10	8e-14	60	188	31.9149	MP00556	2	0.00046768	0.315216	0.0110218	13	GGTGGCGGCGGCGGCG	GTGGCGGCGGCGGAG	+	AT5G51190	ERF
↑ 24 hpi ↑ 2 wpi	blue-turquoise	16	10	8e-14	60	188	31.9149	MP00495	-5	0.00046768	0.315216	0.0110218	11	GGTGGCGGCGGCGGCG	CGGCGGTGGCGGCGG	-	AT5G07310	ERF
↑ 24 hpi ↑ 2 wpi	blue-turquoise	16	10	8e-14	60	188	31.9149	MP00674	1	0.000474311	0.319686	0.0110218	9	GGTGGCGGCGGCGGCG	CGGTGCCCCC	+	AT2G40220	ERF
↑ 24 hpi ↑ 2 wpi	blue-turquoise	16	10	8e-14	60	188	31.9149	MP00375	5	0.000501393	0.337939	0.0114393	16	GGTGGCGGCGGCGGCG	TGGTTGGTGGAGATTTTGGAG	-	AT3G23250	MYB
↑ 24 hpi ↑ 2 wpi	blue-turquoise	16	10	8e-14	60	188	31.9149	MP00594	1	0.000559482	0.377091	0.0123167	14	GGTGGCGGCGGCGGCG	CTGTTGCGGCGGCGG	+	AT5G67000	ERF
↑ 24 hpi ↑ 2 wpi	blue-turquoise	16	10	8e-14	60	188	31.9149	MP00358	1	0.000559482	0.377091	0.0123167	14	GGTGGCGGCGGCGGCG	AAATGGCGGCGGAGG	-	AT3G15210	ERF
↑ 24 hpi ↑ 2 wpi	blue-turquoise	16	10	8e-14	60	188	31.9149	MP00276	1	0.000634717	0.427799	0.013732	16	GGTGGCGGCGGCGGCG	AATTGTCGGTGGTGGCA	+	AT2G23340	ERF
↑ 24 hpi ↑ 2 wpi	blue-turquoise	16	11	2e-09	30	188	15.9574	MP00227	-1	3.39954e-07	0.000229129	0.00043452	15	GACCCACCTCCACCGC	CACCGCCGCCGCCACCGCCA	+	AT1G71450	ERF
↑ 24 hpi ↑ 2 wpi	blue-turquoise	16	11	2e-09	30	188	15.9574	MP00302	4	1.75783e-06	0.00118478	0.00112341	16	GACCCACCTCCACCGC	TCCACCGCCACCACCACCGCC	-	AT2G40340	ERF
↑ 24 hpi ↑ 2 wpi	blue-turquoise	16	11	2e-09	30	188	15.9574	MP00519	-2	4.67409e-06	0.00315034	0.00199143	14	GACCCACCTCCACCGC	TCCACCGCCTCCACC	-	AT5G18450	ERF
↑ 24 hpi ↑ 2 wpi	blue-turquoise	16	11	2e-09	30	188	15.9574	MP00527	-2	6.35996e-06	0.00428662	0.00203228	14	GACCCACCTCCACCGC	TCCGCCGCCGCCGCCGCCGCC	+	AT5G25390	ERF
↑ 24 hpi ↑ 2 wpi	blue-turquoise	16	11	2e-09	30	188	15.9574	MP00158	-2	1.60872e-05	0.0108428	0.00294592	14	GACCCACCTCCACCGC	TCCACCGCCACCGCC	-	AT1G22810	ERF
↑ 24 hpi ↑ 2 wpi	blue-turquoise	16	11	2e-09	30	188	15.9574	MP00240	-3	1.60872e-05	0.0108428	0.00294592	13	GACCCACCTCCACCGC	CCACCTCCACCGCCA	+	AT1G75490	ERF
↑ 24 hpi ↑ 2 wpi	blue-turquoise	16	11	2e-09	30	188	15.9574	MP00366	0	1.61335e-05	0.010874	0.00294592	16	GACCCACCTCCACCGC	CCACCGCCTCCGCCGCCGCCA	+	AT3G20310	ERF
↑ 24 hpi ↑ 2 wpi	blue-turquoise	16	11	2e-09	30	188	15.9574	MP00585	-3	2.31446e-05	0.0155995	0.00369786	13	GACCCACCTCCACCGC	CCACCGCCGCCGCCA	+	AT5G65130	ERF
↑ 24 hpi ↑ 2 wpi	blue-turquoise	16	11	2e-09	30	188	15.9574	MP00185	-3	3.3054e-05	0.0222784	0.0046943	13	GACCCACCTCCACCGC	CCACCTCCACCGCCA	+	AT1G44830	ERF
↑ 24 hpi ↑ 2 wpi	blue-turquoise	16	11	2e-09	30	188	15.9574	MP00581	-2	4.64035e-05	0.031276	0.00585885	14	GACCCACCTCCACCGC	TCCGCCGCCGCCTCCGCCGCC	+	AT5G63090	LBD
↑ 24 hpi ↑ 2 wpi	blue-turquoise	16	11	2e-09	30	188	15.9574	MP00495	-3	5.10915e-05	0.0344356	0.00585885	13	GACCCACCTCCACCGC	CCGCCGCCACCGCCG	+	AT5G07310	ERF
↑ 24 hpi ↑ 2 wpi	blue-turquoise	16	11	2e-09	30	188	15.9574	MP00456	0	5.50053e-05	0.0370735	0.00585885	16	GACCCACCTCCACCGC	CCTCCGCCGCCGCCGCCGCCG	+	AT4G27950	ERF
↑ 24 hpi ↑ 2 wpi	blue-turquoise	16	11	2e-09	30	188	15.9574	MP00229	3	6.89192e-05	0.0464516	0.00677621	16	GACCCACCTCCACCGC	CCTCCTCCTCCTCCTCCTC	+	AT1G72050	C2H2
↑ 24 hpi ↑ 2 wpi	blue-turquoise	16	11	2e-09	30	188	15.9574	MP00458	0	8.66728e-05	0.0584174	0.00791305	16	GACCCACCTCCACCGC	CCACCACCGCCTCCACCGCC	-	AT4G28140	ERF
↑ 24 hpi ↑ 2 wpi	blue-turquoise	16	11	2e-09	30	188	15.9574	MP00526	1	0.000112663	0.0759351	0.00944634	16	GACCCACCTCCACCGC	TCCTCCGCCGCCACCTCCG	-	AT5G25190	ERF
↑ 24 hpi ↑ 2 wpi	blue-turquoise	16	11	2e-09	30	188	15.9574	MP00386	1	0.000118248	0.0796992	0.00944634	14	GACCCACCTCCACCGC	TTCCCAACCACCAAC	+	AT3G28910	MYB
↑ 24 hpi ↑ 2 wpi	blue-turquoise	16	11	2e-09	30	188	15.9574	MP00124	-2	0.000147503	0.0994171	0.0110903	14	GACCCACCTCCACCGC	TCCACCGCCTCCGCCGCCGCC	+	AT1G03800	ERF
↑ 24 hpi ↑ 2 wpi	blue-turquoise	16	11	2e-09	30	188	15.9574	MP00156	0	0.000209117	0.140945	0.0148493	16	GACCCACCTCCACCGC	CCACCACCACCTCCACCGAC	+	AT1G21910	ERF
↑ 24 hpi ↑ 2 wpi	blue-turquoise	16	11	2e-09	30	188	15.9574	MP00548	0	0.00029812	0.200933	0.0196296	16	GACCCACCTCCACCGC	CCGCCGCCTCCGCCGCCGCCA	+	AT5G47220	ERF
↑ 24 hpi ↑ 2 wpi	blue-turquoise	16	11	2e-09	30	188	15.9574	MP00549	-3	0.00030715	0.207019	0.0196296	13	GACCCACCTCCACCGC	CCACCGCCGCCGCCA	+	AT5G47230	ERF
↑ 24 hpi ↑ 2 wpi	blue-turquoise	16	11	2e-09	30	188	15.9574	MP00211	0	0.000347187	0.234004	0.0211316	16	GACCCACCTCCACCGC	TCTCCGCCGCCTTCTCCGCCG	+	AT1G65620	LBD
↑ 24 hpi ↑ 2 wpi	blue-turquoise	16	11	2e-09	30	188	15.9574	MP00542	0	0.00037447	0.252393	0.0217563	16	GACCCACCTCCACCGC	CCGCCGCCGCCACCGCCGCCG	-	AT5G44210	ERF
↑ 24 hpi ↑ 2 wpi	blue-turquoise	16	11	2e-09	30	188	15.9574	MP00411	-6	0.000404976	0.272954	0.0222182	10	GACCCACCTCCACCGC	CCGCCACCGCC	+	AT3G57600	ERF
↑ 24 hpi ↑ 2 wpi	blue-turquoise	16	11	2e-09	30	188	15.9574	MP00401	-3	0.000417187	0.281184	0.0222182	13	GACCCACCTCCACCGC	CCACCTCCACCGACA	+	AT3G50260	ERF
↑ 24 hpi ↑ 2 wpi	blue-turquoise	16	11	2e-09	30	188	15.9574	MP00572	-1	0.000454172	0.306112	0.0232204	15	GACCCACCTCCACCGC	CGCCGCCGCCGCCGCCGCC	+	AT5G61600	ERF
↑ 24 hpi ↑ 2 wpi	blue-turquoise	16	11	2e-09	30	188	15.9574	MP00246	-2	0.000585285	0.394482	0.0287729	14	GACCCACCTCCACCGC	TCCACCGACACCACCACCACC	-	AT1G77640	ERF
↑ 24 hpi ↑ 2 wpi	blue-turquoise	16	11	2e-09	30	188	15.9574	MP00377	-1	0.00065334	0.440351	0.0307141	15	GACCCACCTCCACCGC	CATCATCATCACCAT	-	AT3G24050	GATA
↑ 24 hpi ↑ 2 wpi	blue-turquoise	16	11	2e-09	30	188	15.9574	MP00336	-3	0.000672831	0.453488	0.0307141	11	GACCCACCTCCACCGC	CCACCAACCAC	-	AT3G08500	MYB
↑ 24 hpi ↑ 2 wpi	blue-turquoise	16	11	2e-09	30	188	15.9574	MP00556	-1	0.000703195	0.473954	0.0309933	15	GACCCACCTCCACCGC	CTCCGCCGCCGCCAC	-	AT5G51190	ERF
↑ 24 hpi ↑ 2 wpi	blue-turquoise	16	11	2e-09	30	188	15.9574	MP00230	3	0.000728348	0.490906	0.0310318	16	GACCCACCTCCACCGC	CCACCGCCGCCGCCATTTCCG	+	AT1G72360	ERF
↑ 24 hpi ↑ 2 wpi	blue-turquoise	17	1	2.4e-153	178	188	94.6809	MP00610	3	2.34276e-12	1.57902e-09	2.80407e-09	17	AAAAAAAAAAAGAAAAA	AAAAAAAAAAAAAAGAGAAA	+	AT5G17430	AP2
↑ 24 hpi ↑ 2 wpi	blue-turquoise	17	1	2.4e-153	178	188	94.6809	MP00076	4	5.71524e-12	3.85207e-09	2.80407e-09	17	AAAAAAAAAAAGAAAAA	AAAAAAAAAAAAAAAAAAAAA	-	AT2G45660	MIKC_MADS
↑ 24 hpi ↑ 2 wpi	blue-turquoise	17	1	2.4e-153	178	188	94.6809	MP00223	3	6.39432e-12	4.30977e-09	2.80407e-09	17	AAAAAAAAAAAGAAAAA	AAAAAAAAAAAAAAGAAAAAGTGAAAA	-	AT1G69570	Dof
↑ 24 hpi ↑ 2 wpi	blue-turquoise	17	1	2.4e-153	178	188	94.6809	MP00478	9	1.29967e-09	8.7598e-07	4.27455e-07	17	AAAAAAAAAAAGAAAAA	AAAAAAGTAAAAAAAAAAAAAAAAAAAA	-	AT4G38000	Dof
↑ 24 hpi ↑ 2 wpi	blue-turquoise	17	1	2.4e-153	178	188	94.6809	MP00407	-1	3.66326e-09	2.46904e-06	9.63861e-07	16	AAAAAAAAAAAGAAAAA	AAAAAAAAAAAAAAAAGTAAA	-	AT3G55370	Dof
↑ 24 hpi ↑ 2 wpi	blue-turquoise	17	1	2.4e-153	178	188	94.6809	MP00483	2	8.36181e-09	5.63586e-06	1.83344e-06	17	AAAAAAAAAAAGAAAAA	AAAAAAGTAAAAAAAAAAAAA	+	AT5G02460	Dof
↑ 24 hpi ↑ 2 wpi	blue-turquoise	17	1	2.4e-153	178	188	94.6809	MP00192	-1	1.24566e-07	8.39574e-05	2.34109e-05	15	AAAAAAAAAAAGAAAAA	AAAAAAAAAAAAAAA	+	AT1G49480	B3
↑ 24 hpi ↑ 2 wpi	blue-turquoise	17	1	2.4e-153	178	188	94.6809	MP00593	8	2.74477e-07	0.000184998	4.5137e-05	17	AAAAAAAAAAAGAAAAA	AAAAAAAAAAAAGTAAAAAAAAAAAAAAA	-	AT5G66940	Dof
↑ 24 hpi ↑ 2 wpi	blue-turquoise	17	1	2.4e-153	178	188	94.6809	MP00611	3	8.45483e-07	0.000569855	0.000123589	17	AAAAAAAAAAAGAAAAA	AAGAAAAAGACAAAAAAAAA	+	AT2G01570	GRAS
↑ 24 hpi ↑ 2 wpi	blue-turquoise	17	1	2.4e-153	178	188	94.6809	MP00580	3	1.2245e-06	0.000825316	0.000160203	17	AAAAAAAAAAAGAAAAA	AAAAAAAAGAAAAAGTAAAAA	+	AT5G62940	Dof
↑ 24 hpi ↑ 2 wpi	blue-turquoise	17	1	2.4e-153	178	188	94.6809	MP00199	0	1.33951e-06	0.000902831	0.000160203	17	AAAAAAAAAAAGAAAAA	AAAAAGAAAAAGTAAAAAAAA	+	AT1G51700	Dof
↑ 24 hpi ↑ 2 wpi	blue-turquoise	17	1	2.4e-153	178	188	94.6809	MP00166	3	1.46472e-06	0.000987219	0.000160579	17	AAAAAAAAAAAGAAAAA	AAAAAAAAGAAAAAGTGAAAA	+	AT1G29160	Dof
↑ 24 hpi ↑ 2 wpi	blue-turquoise	17	1	2.4e-153	178	188	94.6809	MP00281	2	2.27588e-06	0.00153394	0.000230315	17	AAAAAAAAAAAGAAAAA	AAAAAAGTAAAAAAAAAAAAA	-	AT2G28810	Dof
↑ 24 hpi ↑ 2 wpi	blue-turquoise	17	1	2.4e-153	178	188	94.6809	MP00402	1	3.21498e-06	0.0021669	0.000302111	17	AAAAAAAAAAAGAAAAA	AAAAAGTAAAAAAAAAAAAAA	-	AT3G50410	Dof
↑ 24 hpi ↑ 2 wpi	blue-turquoise	17	1	2.4e-153	178	188	94.6809	MP00394	1	7.51142e-06	0.0050627	0.000658791	17	AAAAAAAAAAAGAAAAA	AAAAAAGAAAAAGTGAAAA	+	AT3G47500	Dof
↑ 24 hpi ↑ 2 wpi	blue-turquoise	17	1	2.4e-153	178	188	94.6809	MP00210	1	1.12272e-05	0.00756711	0.000923138	17	AAAAAAAAAAAGAAAAA	AAAAAAAAAAAAGTTAAAA	+	AT1G64620	Dof
↑ 24 hpi ↑ 2 wpi	blue-turquoise	17	1	2.4e-153	178	188	94.6809	MP00392	-3	1.53923e-05	0.0103744	0.00119116	14	AAAAAAAAAAAGAAAAA	AAAAAAAGCAAAAAGTAAA	-	AT3G45610	Dof
↑ 24 hpi ↑ 2 wpi	blue-turquoise	17	1	2.4e-153	178	188	94.6809	MP00254	-2	2.84359e-05	0.0191658	0.00207832	15	AAAAAAAAAAAGAAAAA	AAAAAAAGACAAAAA	+	AT2G01940	C2H2
↑ 24 hpi ↑ 2 wpi	blue-turquoise	17	1	2.4e-153	178	188	94.6809	MP00080	2	5.70226e-05	0.0384332	0.0039483	12	AAAAAAAAAAAGAAAAA	CCAAAAAAGGAAAA	+	AT5G20240	MIKC_MADS
↑ 24 hpi ↑ 2 wpi	blue-turquoise	17	1	2.4e-153	178	188	94.6809	MP00569	3	6.43303e-05	0.0433586	0.00423157	16	AAAAAAAAAAAGAAAAA	AAGCAAAAAATAAGCAAAA	+	AT5G60130	B3
↑ 24 hpi ↑ 2 wpi	blue-turquoise	17	1	2.4e-153	178	188	94.6809	MP00355	2	7.45962e-05	0.0502778	0.00467319	17	AAAAAAAAAAAGAAAAA	AGAAAAAGACAAAAAAAAAAA	-	AT3G13810	C2H2
↑ 24 hpi ↑ 2 wpi	blue-turquoise	17	1	2.4e-153	178	188	94.6809	MP00445	-1	9.88362e-05	0.0666156	0.0059103	16	AAAAAAAAAAAGAAAAA	AAAAAAAAAAGGCAAAAAA	+	AT4G21030	Dof
↑ 24 hpi ↑ 2 wpi	blue-turquoise	17	1	2.4e-153	178	188	94.6809	MP00142	3	0.00046205	0.311422	0.0263002	17	AAAAAAAAAAAGAAAAA	CACAAAACGACAAAAAAAAA	-	AT1G14580	C2H2
↑ 24 hpi ↑ 2 wpi	blue-turquoise	17	1	2.4e-153	178	188	94.6809	MP00485	3	0.000492925	0.332231	0.0263002	17	AAAAAAAAAAAGAAAAA	CAGAAAACGACAAAAAAAAA	-	AT5G03150	C2H2
↑ 24 hpi ↑ 2 wpi	blue-turquoise	17	1	2.4e-153	178	188	94.6809	MP00609	5	0.000499784	0.336855	0.0263002	14	AAAAAAAAAAAGAAAAA	TTACCAAAAATGGAAAAAA	-	AT4G18960	MIKC_MADS
↑ 24 hpi ↑ 2 wpi	blue-turquoise	17	1	2.4e-153	178	188	94.6809	MP00256	-3	0.000711783	0.479742	0.0360156	14	AAAAAAAAAAAGAAAAA	CACAAAACGACAAAAAA	+	AT2G02080	C2H2
↑ 24 hpi ↑ 2 wpi	blue-turquoise	17	2	4.1e-142	162	188	86.1702	MP00076	2	7.8641e-11	5.3004e-08	1.04486e-07	17	CCTCTCTTTTTTTCTCT	TTTTTTTTTTTTTTTTTTTTT	+	AT2G45660	MIKC_MADS
↑ 24 hpi ↑ 2 wpi	blue-turquoise	17	2	4.1e-142	162	188	86.1702	MP00610	0	2.17555e-10	1.46632e-07	1.44526e-07	17	CCTCTCTTTTTTTCTCT	TTTCTCTTTTTTTTTTTTTT	-	AT5G17430	AP2
↑ 24 hpi ↑ 2 wpi	blue-turquoise	17	2	4.1e-142	162	188	86.1702	MP00611	4	2.48806e-07	0.000167695	0.000110192	16	CCTCTCTTTTTTTCTCT	TTTTTTTTTGTCTTTTTCTT	-	AT2G01570	GRAS
↑ 24 hpi ↑ 2 wpi	blue-turquoise	17	2	4.1e-142	162	188	86.1702	MP00253	0	8.31376e-07	0.000560347	0.00027615	17	CCTCTCTTTTTTTCTCT	TCTCTCTCTCTCTCTCTCTCTCTC	-	AT2G01930	BBR-BPC
↑ 24 hpi ↑ 2 wpi	blue-turquoise	17	2	4.1e-142	162	188	86.1702	MP00540	-1	1.07859e-05	0.0072697	0.00214742	16	CCTCTCTTTTTTTCTCT	CTCTCTCTCTCTCTCTCTCTC	+	AT5G42520	BBR-BPC
↑ 24 hpi ↑ 2 wpi	blue-turquoise	17	2	4.1e-142	162	188	86.1702	MP00483	-1	1.07859e-05	0.0072697	0.00214742	16	CCTCTCTTTTTTTCTCT	TTTTTTTTTTTTTACTTTTTT	-	AT5G02460	Dof
↑ 24 hpi ↑ 2 wpi	blue-turquoise	17	2	4.1e-142	162	188	86.1702	MP00478	0	1.1504e-05	0.0077537	0.00214742	17	CCTCTCTTTTTTTCTCT	TTTTTTTTTTTTTTTTTTTTACTTTTTT	+	AT4G38000	Dof
↑ 24 hpi ↑ 2 wpi	blue-turquoise	17	2	4.1e-142	162	188	86.1702	MP00402	0	1.293e-05	0.00871484	0.00214742	17	CCTCTCTTTTTTTCTCT	TTTTTTTTTTTTTTACTTTTT	+	AT3G50410	Dof
↑ 24 hpi ↑ 2 wpi	blue-turquoise	17	2	4.1e-142	162	188	86.1702	MP00675	1	1.58251e-05	0.0106661	0.00233621	17	CCTCTCTTTTTTTCTCT	CTCTCTCTCCCTGCCCCTGC	+	GRMZM2G017087	TALE
↑ 24 hpi ↑ 2 wpi	blue-turquoise	17	2	4.1e-142	162	188	86.1702	MP00281	-1	3.11888e-05	0.0210212	0.00403356	16	CCTCTCTTTTTTTCTCT	TTTTTTTTTTTTTACTTTTTT	+	AT2G28810	Dof
↑ 24 hpi ↑ 2 wpi	blue-turquoise	17	2	4.1e-142	162	188	86.1702	MP00223	12	3.4436e-05	0.0232099	0.00403356	15	CCTCTCTTTTTTTCTCT	TTTTCACTTTTTCTTTTTTTTTTTTTT	+	AT1G69570	Dof
↑ 24 hpi ↑ 2 wpi	blue-turquoise	17	2	4.1e-142	162	188	86.1702	MP00593	-1	3.64302e-05	0.0245539	0.00403356	16	CCTCTCTTTTTTTCTCT	TTTTTTTTTTTTTTTACTTTTTTTTTTTT	+	AT5G66940	Dof
↑ 24 hpi ↑ 2 wpi	blue-turquoise	17	2	4.1e-142	162	188	86.1702	MP00407	3	9.9865e-05	0.067309	0.0102065	17	CCTCTCTTTTTTTCTCT	TTTACTTTTTTTTTTTTTTTT	+	AT3G55370	Dof
↑ 24 hpi ↑ 2 wpi	blue-turquoise	17	2	4.1e-142	162	188	86.1702	MP00229	0	0.000202956	0.136793	0.0192612	17	CCTCTCTTTTTTTCTCT	CCTCCTCCTCCTCCTCCTC	+	AT1G72050	C2H2
↑ 24 hpi ↑ 2 wpi	blue-turquoise	17	2	4.1e-142	162	188	86.1702	MP00673	-5	0.000439558	0.296262	0.0389344	12	CCTCTCTTTTTTTCTCT	TTTTCCTTTTCG	+	GRMZM2G011357	C2H2
↑ 24 hpi ↑ 2 wpi	blue-turquoise	17	2	4.1e-142	162	188	86.1702	MP00166	3	0.000536447	0.361565	0.0419263	17	CCTCTCTTTTTTTCTCT	TTTTCACTTTTTCTTTTTTTT	-	AT1G29160	Dof
↑ 24 hpi ↑ 2 wpi	blue-turquoise	17	2	4.1e-142	162	188	86.1702	MP00355	-2	0.000536447	0.361565	0.0419263	15	CCTCTCTTTTTTTCTCT	TTTTTTTTTTTGTCTTTTTCT	+	AT3G13810	C2H2
↑ 24 hpi ↑ 2 wpi	blue-turquoise	17	3	1e-87	149	188	79.2553	MP00478	2	5.17098e-08	3.48524e-05	5.73484e-05	17	TTTTTTTTTTTTTTTTT	TTTTTTTTTTTTTTTTTTTTACTTTTTT	+	AT4G38000	Dof
↑ 24 hpi ↑ 2 wpi	blue-turquoise	17	3	1e-87	149	188	79.2553	MP00223	7	8.71836e-08	5.87618e-05	5.73484e-05	17	TTTTTTTTTTTTTTTTT	TTTTCACTTTTTCTTTTTTTTTTTTTT	+	AT1G69570	Dof
↑ 24 hpi ↑ 2 wpi	blue-turquoise	17	3	1e-87	149	188	79.2553	MP00483	1	2.12282e-07	0.000143078	9.30912e-05	17	TTTTTTTTTTTTTTTTT	TTTTTTTTTTTTTACTTTTTT	-	AT5G02460	Dof
↑ 24 hpi ↑ 2 wpi	blue-turquoise	17	3	1e-87	149	188	79.2553	MP00192	0	3.12367e-07	0.000210535	0.000102736	15	TTTTTTTTTTTTTTTTT	TTTTTTTTTTTTTTT	-	AT1G49480	B3
↑ 24 hpi ↑ 2 wpi	blue-turquoise	17	3	1e-87	149	188	79.2553	MP00407	5	5.70733e-07	0.000384674	0.000150169	16	TTTTTTTTTTTTTTTTT	TTTACTTTTTTTTTTTTTTTT	+	AT3G55370	Dof
↑ 24 hpi ↑ 2 wpi	blue-turquoise	17	3	1e-87	149	188	79.2553	MP00593	3	1.26432e-06	0.000852151	0.000277218	17	TTTTTTTTTTTTTTTTT	TTTTTTTTTTTTTTTACTTTTTTTTTTTT	+	AT5G66940	Dof
↑ 24 hpi ↑ 2 wpi	blue-turquoise	17	3	1e-87	149	188	79.2553	MP00281	1	1.72876e-06	0.00116518	0.000324902	17	TTTTTTTTTTTTTTTTT	TTTTTTTTTTTTTACTTTTTT	+	AT2G28810	Dof
↑ 24 hpi ↑ 2 wpi	blue-turquoise	17	3	1e-87	149	188	79.2553	MP00610	0	7.61831e-06	0.00513474	0.001118	17	TTTTTTTTTTTTTTTTT	TTTCTCTTTTTTTTTTTTTT	-	AT5G17430	AP2
↑ 24 hpi ↑ 2 wpi	blue-turquoise	17	3	1e-87	149	188	79.2553	MP00569	-2	7.64836e-06	0.005155	0.001118	15	TTTTTTTTTTTTTTTTT	TTTTGCTTATTTTTTGCTT	-	AT5G60130	B3
↑ 24 hpi ↑ 2 wpi	blue-turquoise	17	3	1e-87	149	188	79.2553	MP00076	1	1.14869e-05	0.00774219	0.0015112	17	TTTTTTTTTTTTTTTTT	TTTTTTTTTTTTTTTTTTTTT	+	AT2G45660	MIKC_MADS
↑ 24 hpi ↑ 2 wpi	blue-turquoise	17	3	1e-87	149	188	79.2553	MP00402	2	1.3342e-05	0.00899254	0.00159568	17	TTTTTTTTTTTTTTTTT	TTTTTTTTTTTTTTACTTTTT	+	AT3G50410	Dof
↑ 24 hpi ↑ 2 wpi	blue-turquoise	17	3	1e-87	149	188	79.2553	MP00199	3	2.57993e-05	0.0173887	0.00282841	17	TTTTTTTTTTTTTTTTT	TTTTTTTTACTTTTTCTTTTT	-	AT1G51700	Dof
↑ 24 hpi ↑ 2 wpi	blue-turquoise	17	3	1e-87	149	188	79.2553	MP00580	0	3.95452e-05	0.0266534	0.0040019	17	TTTTTTTTTTTTTTTTT	TTTTTACTTTTTCTTTTTTTT	-	AT5G62940	Dof
↑ 24 hpi ↑ 2 wpi	blue-turquoise	17	3	1e-87	149	188	79.2553	MP00254	-1	6.75402e-05	0.0455221	0.00634674	15	TTTTTTTTTTTTTTTTT	TTTTTGTCTTTTTTT	-	AT2G01940	C2H2
↑ 24 hpi ↑ 2 wpi	blue-turquoise	17	3	1e-87	149	188	79.2553	MP00166	0	7.88941e-05	0.0531746	0.00691942	17	TTTTTTTTTTTTTTTTT	TTTTCACTTTTTCTTTTTTTT	-	AT1G29160	Dof
↑ 24 hpi ↑ 2 wpi	blue-turquoise	17	3	1e-87	149	188	79.2553	MP00210	0	0.000120683	0.0813402	0.00992297	17	TTTTTTTTTTTTTTTTT	TTTTAACTTTTTTTTTTTT	-	AT1G64620	Dof
↑ 24 hpi ↑ 2 wpi	blue-turquoise	17	3	1e-87	149	188	79.2553	MP00392	5	0.000156757	0.105654	0.0121309	14	TTTTTTTTTTTTTTTTT	TTTACTTTTTGCTTTTTTT	+	AT3G45610	Dof
↑ 24 hpi ↑ 2 wpi	blue-turquoise	17	3	1e-87	149	188	79.2553	MP00394	0	0.000202875	0.136738	0.0148276	17	TTTTTTTTTTTTTTTTT	TTTTCACTTTTTCTTTTTT	-	AT3G47500	Dof
↑ 24 hpi ↑ 2 wpi	blue-turquoise	17	3	1e-87	149	188	79.2553	MP00592	0	0.000414187	0.279162	0.0286787	17	TTTTTTTTTTTTTTTTT	TTTTTTGTCGTTTTCTT	-	AT5G66730	C2H2
↑ 24 hpi ↑ 2 wpi	blue-turquoise	17	3	1e-87	149	188	79.2553	MP00611	3	0.000553538	0.373085	0.0364111	17	TTTTTTTTTTTTTTTTT	TTTTTTTTTGTCTTTTTCTT	-	AT2G01570	GRAS
↑ 24 hpi ↑ 2 wpi	blue-turquoise	17	3	1e-87	149	188	79.2553	MP00269	0	0.000593823	0.400236	0.0372009	15	TTTTTTTTTTTTTTTTT	TTTTAAATTTTTTAA	+	AT2G20110	CPP
↑ 24 hpi ↑ 2 wpi	blue-turquoise	17	3	1e-87	149	188	79.2553	MP00370	-1	0.000677411	0.456575	0.0387595	15	TTTTTTTTTTTTTTTTT	TTTAAATTTTAAAAT	-	AT3G22780	CPP
↑ 24 hpi ↑ 2 wpi	blue-turquoise	17	3	1e-87	149	188	79.2553	MP00256	0	0.000677625	0.456719	0.0387595	17	TTTTTTTTTTTTTTTTT	TTTTTTGTCGTTTTGTG	-	AT2G02080	C2H2
↑ 24 hpi ↑ 2 wpi	blue-turquoise	17	4	6.8e-66	105	188	55.8511	MP00675	3	1.52904e-09	1.03057e-06	2.03309e-06	17	GGGAGAGGGGGAGAGAG	GCAGGGGCAGGGAGAGAGAG	-	GRMZM2G017087	TALE
↑ 24 hpi ↑ 2 wpi	blue-turquoise	17	4	6.8e-66	105	188	55.8511	MP00215	2	1.65027e-05	0.0111228	0.0109714	17	GGGAGAGGGGGAGAGAG	ATAGGCCCAAGAGAGGAGGTGGGGCCCACA	-	AT1G67260	TCP
↑ 24 hpi ↑ 2 wpi	blue-turquoise	17	4	6.8e-66	105	188	55.8511	MP00229	2	5.18608e-05	0.0349542	0.0229855	17	GGGAGAGGGGGAGAGAG	GAGGAGGAGGAGGAGGAGG	-	AT1G72050	C2H2
↑ 24 hpi ↑ 2 wpi	blue-turquoise	17	4	6.8e-66	105	188	55.8511	MP00610	0	9.01685e-05	0.0607736	0.0299731	17	GGGAGAGGGGGAGAGAG	AAAAAAAAAAAAAAGAGAAA	+	AT5G17430	AP2
↑ 24 hpi ↑ 2 wpi	blue-turquoise	17	4	6.8e-66	105	188	55.8511	MP00076	1	0.000192549	0.129778	0.0512044	17	GGGAGAGGGGGAGAGAG	AAAAAAAAAAAAAAAAAAAAA	-	AT2G45660	MIKC_MADS
↑ 24 hpi ↑ 2 wpi	blue-turquoise	17	4	6.8e-66	105	188	55.8511	MP00402	4	0.000290391	0.195724	0.0525173	17	GGGAGAGGGGGAGAGAG	AAAAAGTAAAAAAAAAAAAAA	-	AT3G50410	Dof
↑ 24 hpi ↑ 2 wpi	blue-turquoise	17	4	6.8e-66	105	188	55.8511	MP00458	3	0.000291446	0.196434	0.0525173	17	GGGAGAGGGGGAGAGAG	GGCGGTGGAGGCGGTGGTGG	+	AT4G28140	ERF
↑ 24 hpi ↑ 2 wpi	blue-turquoise	17	4	6.8e-66	105	188	55.8511	MP00611	0	0.000315977	0.212968	0.0525173	17	GGGAGAGGGGGAGAGAG	AAGAAAAAGACAAAAAAAAA	+	AT2G01570	GRAS
↑ 24 hpi ↑ 2 wpi	blue-turquoise	17	4	6.8e-66	105	188	55.8511	MP00253	6	0.000621693	0.419021	0.0918481	17	GGGAGAGGGGGAGAGAG	GAGAGAGAGAGAGAGAGAGAGAGA	+	AT2G01930	BBR-BPC
↑ 24 hpi ↑ 2 wpi	blue-turquoise	17	5	3.5e-58	105	188	55.8511	MP00302	4	8.97051e-08	6.04613e-05	0.00011567	17	CCCCACCCTCCACCCCC	TCCACCGCCACCACCACCGCC	-	AT2G40340	ERF
↑ 24 hpi ↑ 2 wpi	blue-turquoise	17	5	3.5e-58	105	188	55.8511	MP00227	2	2.17893e-07	0.00014686	0.000140481	17	CCCCACCCTCCACCCCC	CACCGCCGCCGCCACCGCCA	+	AT1G71450	ERF
↑ 24 hpi ↑ 2 wpi	blue-turquoise	17	5	3.5e-58	105	188	55.8511	MP00458	3	3.39707e-06	0.00228962	0.00104887	17	CCCCACCCTCCACCCCC	CCACCACCGCCTCCACCGCC	-	AT4G28140	ERF
↑ 24 hpi ↑ 2 wpi	blue-turquoise	17	5	3.5e-58	105	188	55.8511	MP00366	0	3.67179e-06	0.00247479	0.00104887	17	CCCCACCCTCCACCCCC	CCACCGCCTCCGCCGCCGCCA	+	AT3G20310	ERF
↑ 24 hpi ↑ 2 wpi	blue-turquoise	17	5	3.5e-58	105	188	55.8511	MP00456	0	4.06712e-06	0.00274124	0.00104887	17	CCCCACCCTCCACCCCC	CCTCCGCCGCCGCCGCCGCCG	+	AT4G27950	ERF
↑ 24 hpi ↑ 2 wpi	blue-turquoise	17	5	3.5e-58	105	188	55.8511	MP00526	1	5.02799e-06	0.00338887	0.00108056	17	CCCCACCCTCCACCCCC	TCCTCCGCCGCCACCTCCG	-	AT5G25190	ERF
↑ 24 hpi ↑ 2 wpi	blue-turquoise	17	5	3.5e-58	105	188	55.8511	MP00527	1	7.42799e-06	0.00500647	0.0012235	17	CCCCACCCTCCACCCCC	TCCGCCGCCGCCGCCGCCGCC	+	AT5G25390	ERF
↑ 24 hpi ↑ 2 wpi	blue-turquoise	17	5	3.5e-58	105	188	55.8511	MP00156	0	7.59088e-06	0.00511625	0.0012235	17	CCCCACCCTCCACCCCC	CCACCACCACCTCCACCGAC	+	AT1G21910	ERF
↑ 24 hpi ↑ 2 wpi	blue-turquoise	17	5	3.5e-58	105	188	55.8511	MP00240	0	1.93199e-05	0.0130216	0.00276799	15	CCCCACCCTCCACCCCC	CCACCTCCACCGCCA	+	AT1G75490	ERF
↑ 24 hpi ↑ 2 wpi	blue-turquoise	17	5	3.5e-58	105	188	55.8511	MP00124	4	2.57337e-05	0.0173445	0.00331823	17	CCCCACCCTCCACCCCC	TCCACCGCCTCCGCCGCCGCC	+	AT1G03800	ERF
↑ 24 hpi ↑ 2 wpi	blue-turquoise	17	5	3.5e-58	105	188	55.8511	MP00158	-2	3.18027e-05	0.021435	0.00364147	15	CCCCACCCTCCACCCCC	TCCACCGCCACCGCC	-	AT1G22810	ERF
↑ 24 hpi ↑ 2 wpi	blue-turquoise	17	5	3.5e-58	105	188	55.8511	MP00581	4	3.38887e-05	0.022841	0.00364147	17	CCCCACCCTCCACCCCC	TCCGCCGCCGCCTCCGCCGCC	+	AT5G63090	LBD
↑ 24 hpi ↑ 2 wpi	blue-turquoise	17	5	3.5e-58	105	188	55.8511	MP00548	0	4.44454e-05	0.0299562	0.00409357	17	CCCCACCCTCCACCCCC	CCGCCGCCTCCGCCGCCGCCA	+	AT5G47220	ERF
↑ 24 hpi ↑ 2 wpi	blue-turquoise	17	5	3.5e-58	105	188	55.8511	MP00542	3	4.44454e-05	0.0299562	0.00409357	17	CCCCACCCTCCACCCCC	CCGCCGCCGCCACCGCCGCCG	-	AT5G44210	ERF
↑ 24 hpi ↑ 2 wpi	blue-turquoise	17	5	3.5e-58	105	188	55.8511	MP00585	0	5.67705e-05	0.0382633	0.00488017	15	CCCCACCCTCCACCCCC	CCACCGCCGCCGCCA	+	AT5G65130	ERF
↑ 24 hpi ↑ 2 wpi	blue-turquoise	17	5	3.5e-58	105	188	55.8511	MP00572	2	6.93095e-05	0.0467146	0.00558568	17	CCCCACCCTCCACCCCC	CGCCGCCGCCGCCGCCGCC	+	AT5G61600	ERF
↑ 24 hpi ↑ 2 wpi	blue-turquoise	17	5	3.5e-58	105	188	55.8511	MP00509	4	0.000116158	0.0782904	0.00854737	17	CCCCACCCTCCACCCCC	TCCGCCGCCGCCACCGCCGCC	+	AT5G13910	ERF
↑ 24 hpi ↑ 2 wpi	blue-turquoise	17	5	3.5e-58	105	188	55.8511	MP00519	-2	0.000119317	0.0804195	0.00854737	15	CCCCACCCTCCACCCCC	TCCACCGCCTCCACC	-	AT5G18450	ERF
↑ 24 hpi ↑ 2 wpi	blue-turquoise	17	5	3.5e-58	105	188	55.8511	MP00229	0	0.000126532	0.0852823	0.00858715	17	CCCCACCCTCCACCCCC	CCTCCTCCTCCTCCTCCTC	+	AT1G72050	C2H2
↑ 24 hpi ↑ 2 wpi	blue-turquoise	17	5	3.5e-58	105	188	55.8511	MP00495	-3	0.000156324	0.105362	0.00998833	14	CCCCACCCTCCACCCCC	CCGCCGCCACCGCCG	+	AT5G07310	ERF
↑ 24 hpi ↑ 2 wpi	blue-turquoise	17	5	3.5e-58	105	188	55.8511	MP00437	3	0.00016267	0.10964	0.00998833	17	CCCCACCCTCCACCCCC	CCGCCGCCGCCGCCGCCACCG	+	AT4G17490	ERF
↑ 24 hpi ↑ 2 wpi	blue-turquoise	17	5	3.5e-58	105	188	55.8511	MP00549	0	0.000186713	0.125845	0.0104677	15	CCCCACCCTCCACCCCC	CCACCGCCGCCGCCA	+	AT5G47230	ERF
↑ 24 hpi ↑ 2 wpi	blue-turquoise	17	5	3.5e-58	105	188	55.8511	MP00185	-3	0.000186713	0.125845	0.0104677	14	CCCCACCCTCCACCCCC	CCACCTCCACCGCCA	+	AT1G44830	ERF
↑ 24 hpi ↑ 2 wpi	blue-turquoise	17	5	3.5e-58	105	188	55.8511	MP00211	0	0.000208531	0.14055	0.0107556	17	CCCCACCCTCCACCCCC	TCTCCGCCGCCTTCTCCGCCG	+	AT1G65620	LBD
↑ 24 hpi ↑ 2 wpi	blue-turquoise	17	5	3.5e-58	105	188	55.8511	MP00246	1	0.000208531	0.14055	0.0107556	17	CCCCACCCTCCACCCCC	TCCACCGACACCACCACCACC	-	AT1G77640	ERF
↑ 24 hpi ↑ 2 wpi	blue-turquoise	17	5	3.5e-58	105	188	55.8511	MP00230	3	0.000245596	0.165532	0.0121801	17	CCCCACCCTCCACCCCC	CCACCGCCGCCGCCATTTCCG	+	AT1G72360	ERF
↑ 24 hpi ↑ 2 wpi	blue-turquoise	17	5	3.5e-58	105	188	55.8511	MP00401	-3	0.000264831	0.178496	0.012267	14	CCCCACCCTCCACCCCC	CCACCTCCACCGACA	+	AT3G50260	ERF
↑ 24 hpi ↑ 2 wpi	blue-turquoise	17	5	3.5e-58	105	188	55.8511	MP00204	0	0.000266375	0.179537	0.012267	17	CCCCACCCTCCACCCCC	CCTCCGCCGCCATTTCCGCCG	-	AT1G53910	ERF
↑ 24 hpi ↑ 2 wpi	blue-turquoise	17	5	3.5e-58	105	188	55.8511	MP00194	-3	0.000288671	0.194564	0.0128354	14	CCCCACCCTCCACCCCC	CCACCGCCGCCGCCA	-	AT1G50640	ERF
↑ 24 hpi ↑ 2 wpi	blue-turquoise	17	5	3.5e-58	105	188	55.8511	MP00217	0	0.000314511	0.21198	0.0134011	15	CCCCACCCTCCACCCCC	CCGCCGCCGCCGCCA	+	AT1G68550	ERF
↑ 24 hpi ↑ 2 wpi	blue-turquoise	17	5	3.5e-58	105	188	55.8511	MP00441	1	0.000322181	0.21715	0.0134011	16	CCCCACCCTCCACCCCC	GCCGCCGCCGCCGCCGC	-	AT4G18450	ERF
↑ 24 hpi ↑ 2 wpi	blue-turquoise	17	5	3.5e-58	105	188	55.8511	MP00164	-3	0.000441131	0.297322	0.0177755	14	CCCCACCCTCCACCCCC	CCACCGCCGCCGCCA	+	AT1G28370	ERF
↑ 24 hpi ↑ 2 wpi	blue-turquoise	17	5	3.5e-58	105	188	55.8511	MP00202	-2	0.000479521	0.323197	0.0186618	15	CCCCACCCTCCACCCCC	TCCTCCGCCGCCGCC	+	AT1G53170	ERF
↑ 24 hpi ↑ 2 wpi	blue-turquoise	17	5	3.5e-58	105	188	55.8511	MP00346	3	0.000503181	0.339144	0.0186618	17	CCCCACCCTCCACCCCC	CCACCTCCACCGACATAACCA	-	AT3G11020	ERF
↑ 24 hpi ↑ 2 wpi	blue-turquoise	17	5	3.5e-58	105	188	55.8511	MP00373	0	0.000521018	0.351166	0.0186618	15	CCCCACCCTCCACCCCC	CCGCCGCCGCCGCCG	-	AT3G23220	ERF
↑ 24 hpi ↑ 2 wpi	blue-turquoise	17	5	3.5e-58	105	188	55.8511	MP00386	1	0.000521018	0.351166	0.0186618	14	CCCCACCCTCCACCCCC	TTCCCAACCACCAAC	+	AT3G28910	MYB
↑ 24 hpi ↑ 2 wpi	blue-turquoise	17	5	3.5e-58	105	188	55.8511	MP00463	0	0.000550358	0.370941	0.0188192	17	CCCCACCCTCCACCCCC	CCACCGACAAAACCACCACC	+	AT4G31060	ERF
↑ 24 hpi ↑ 2 wpi	blue-turquoise	17	5	3.5e-58	105	188	55.8511	MP00289	0	0.000565853	0.381385	0.0188192	15	CCCCACCCTCCACCCCC	CCTCCGCCGCCGCCA	+	AT2G33710	ERF
↑ 24 hpi ↑ 2 wpi	blue-turquoise	17	5	3.5e-58	105	188	55.8511	MP00374	12	0.000569197	0.383639	0.0188192	16	CCCCACCCTCCACCCCC	CCGCCTCCGCCGCCACCACCGCCGCCGC	+	AT3G23240	ERF
↑ 24 hpi ↑ 2 wpi	blue-turquoise	17	5	3.5e-58	105	188	55.8511	MP00595	-3	0.000614275	0.414022	0.0198019	14	CCCCACCCTCCACCCCC	CCACCGCCACCGACA	+	AT5G67190	ERF
↑ 24 hpi ↑ 2 wpi	blue-turquoise	17	5	3.5e-58	105	188	55.8511	MP00183	0	0.000666547	0.449253	0.0204638	15	CCCCACCCTCCACCCCC	CCTCCGCCGCCGCCA	-	AT1G43160	ERF
↑ 24 hpi ↑ 2 wpi	blue-turquoise	17	5	3.5e-58	105	188	55.8511	MP00163	-3	0.000666547	0.449253	0.0204638	14	CCCCACCCTCCACCCCC	CCACCGCCGCCGCCA	-	AT1G28160	ERF
↑ 24 hpi ↑ 2 wpi	blue-turquoise	17	6	1.8e-45	136	188	72.3404	MP00478	9	6.49731e-05	0.0437919	0.0867621	17	AAATATATATATAAATA	AAAAAAGTAAAAAAAAAAAAAAAAAAAA	-	AT4G38000	Dof
↑ 24 hpi ↑ 2 wpi	blue-turquoise	17	6	1.8e-45	136	188	72.3404	MP00281	3	0.000264144	0.178033	0.176363	17	AAATATATATATAAATA	AAAAAAGTAAAAAAAAAAAAA	-	AT2G28810	Dof
↑ 24 hpi ↑ 2 wpi	blue-turquoise	17	6	1.8e-45	136	188	72.3404	MP00483	3	0.000531409	0.35817	0.23654	17	AAATATATATATAAATA	AAAAAAGTAAAAAAAAAAAAA	+	AT5G02460	Dof
↑ 24 hpi ↑ 2 wpi	blue-turquoise	17	7	1.3e-36	96	188	51.0638	MP00306	-8	0.00037202	0.250742	0.431907	7	AAAATTATTTTTAAAAA	TTTTCAA	-	AT2G41835	C2H2
↑ 24 hpi ↑ 2 wpi	blue-turquoise	17	8	2.7e-25	80	188	42.5532	MP00407	-1	2.42851e-08	1.63682e-05	3.0804e-05	16	ATAAAAAAAAAAAAAAA	AAAAAAAAAAAAAAAAGTAAA	-	AT3G55370	Dof
↑ 24 hpi ↑ 2 wpi	blue-turquoise	17	8	2.7e-25	80	188	42.5532	MP00223	3	4.67226e-08	3.1491e-05	3.0804e-05	17	ATAAAAAAAAAAAAAAA	AAAAAAAAAAAAAAGAAAAAGTGAAAA	-	AT1G69570	Dof
↑ 24 hpi ↑ 2 wpi	blue-turquoise	17	8	2.7e-25	80	188	42.5532	MP00192	-2	2.05033e-07	0.000138192	9.01182e-05	15	ATAAAAAAAAAAAAAAA	AAAAAAAAAAAAAAA	+	AT1G49480	B3
↑ 24 hpi ↑ 2 wpi	blue-turquoise	17	8	2.7e-25	80	188	42.5532	MP00610	-1	1.7766e-06	0.00119743	0.000585653	16	ATAAAAAAAAAAAAAAA	AAAAAAAAAAAAAAGAGAAA	+	AT5G17430	AP2
↑ 24 hpi ↑ 2 wpi	blue-turquoise	17	8	2.7e-25	80	188	42.5532	MP00478	10	2.25823e-06	0.00152205	0.000595537	17	ATAAAAAAAAAAAAAAA	AAAAAAGTAAAAAAAAAAAAAAAAAAAA	-	AT4G38000	Dof
↑ 24 hpi ↑ 2 wpi	blue-turquoise	17	8	2.7e-25	80	188	42.5532	MP00076	-2	6.41885e-06	0.00432631	0.00129936	15	ATAAAAAAAAAAAAAAA	AAAAAAAAAAAAAAAAAAAAA	-	AT2G45660	MIKC_MADS
↑ 24 hpi ↑ 2 wpi	blue-turquoise	17	8	2.7e-25	80	188	42.5532	MP00593	4	6.89792e-06	0.0046492	0.00129936	17	ATAAAAAAAAAAAAAAA	AAAAAAAAAAAAGTAAAAAAAAAAAAAAA	-	AT5G66940	Dof
↑ 24 hpi ↑ 2 wpi	blue-turquoise	17	8	2.7e-25	80	188	42.5532	MP00166	-3	9.37235e-06	0.00631697	0.00154479	14	ATAAAAAAAAAAAAAAA	AAAAAAAAGAAAAAGTGAAAA	+	AT1G29160	Dof
↑ 24 hpi ↑ 2 wpi	blue-turquoise	17	8	2.7e-25	80	188	42.5532	MP00580	-3	1.2623e-05	0.00850788	0.0018494	14	ATAAAAAAAAAAAAAAA	AAAAAAAAGAAAAAGTAAAAA	+	AT5G62940	Dof
↑ 24 hpi ↑ 2 wpi	blue-turquoise	17	8	2.7e-25	80	188	42.5532	MP00483	-2	1.57359e-05	0.010606	0.00207492	15	ATAAAAAAAAAAAAAAA	AAAAAAGTAAAAAAAAAAAAA	+	AT5G02460	Dof
↑ 24 hpi ↑ 2 wpi	blue-turquoise	17	8	2.7e-25	80	188	42.5532	MP00392	-3	2.22745e-05	0.015013	0.00267009	14	ATAAAAAAAAAAAAAAA	AAAAAAAGCAAAAAGTAAA	-	AT3G45610	Dof
↑ 24 hpi ↑ 2 wpi	blue-turquoise	17	8	2.7e-25	80	188	42.5532	MP00199	3	3.2244e-05	0.0217325	0.00354306	17	ATAAAAAAAAAAAAAAA	AAAAAGAAAAAGTAAAAAAAA	+	AT1G51700	Dof
↑ 24 hpi ↑ 2 wpi	blue-turquoise	17	8	2.7e-25	80	188	42.5532	MP00394	-5	8.87554e-05	0.0598211	0.00900248	12	ATAAAAAAAAAAAAAAA	AAAAAAGAAAAAGTGAAAA	+	AT3G47500	Dof
↑ 24 hpi ↑ 2 wpi	blue-turquoise	17	8	2.7e-25	80	188	42.5532	MP00281	-1	9.63713e-05	0.0649543	0.00907675	16	ATAAAAAAAAAAAAAAA	AAAAAAGTAAAAAAAAAAAAA	-	AT2G28810	Dof
↑ 24 hpi ↑ 2 wpi	blue-turquoise	17	8	2.7e-25	80	188	42.5532	MP00295	-2	0.000131266	0.0884735	0.0115391	15	ATAAAAAAAAAAAAAAA	CAAAAAGTAAAAAAA	-	AT2G37590	Dof
↑ 24 hpi ↑ 2 wpi	blue-turquoise	17	8	2.7e-25	80	188	42.5532	MP00254	-3	0.000150515	0.101447	0.0124043	14	ATAAAAAAAAAAAAAAA	AAAAAAAGACAAAAA	+	AT2G01940	C2H2
↑ 24 hpi ↑ 2 wpi	blue-turquoise	17	8	2.7e-25	80	188	42.5532	MP00569	0	0.00017091	0.115193	0.0132565	17	ATAAAAAAAAAAAAAAA	AAGCAAAAAATAAGCAAAA	+	AT5G60130	B3
↑ 24 hpi ↑ 2 wpi	blue-turquoise	17	8	2.7e-25	80	188	42.5532	MP00402	-2	0.000197406	0.133052	0.014461	15	ATAAAAAAAAAAAAAAA	AAAAAGTAAAAAAAAAAAAAA	-	AT3G50410	Dof
↑ 24 hpi ↑ 2 wpi	blue-turquoise	17	8	2.7e-25	80	188	42.5532	MP00210	-5	0.000235146	0.158489	0.0163191	12	ATAAAAAAAAAAAAAAA	AAAAAAAAAAAAGTTAAAA	+	AT1G64620	Dof
↑ 24 hpi ↑ 2 wpi	blue-turquoise	17	8	2.7e-25	80	188	42.5532	MP00611	1	0.000360304	0.242845	0.0237547	17	ATAAAAAAAAAAAAAAA	AAGAAAAAGACAAAAAAAAA	+	AT2G01570	GRAS
↑ 24 hpi ↑ 2 wpi	blue-turquoise	17	8	2.7e-25	80	188	42.5532	MP00445	2	0.000387307	0.261045	0.0243191	17	ATAAAAAAAAAAAAAAA	AAAAAAAAAAGGCAAAAAA	+	AT4G21030	Dof
↑ 24 hpi ↑ 2 wpi	blue-turquoise	17	8	2.7e-25	80	188	42.5532	MP00269	-1	0.000461634	0.311141	0.0276685	15	ATAAAAAAAAAAAAAAA	TTAAAAAATTTAAAA	-	AT2G20110	CPP
↑ 24 hpi ↑ 2 wpi	blue-turquoise	17	8	2.7e-25	80	188	42.5532	MP00592	-1	0.000613553	0.413534	0.0351751	16	ATAAAAAAAAAAAAAAA	AAGAAAACGACAAAAAA	+	AT5G66730	C2H2
↑ 24 hpi ↑ 2 wpi	blue-turquoise	17	9	2.1e-18	60	188	31.9149	MP00211	4	4.61406e-06	0.00310988	0.00593973	17	GGCGATGTTGGTGGCGG	CGGCGGAGAAGGCGGCGGAGA	-	AT1G65620	LBD
↑ 24 hpi ↑ 2 wpi	blue-turquoise	17	9	2.1e-18	60	188	31.9149	MP00227	1	1.66714e-05	0.0112366	0.00768434	17	GGCGATGTTGGTGGCGG	TGGCGGTGGCGGCGGCGGTG	-	AT1G71450	ERF
↑ 24 hpi ↑ 2 wpi	blue-turquoise	17	9	2.1e-18	60	188	31.9149	MP00204	1	1.79079e-05	0.0120699	0.00768434	17	GGCGATGTTGGTGGCGG	CGGCGGAAATGGCGGCGGAGG	+	AT1G53910	ERF
↑ 24 hpi ↑ 2 wpi	blue-turquoise	17	9	2.1e-18	60	188	31.9149	MP00302	3	2.93976e-05	0.019814	0.0083786	17	GGCGATGTTGGTGGCGG	GGCGGTGGTGGTGGCGGTGGA	+	AT2G40340	ERF
↑ 24 hpi ↑ 2 wpi	blue-turquoise	17	9	2.1e-18	60	188	31.9149	MP00584	0	4.4115e-05	0.0297335	0.0083786	17	GGCGATGTTGGTGGCGG	GGCGGAAATGGCGGCGGCG	+	AT5G64750	ERF
↑ 24 hpi ↑ 2 wpi	blue-turquoise	17	9	2.1e-18	60	188	31.9149	MP00456	1	5.23514e-05	0.0352849	0.0083786	17	GGCGATGTTGGTGGCGG	CGGCGGCGGCGGCGGCGGAGG	-	AT4G27950	ERF
↑ 24 hpi ↑ 2 wpi	blue-turquoise	17	9	2.1e-18	60	188	31.9149	MP00542	1	5.75317e-05	0.0387764	0.0083786	17	GGCGATGTTGGTGGCGG	CGGCGGCGGTGGCGGCGGCGG	+	AT5G44210	ERF
↑ 24 hpi ↑ 2 wpi	blue-turquoise	17	9	2.1e-18	60	188	31.9149	MP00509	0	5.75317e-05	0.0387764	0.0083786	17	GGCGATGTTGGTGGCGG	GGCGGCGGTGGCGGCGGCGGA	-	AT5G13910	ERF
↑ 24 hpi ↑ 2 wpi	blue-turquoise	17	9	2.1e-18	60	188	31.9149	MP00526	1	5.85775e-05	0.0394813	0.0083786	17	GGCGATGTTGGTGGCGG	CGGAGGTGGCGGCGGAGGA	+	AT5G25190	ERF
↑ 24 hpi ↑ 2 wpi	blue-turquoise	17	9	2.1e-18	60	188	31.9149	MP00374	5	8.9716e-05	0.0604686	0.0115492	17	GGCGATGTTGGTGGCGG	GCGGCGGCGGTGGTGGCGGCGGAGGCGG	-	AT3G23240	ERF
↑ 24 hpi ↑ 2 wpi	blue-turquoise	17	9	2.1e-18	60	188	31.9149	MP00458	3	0.000122875	0.0828177	0.0118225	17	GGCGATGTTGGTGGCGG	GGCGGTGGAGGCGGTGGTGG	+	AT4G28140	ERF
↑ 24 hpi ↑ 2 wpi	blue-turquoise	17	9	2.1e-18	60	188	31.9149	MP00156	6	0.000134402	0.0905871	0.0118225	14	GGCGATGTTGGTGGCGG	GTCGGTGGAGGTGGTGGTGG	-	AT1G21910	ERF
↑ 24 hpi ↑ 2 wpi	blue-turquoise	17	9	2.1e-18	60	188	31.9149	MP00029	-7	0.000137522	0.0926901	0.0118225	10	GGCGATGTTGGTGGCGG	ATGGCGGCGG	-	AT5G43410	ERF
↑ 24 hpi ↑ 2 wpi	blue-turquoise	17	9	2.1e-18	60	188	31.9149	MP00138	5	0.000143822	0.096936	0.0118225	16	GGCGATGTTGGTGGCGG	TTGTCGGCGAAGGCGGCGGCG	-	AT1G12630	ERF
↑ 24 hpi ↑ 2 wpi	blue-turquoise	17	9	2.1e-18	60	188	31.9149	MP00581	6	0.000143822	0.096936	0.0118225	15	GGCGATGTTGGTGGCGG	GGCGGCGGAGGCGGCGGCGGA	-	AT5G63090	LBD
↑ 24 hpi ↑ 2 wpi	blue-turquoise	17	9	2.1e-18	60	188	31.9149	MP00463	3	0.000146942	0.0990391	0.0118225	17	GGCGATGTTGGTGGCGG	GGTGGTGGTTTTGTCGGTGG	-	AT4G31060	ERF
↑ 24 hpi ↑ 2 wpi	blue-turquoise	17	9	2.1e-18	60	188	31.9149	MP00366	4	0.000204728	0.137987	0.0155028	17	GGCGATGTTGGTGGCGG	TGGCGGCGGCGGAGGCGGTGG	-	AT3G20310	ERF
↑ 24 hpi ↑ 2 wpi	blue-turquoise	17	9	2.1e-18	60	188	31.9149	MP00246	3	0.000315072	0.212359	0.0213471	17	GGCGATGTTGGTGGCGG	GGTGGTGGTGGTGTCGGTGGA	+	AT1G77640	ERF
↑ 24 hpi ↑ 2 wpi	blue-turquoise	17	9	2.1e-18	60	188	31.9149	MP00527	3	0.000315072	0.212359	0.0213471	17	GGCGATGTTGGTGGCGG	GGCGGCGGCGGCGGCGGCGGA	-	AT5G25390	ERF
↑ 24 hpi ↑ 2 wpi	blue-turquoise	17	9	2.1e-18	60	188	31.9149	MP00495	1	0.000397537	0.26794	0.0248831	14	GGCGATGTTGGTGGCGG	CGGCGGTGGCGGCGG	-	AT5G07310	ERF
↑ 24 hpi ↑ 2 wpi	blue-turquoise	17	9	2.1e-18	60	188	31.9149	MP00346	1	0.00040592	0.27359	0.0248831	17	GGCGATGTTGGTGGCGG	TGGTTATGTCGGTGGAGGTGG	+	AT3G11020	ERF
↑ 24 hpi ↑ 2 wpi	blue-turquoise	17	9	2.1e-18	60	188	31.9149	MP00594	-2	0.000434655	0.292957	0.0254334	15	GGCGATGTTGGTGGCGG	CTGTTGCGGCGGCGG	+	AT5G67000	ERF
↑ 24 hpi ↑ 2 wpi	blue-turquoise	17	9	2.1e-18	60	188	31.9149	MP00124	6	0.000565619	0.381227	0.0316577	15	GGCGATGTTGGTGGCGG	GGCGGCGGCGGAGGCGGTGGA	-	AT1G03800	ERF
↑ 24 hpi ↑ 2 wpi	blue-turquoise	17	9	2.1e-18	60	188	31.9149	MP00158	0	0.000618032	0.416554	0.0320603	15	GGCGATGTTGGTGGCGG	GGCGGTGGCGGTGGA	+	AT1G22810	ERF
↑ 24 hpi ↑ 2 wpi	blue-turquoise	17	9	2.1e-18	60	188	31.9149	MP00314	2	0.000622622	0.419647	0.0320603	17	GGCGATGTTGGTGGCGG	CCGGAAAATCCGGAGGAAA	-	AT2G45420	LBD
↑ 24 hpi ↑ 2 wpi	blue-turquoise	17	9	2.1e-18	60	188	31.9149	MP00437	-2	0.000665984	0.448873	0.0329741	15	GGCGATGTTGGTGGCGG	CGGTGGCGGCGGCGGCGGCGG	-	AT4G17490	ERF
↑ 24 hpi ↑ 2 wpi	blue-turquoise	17	10	4.5e-08	50	188	26.5957	MP00458	-1	0.00010277	0.0692668	0.0948881	16	CCCCATCTCCTCCCCAC	CCACCACCGCCTCCACCGCC	-	AT4G28140	ERF
↑ 24 hpi ↑ 2 wpi	blue-turquoise	17	10	4.5e-08	50	188	26.5957	MP00302	5	0.000144873	0.0976445	0.0948881	16	CCCCATCTCCTCCCCAC	TCCACCGCCACCACCACCGCC	-	AT2G40340	ERF
↑ 24 hpi ↑ 2 wpi	blue-turquoise	17	10	4.5e-08	50	188	26.5957	MP00156	0	0.000213767	0.144079	0.0948881	17	CCCCATCTCCTCCCCAC	CCACCACCACCTCCACCGAC	+	AT1G21910	ERF
↑ 24 hpi ↑ 2 wpi	blue-turquoise	17	10	4.5e-08	50	188	26.5957	MP00366	1	0.000297731	0.200671	0.0971169	17	CCCCATCTCCTCCCCAC	CCACCGCCTCCGCCGCCGCCA	+	AT3G20310	ERF
↑ 24 hpi ↑ 2 wpi	blue-turquoise	17	10	4.5e-08	50	188	26.5957	MP00227	0	0.000431257	0.290667	0.0971169	17	CCCCATCTCCTCCCCAC	CACCGCCGCCGCCACCGCCA	+	AT1G71450	ERF
↑ 24 hpi ↑ 2 wpi	blue-turquoise	17	10	4.5e-08	50	188	26.5957	MP00675	3	0.000502052	0.338383	0.0971169	17	CCCCATCTCCTCCCCAC	CTCTCTCTCCCTGCCCCTGC	+	GRMZM2G017087	TALE
↑ 24 hpi ↑ 2 wpi	blue-turquoise	17	10	4.5e-08	50	188	26.5957	MP00138	2	0.000510505	0.34408	0.0971169	17	CCCCATCTCCTCCCCAC	CGCCGCCGCCTTCGCCGACAA	+	AT1G12630	ERF
↑ 24 hpi ↑ 2 wpi	blue-turquoise	17	11	1.6e-08	54	188	28.7234	MP00540	0	4.06049e-07	0.000273677	0.000287869	17	CTCTCTCTCTCTCTCTA	CTCTCTCTCTCTCTCTCTCTC	+	AT5G42520	BBR-BPC
↑ 24 hpi ↑ 2 wpi	blue-turquoise	17	11	1.6e-08	54	188	28.7234	MP00253	1	4.28786e-07	0.000289002	0.000287869	17	CTCTCTCTCTCTCTCTA	TCTCTCTCTCTCTCTCTCTCTCTC	-	AT2G01930	BBR-BPC
↑ 24 hpi ↑ 2 wpi	blue-turquoise	17	11	1.6e-08	54	188	28.7234	MP00076	3	5.30182e-05	0.0357343	0.0237294	17	CTCTCTCTCTCTCTCTA	TTTTTTTTTTTTTTTTTTTTT	+	AT2G45660	MIKC_MADS
↑ 24 hpi ↑ 2 wpi	blue-turquoise	17	11	1.6e-08	54	188	28.7234	MP00480	14	9.45831e-05	0.063749	0.031721	16	CTCTCTCTCTCTCTCTA	CTCTCTCTCTCTCTCTCTCTCTCTCTCTCT	-	AT4G38910	BBR-BPC
↑ 24 hpi ↑ 2 wpi	blue-turquoise	17	11	1.6e-08	54	188	28.7234	MP00611	1	0.000118123	0.0796148	0.031721	17	CTCTCTCTCTCTCTCTA	TTTTTTTTTGTCTTTTTCTT	-	AT2G01570	GRAS
↑ 24 hpi ↑ 2 wpi	blue-turquoise	17	11	1.6e-08	54	188	28.7234	MP00393	-1	0.000231351	0.155931	0.0473789	15	CTCTCTCTCTCTCTCTA	TCATTTTCACTCTCC	+	AT3G46070	C2H2
↑ 24 hpi ↑ 2 wpi	blue-turquoise	17	11	1.6e-08	54	188	28.7234	MP00675	-2	0.000247001	0.166479	0.0473789	15	CTCTCTCTCTCTCTCTA	CTCTCTCTCCCTGCCCCTGC	+	GRMZM2G017087	TALE
↑ 24 hpi ↑ 2 wpi	blue-turquoise	17	11	1.6e-08	54	188	28.7234	MP00610	1	0.000536309	0.361473	0.0900137	17	CTCTCTCTCTCTCTCTA	TTTCTCTTTTTTTTTTTTTT	-	AT5G17430	AP2
↑ 24 hpi ↑ 2 wpi	blue-turquoise	17	12	9.8e-07	60	188	31.9149	MP00215	6	0.000321982	0.217016	0.420607	17	TGGGTTGGGGAATTGGG	ATAGGCCCAAGAGAGGAGGTGGGGCCCACA	-	AT1G67260	TCP
↑ 24 hpi ↑ 2 wpi	blue-turquoise	17	12	9.8e-07	60	188	31.9149	MP00249	2	0.000624632	0.421002	0.420607	17	TGGGTTGGGGAATTGGG	TGGGGGTTGGTGGAGTAGTTG	-	AT1G79180	MYB
↑ 24 hpi ↑ 2 wpi	blue-turquoise	18	1	1.6e-160	138	188	73.4043	MP00076	2	1.14482e-12	7.71607e-10	9.15015e-10	18	AAAAAAAAAAAGAAAAAA	AAAAAAAAAAAAAAAAAAAAA	-	AT2G45660	MIKC_MADS
↑ 24 hpi ↑ 2 wpi	blue-turquoise	18	1	1.6e-160	138	188	73.4043	MP00610	1	1.39852e-12	9.42606e-10	9.15015e-10	18	AAAAAAAAAAAGAAAAAA	AAAAAAAAAAAAAAGAGAAA	+	AT5G17430	AP2
↑ 24 hpi ↑ 2 wpi	blue-turquoise	18	1	1.6e-160	138	188	73.4043	MP00223	2	2.17264e-10	1.46436e-07	9.47662e-08	18	AAAAAAAAAAAGAAAAAA	AAAAAAAAAAAAAAGAAAAAGTGAAAA	-	AT1G69570	Dof
↑ 24 hpi ↑ 2 wpi	blue-turquoise	18	1	1.6e-160	138	188	73.4043	MP00478	9	7.01473e-09	4.72793e-06	2.29477e-06	18	AAAAAAAAAAAGAAAAAA	AAAAAAGTAAAAAAAAAAAAAAAAAAAA	-	AT4G38000	Dof
↑ 24 hpi ↑ 2 wpi	blue-turquoise	18	1	1.6e-160	138	188	73.4043	MP00483	2	1.68881e-08	1.13826e-05	4.41975e-06	18	AAAAAAAAAAAGAAAAAA	AAAAAAGTAAAAAAAAAAAAA	+	AT5G02460	Dof
↑ 24 hpi ↑ 2 wpi	blue-turquoise	18	1	1.6e-160	138	188	73.4043	MP00407	-2	2.29567e-08	1.54728e-05	5.00664e-06	16	AAAAAAAAAAAGAAAAAA	AAAAAAAAAAAAAAAAGTAAA	-	AT3G55370	Dof
↑ 24 hpi ↑ 2 wpi	blue-turquoise	18	1	1.6e-160	138	188	73.4043	MP00192	-3	1.55391e-07	0.000104733	2.90479e-05	15	AAAAAAAAAAAGAAAAAA	AAAAAAAAAAAAAAA	+	AT1G49480	B3
↑ 24 hpi ↑ 2 wpi	blue-turquoise	18	1	1.6e-160	138	188	73.4043	MP00611	1	4.08037e-07	0.000275017	6.67417e-05	18	AAAAAAAAAAAGAAAAAA	AAGAAAAAGACAAAAAAAAA	+	AT2G01570	GRAS
↑ 24 hpi ↑ 2 wpi	blue-turquoise	18	1	1.6e-160	138	188	73.4043	MP00593	1	5.66799e-07	0.000382023	8.02348e-05	18	AAAAAAAAAAAGAAAAAA	AAAAAAAAAAAAGTAAAAAAAAAAAAAAA	-	AT5G66940	Dof
↑ 24 hpi ↑ 2 wpi	blue-turquoise	18	1	1.6e-160	138	188	73.4043	MP00166	3	6.13161e-07	0.000413271	8.02348e-05	18	AAAAAAAAAAAGAAAAAA	AAAAAAAAGAAAAAGTGAAAA	+	AT1G29160	Dof
↑ 24 hpi ↑ 2 wpi	blue-turquoise	18	1	1.6e-160	138	188	73.4043	MP00199	0	1.43527e-06	0.000967371	0.000170737	18	AAAAAAAAAAAGAAAAAA	AAAAAGAAAAAGTAAAAAAAA	+	AT1G51700	Dof
↑ 24 hpi ↑ 2 wpi	blue-turquoise	18	1	1.6e-160	138	188	73.4043	MP00281	3	1.69433e-06	0.00114198	0.000184758	18	AAAAAAAAAAAGAAAAAA	AAAAAAGTAAAAAAAAAAAAA	-	AT2G28810	Dof
↑ 24 hpi ↑ 2 wpi	blue-turquoise	18	1	1.6e-160	138	188	73.4043	MP00580	3	1.83997e-06	0.00124014	0.000185206	18	AAAAAAAAAAAGAAAAAA	AAAAAAAAGAAAAAGTAAAAA	+	AT5G62940	Dof
↑ 24 hpi ↑ 2 wpi	blue-turquoise	18	1	1.6e-160	138	188	73.4043	MP00394	1	2.70091e-06	0.00182041	0.000252447	18	AAAAAAAAAAAGAAAAAA	AAAAAAGAAAAAGTGAAAA	+	AT3G47500	Dof
↑ 24 hpi ↑ 2 wpi	blue-turquoise	18	1	1.6e-160	138	188	73.4043	MP00402	1	3.24714e-06	0.00218857	0.000283268	18	AAAAAAAAAAAGAAAAAA	AAAAAGTAAAAAAAAAAAAAA	-	AT3G50410	Dof
↑ 24 hpi ↑ 2 wpi	blue-turquoise	18	1	1.6e-160	138	188	73.4043	MP00210	1	1.17384e-05	0.0079117	0.000960014	18	AAAAAAAAAAAGAAAAAA	AAAAAAAAAAAAGTTAAAA	+	AT1G64620	Dof
↑ 24 hpi ↑ 2 wpi	blue-turquoise	18	1	1.6e-160	138	188	73.4043	MP00254	-4	1.3313e-05	0.00897298	0.00102475	14	AAAAAAAAAAAGAAAAAA	AAAAAAAGACAAAAA	+	AT2G01940	C2H2
↑ 24 hpi ↑ 2 wpi	blue-turquoise	18	1	1.6e-160	138	188	73.4043	MP00080	2	2.73374e-05	0.0184254	0.00198734	12	AAAAAAAAAAAGAAAAAA	CCAAAAAAGGAAAA	+	AT5G20240	MIKC_MADS
↑ 24 hpi ↑ 2 wpi	blue-turquoise	18	1	1.6e-160	138	188	73.4043	MP00445	-1	4.01755e-05	0.0270783	0.00276691	17	AAAAAAAAAAAGAAAAAA	AAAAAAAAAAGGCAAAAAA	+	AT4G21030	Dof
↑ 24 hpi ↑ 2 wpi	blue-turquoise	18	1	1.6e-160	138	188	73.4043	MP00392	-3	6.09474e-05	0.0410786	0.00398761	15	AAAAAAAAAAAGAAAAAA	AAAAAAAGCAAAAAGTAAA	-	AT3G45610	Dof
↑ 24 hpi ↑ 2 wpi	blue-turquoise	18	1	1.6e-160	138	188	73.4043	MP00355	2	8.2844e-05	0.0558368	0.00516214	18	AAAAAAAAAAAGAAAAAA	AGAAAAAGACAAAAAAAAAAA	-	AT3G13810	C2H2
↑ 24 hpi ↑ 2 wpi	blue-turquoise	18	1	1.6e-160	138	188	73.4043	MP00569	2	0.000177642	0.119731	0.010566	17	AAAAAAAAAAAGAAAAAA	AAGCAAAAAATAAGCAAAA	+	AT5G60130	B3
↑ 24 hpi ↑ 2 wpi	blue-turquoise	18	1	1.6e-160	138	188	73.4043	MP00256	-3	0.000308117	0.207671	0.0175297	15	AAAAAAAAAAAGAAAAAA	CACAAAACGACAAAAAA	+	AT2G02080	C2H2
↑ 24 hpi ↑ 2 wpi	blue-turquoise	18	1	1.6e-160	138	188	73.4043	MP00592	-3	0.000426032	0.287145	0.0226275	15	AAAAAAAAAAAGAAAAAA	AAGAAAACGACAAAAAA	+	AT5G66730	C2H2
↑ 24 hpi ↑ 2 wpi	blue-turquoise	18	1	1.6e-160	138	188	73.4043	MP00609	5	0.000432304	0.291373	0.0226275	14	AAAAAAAAAAAGAAAAAA	TTACCAAAAATGGAAAAAA	-	AT4G18960	MIKC_MADS
↑ 24 hpi ↑ 2 wpi	blue-turquoise	18	1	1.6e-160	138	188	73.4043	MP00403	-3	0.000493237	0.332442	0.0248239	15	AAAAAAAAAAAGAAAAAA	CACAAAACGACAAAA	+	AT3G50700	C2H2
↑ 24 hpi ↑ 2 wpi	blue-turquoise	18	1	1.6e-160	138	188	73.4043	MP00253	3	0.000556557	0.37512	0.0269733	18	AAAAAAAAAAAGAAAAAA	GAGAGAGAGAGAGAGAGAGAGAGA	+	AT2G01930	BBR-BPC
↑ 24 hpi ↑ 2 wpi	blue-turquoise	18	1	1.6e-160	138	188	73.4043	MP00295	-5	0.00060704	0.409145	0.0283692	13	AAAAAAAAAAAGAAAAAA	CAAAAAGTAAAAAAA	-	AT2G37590	Dof
↑ 24 hpi ↑ 2 wpi	blue-turquoise	18	2	1e-149	159	188	84.5745	MP00076	1	1.17243e-13	7.90217e-11	1.55656e-10	18	CTCTTTCTCTTTTTCTCT	TTTTTTTTTTTTTTTTTTTTT	+	AT2G45660	MIKC_MADS
↑ 24 hpi ↑ 2 wpi	blue-turquoise	18	2	1e-149	159	188	84.5745	MP00610	1	8.28981e-11	5.58733e-08	5.50293e-08	18	CTCTTTCTCTTTTTCTCT	TTTCTCTTTTTTTTTTTTTT	-	AT5G17430	AP2
↑ 24 hpi ↑ 2 wpi	blue-turquoise	18	2	1e-149	159	188	84.5745	MP00611	3	7.79308e-09	5.25253e-06	3.44879e-06	17	CTCTTTCTCTTTTTCTCT	TTTTTTTTTGTCTTTTTCTT	-	AT2G01570	GRAS
↑ 24 hpi ↑ 2 wpi	blue-turquoise	18	2	1e-149	159	188	84.5745	MP00478	1	9.2578e-07	0.000623976	0.000265672	18	CTCTTTCTCTTTTTCTCT	TTTTTTTTTTTTTTTTTTTTACTTTTTT	+	AT4G38000	Dof
↑ 24 hpi ↑ 2 wpi	blue-turquoise	18	2	1e-149	159	188	84.5745	MP00483	0	1.00054e-06	0.000674366	0.000265672	18	CTCTTTCTCTTTTTCTCT	TTTTTTTTTTTTTACTTTTTT	-	AT5G02460	Dof
↑ 24 hpi ↑ 2 wpi	blue-turquoise	18	2	1e-149	159	188	84.5745	MP00402	1	1.34511e-06	0.000906602	0.000297636	18	CTCTTTCTCTTTTTCTCT	TTTTTTTTTTTTTTACTTTTT	+	AT3G50410	Dof
↑ 24 hpi ↑ 2 wpi	blue-turquoise	18	2	1e-149	159	188	84.5745	MP00281	0	1.80081e-06	0.00121375	0.000341547	18	CTCTTTCTCTTTTTCTCT	TTTTTTTTTTTTTACTTTTTT	+	AT2G28810	Dof
↑ 24 hpi ↑ 2 wpi	blue-turquoise	18	2	1e-149	159	188	84.5745	MP00253	-1	2.28141e-06	0.00153767	0.000378611	17	CTCTTTCTCTTTTTCTCT	TCTCTCTCTCTCTCTCTCTCTCTC	-	AT2G01930	BBR-BPC
↑ 24 hpi ↑ 2 wpi	blue-turquoise	18	2	1e-149	159	188	84.5745	MP00223	11	3.07964e-06	0.00207568	0.000454294	16	CTCTTTCTCTTTTTCTCT	TTTTCACTTTTTCTTTTTTTTTTTTTT	+	AT1G69570	Dof
↑ 24 hpi ↑ 2 wpi	blue-turquoise	18	2	1e-149	159	188	84.5745	MP00593	2	6.35855e-06	0.00428566	0.000844186	18	CTCTTTCTCTTTTTCTCT	TTTTTTTTTTTTTTTACTTTTTTTTTTTT	+	AT5G66940	Dof
↑ 24 hpi ↑ 2 wpi	blue-turquoise	18	2	1e-149	159	188	84.5745	MP00675	0	1.46968e-05	0.00990561	0.00177382	18	CTCTTTCTCTTTTTCTCT	CTCTCTCTCCCTGCCCCTGC	+	GRMZM2G017087	TALE
↑ 24 hpi ↑ 2 wpi	blue-turquoise	18	2	1e-149	159	188	84.5745	MP00540	0	1.61344e-05	0.0108746	0.00178506	18	CTCTTTCTCTTTTTCTCT	CTCTCTCTCTCTCTCTCTCTC	+	AT5G42520	BBR-BPC
↑ 24 hpi ↑ 2 wpi	blue-turquoise	18	2	1e-149	159	188	84.5745	MP00407	2	2.08715e-05	0.0140674	0.00213152	18	CTCTTTCTCTTTTTCTCT	TTTACTTTTTTTTTTTTTTTT	+	AT3G55370	Dof
↑ 24 hpi ↑ 2 wpi	blue-turquoise	18	2	1e-149	159	188	84.5745	MP00166	4	0.00012437	0.0838253	0.0117942	17	CTCTTTCTCTTTTTCTCT	TTTTCACTTTTTCTTTTTTTT	-	AT1G29160	Dof
↑ 24 hpi ↑ 2 wpi	blue-turquoise	18	2	1e-149	159	188	84.5745	MP00199	1	0.000228166	0.153784	0.0201948	18	CTCTTTCTCTTTTTCTCT	TTTTTTTTACTTTTTCTTTTT	-	AT1G51700	Dof
↑ 24 hpi ↑ 2 wpi	blue-turquoise	18	2	1e-149	159	188	84.5745	MP00580	4	0.000245778	0.165655	0.020394	17	CTCTTTCTCTTTTTCTCT	TTTTTACTTTTTCTTTTTTTT	-	AT5G62940	Dof
↑ 24 hpi ↑ 2 wpi	blue-turquoise	18	2	1e-149	159	188	84.5745	MP00192	-2	0.000402362	0.271192	0.031423	15	CTCTTTCTCTTTTTCTCT	TTTTTTTTTTTTTTT	-	AT1G49480	B3
↑ 24 hpi ↑ 2 wpi	blue-turquoise	18	2	1e-149	159	188	84.5745	MP00355	-3	0.00044039	0.296823	0.0324822	15	CTCTTTCTCTTTTTCTCT	TTTTTTTTTTTGTCTTTTTCT	+	AT3G13810	C2H2
↑ 24 hpi ↑ 2 wpi	blue-turquoise	18	3	2.5e-88	138	188	73.4043	MP00478	1	8.38058e-08	5.64851e-05	0.000109916	18	TTTTTTATTTTTATTTTT	TTTTTTTTTTTTTTTTTTTTACTTTTTT	+	AT4G38000	Dof
↑ 24 hpi ↑ 2 wpi	blue-turquoise	18	3	2.5e-88	138	188	73.4043	MP00223	7	3.36427e-07	0.000226752	0.000211928	18	TTTTTTATTTTTATTTTT	TTTTCACTTTTTCTTTTTTTTTTTTTT	+	AT1G69570	Dof
↑ 24 hpi ↑ 2 wpi	blue-turquoise	18	3	2.5e-88	138	188	73.4043	MP00483	1	4.84755e-07	0.000326725	0.000211928	18	TTTTTTATTTTTATTTTT	TTTTTTTTTTTTTACTTTTTT	-	AT5G02460	Dof
↑ 24 hpi ↑ 2 wpi	blue-turquoise	18	3	2.5e-88	138	188	73.4043	MP00192	0	6.99331e-07	0.000471349	0.000229303	15	TTTTTTATTTTTATTTTT	TTTTTTTTTTTTTTT	-	AT1G49480	B3
↑ 24 hpi ↑ 2 wpi	blue-turquoise	18	3	2.5e-88	138	188	73.4043	MP00593	3	1.56882e-06	0.00105739	0.00041152	18	TTTTTTATTTTTATTTTT	TTTTTTTTTTTTTTTACTTTTTTTTTTTT	+	AT5G66940	Dof
↑ 24 hpi ↑ 2 wpi	blue-turquoise	18	3	2.5e-88	138	188	73.4043	MP00407	3	2.70239e-06	0.00182141	0.000590723	18	TTTTTTATTTTTATTTTT	TTTACTTTTTTTTTTTTTTTT	+	AT3G55370	Dof
↑ 24 hpi ↑ 2 wpi	blue-turquoise	18	3	2.5e-88	138	188	73.4043	MP00281	1	3.15953e-06	0.00212953	0.000591987	18	TTTTTTATTTTTATTTTT	TTTTTTTTTTTTTACTTTTTT	+	AT2G28810	Dof
↑ 24 hpi ↑ 2 wpi	blue-turquoise	18	3	2.5e-88	138	188	73.4043	MP00076	1	6.78039e-06	0.00456998	0.00111161	18	TTTTTTATTTTTATTTTT	TTTTTTTTTTTTTTTTTTTTT	+	AT2G45660	MIKC_MADS
↑ 24 hpi ↑ 2 wpi	blue-turquoise	18	3	2.5e-88	138	188	73.4043	MP00610	-1	1.35274e-05	0.00911747	0.00170777	17	TTTTTTATTTTTATTTTT	TTTCTCTTTTTTTTTTTTTT	-	AT5G17430	AP2
↑ 24 hpi ↑ 2 wpi	blue-turquoise	18	3	2.5e-88	138	188	73.4043	MP00580	0	1.41431e-05	0.00953246	0.00170777	18	TTTTTTATTTTTATTTTT	TTTTTACTTTTTCTTTTTTTT	-	AT5G62940	Dof
↑ 24 hpi ↑ 2 wpi	blue-turquoise	18	3	2.5e-88	138	188	73.4043	MP00569	-2	1.4323e-05	0.00965372	0.00170777	16	TTTTTTATTTTTATTTTT	TTTTGCTTATTTTTTGCTT	-	AT5G60130	B3
↑ 24 hpi ↑ 2 wpi	blue-turquoise	18	3	2.5e-88	138	188	73.4043	MP00210	0	1.65264e-05	0.0111388	0.00176961	18	TTTTTTATTTTTATTTTT	TTTTAACTTTTTTTTTTTT	-	AT1G64620	Dof
↑ 24 hpi ↑ 2 wpi	blue-turquoise	18	3	2.5e-88	138	188	73.4043	MP00199	3	1.75402e-05	0.0118221	0.00176961	18	TTTTTTATTTTTATTTTT	TTTTTTTTACTTTTTCTTTTT	-	AT1G51700	Dof
↑ 24 hpi ↑ 2 wpi	blue-turquoise	18	3	2.5e-88	138	188	73.4043	MP00402	2	2.49787e-05	0.0168357	0.00234008	18	TTTTTTATTTTTATTTTT	TTTTTTTTTTTTTTACTTTTT	+	AT3G50410	Dof
↑ 24 hpi ↑ 2 wpi	blue-turquoise	18	3	2.5e-88	138	188	73.4043	MP00166	0	4.05387e-05	0.0273231	0.00354459	18	TTTTTTATTTTTATTTTT	TTTTCACTTTTTCTTTTTTTT	-	AT1G29160	Dof
↑ 24 hpi ↑ 2 wpi	blue-turquoise	18	3	2.5e-88	138	188	73.4043	MP00394	0	7.97866e-05	0.0537762	0.0065403	18	TTTTTTATTTTTATTTTT	TTTTCACTTTTTCTTTTTT	-	AT3G47500	Dof
↑ 24 hpi ↑ 2 wpi	blue-turquoise	18	3	2.5e-88	138	188	73.4043	MP00256	0	0.000116123	0.0782667	0.00895892	17	TTTTTTATTTTTATTTTT	TTTTTTGTCGTTTTGTG	-	AT2G02080	C2H2
↑ 24 hpi ↑ 2 wpi	blue-turquoise	18	3	2.5e-88	138	188	73.4043	MP00254	-1	0.000130212	0.0877628	0.0094878	15	TTTTTTATTTTTATTTTT	TTTTTGTCTTTTTTT	-	AT2G01940	C2H2
↑ 24 hpi ↑ 2 wpi	blue-turquoise	18	3	2.5e-88	138	188	73.4043	MP00592	0	0.000182772	0.123188	0.0126166	17	TTTTTTATTTTTATTTTT	TTTTTTGTCGTTTTCTT	-	AT5G66730	C2H2
↑ 24 hpi ↑ 2 wpi	blue-turquoise	18	3	2.5e-88	138	188	73.4043	MP00485	3	0.000325628	0.219473	0.021354	17	TTTTTTATTTTTATTTTT	TTTTTTTTTGTCGTTTTCTG	+	AT5G03150	C2H2
↑ 24 hpi ↑ 2 wpi	blue-turquoise	18	3	2.5e-88	138	188	73.4043	MP00206	1	0.00034289	0.231108	0.0214152	17	TTTTTTATTTTTATTTTT	TTTTTTTGTCGTTTTGTG	-	AT1G55110	C2H2
↑ 24 hpi ↑ 2 wpi	blue-turquoise	18	3	2.5e-88	138	188	73.4043	MP00125	3	0.000390525	0.263214	0.0232817	17	TTTTTTATTTTTATTTTT	TTTTTTTTTGTCGTTTTCTG	-	AT1G03840	C2H2
↑ 24 hpi ↑ 2 wpi	blue-turquoise	18	3	2.5e-88	138	188	73.4043	MP00611	3	0.000414744	0.279537	0.0236504	17	TTTTTTATTTTTATTTTT	TTTTTTTTTGTCTTTTTCTT	-	AT2G01570	GRAS
↑ 24 hpi ↑ 2 wpi	blue-turquoise	18	3	2.5e-88	138	188	73.4043	MP00355	1	0.000517936	0.349089	0.0276228	18	TTTTTTATTTTTATTTTT	TTTTTTTTTTTGTCTTTTTCT	+	AT3G13810	C2H2
↑ 24 hpi ↑ 2 wpi	blue-turquoise	18	3	2.5e-88	138	188	73.4043	MP00142	3	0.000526527	0.354879	0.0276228	17	TTTTTTATTTTTATTTTT	TTTTTTTTTGTCGTTTTGTG	+	AT1G14580	C2H2
↑ 24 hpi ↑ 2 wpi	blue-turquoise	18	3	2.5e-88	138	188	73.4043	MP00392	-2	0.000585253	0.39446	0.0295228	16	TTTTTTATTTTTATTTTT	TTTACTTTTTGCTTTTTTT	+	AT3G45610	Dof
↑ 24 hpi ↑ 2 wpi	blue-turquoise	18	3	2.5e-88	138	188	73.4043	MP00445	2	0.000658265	0.44367	0.031976	17	TTTTTTATTTTTATTTTT	TTTTTTGCCTTTTTTTTTT	-	AT4G21030	Dof
↑ 24 hpi ↑ 2 wpi	blue-turquoise	18	3	2.5e-88	138	188	73.4043	MP00295	-5	0.00069147	0.466051	0.0323894	13	TTTTTTATTTTTATTTTT	TTTTTTTACTTTTTG	+	AT2G37590	Dof
↑ 24 hpi ↑ 2 wpi	blue-turquoise	18	3	2.5e-88	138	188	73.4043	MP00315	-4	0.000739808	0.49863	0.0334586	14	TTTTTTATTTTTATTTTT	TTTTTTCCTTTTTTGGAAA	-	AT2G45650	MIKC_MADS
↑ 24 hpi ↑ 2 wpi	blue-turquoise	18	4	1.8e-70	111	188	59.0426	MP00675	0	2.42327e-08	1.63328e-05	3.22858e-05	18	GGAGGAGGGAAGAGAGGG	GCAGGGGCAGGGAGAGAGAG	-	GRMZM2G017087	TALE
↑ 24 hpi ↑ 2 wpi	blue-turquoise	18	4	1.8e-70	111	188	59.0426	MP00229	2	2.79726e-05	0.0188535	0.0186343	17	GGAGGAGGGAAGAGAGGG	GAGGAGGAGGAGGAGGAGG	-	AT1G72050	C2H2
↑ 24 hpi ↑ 2 wpi	blue-turquoise	18	4	1.8e-70	111	188	59.0426	MP00215	3	0.000283448	0.191044	0.125881	18	GGAGGAGGGAAGAGAGGG	ATAGGCCCAAGAGAGGAGGTGGGGCCCACA	-	AT1G67260	TCP
↑ 24 hpi ↑ 2 wpi	blue-turquoise	18	4	1.8e-70	111	188	59.0426	MP00610	1	0.000616196	0.415316	0.199449	18	GGAGGAGGGAAGAGAGGG	AAAAAAAAAAAAAAGAGAAA	+	AT5G17430	AP2
↑ 24 hpi ↑ 2 wpi	blue-turquoise	18	5	2.7e-61	105	188	55.8511	MP00227	1	9.20694e-07	0.000620548	0.00103145	18	TCCCCACCCTCCACCCTC	CACCGCCGCCGCCACCGCCA	+	AT1G71450	ERF
↑ 24 hpi ↑ 2 wpi	blue-turquoise	18	5	2.7e-61	105	188	55.8511	MP00366	2	1.71807e-06	0.00115798	0.00103145	18	TCCCCACCCTCCACCCTC	CCACCGCCTCCGCCGCCGCCA	+	AT3G20310	ERF
↑ 24 hpi ↑ 2 wpi	blue-turquoise	18	5	2.7e-61	105	188	55.8511	MP00302	3	2.87037e-06	0.00193463	0.00103145	18	TCCCCACCCTCCACCCTC	TCCACCGCCACCACCACCGCC	-	AT2G40340	ERF
↑ 24 hpi ↑ 2 wpi	blue-turquoise	18	5	2.7e-61	105	188	55.8511	MP00458	2	3.19719e-06	0.0021549	0.00103145	18	TCCCCACCCTCCACCCTC	CCACCACCGCCTCCACCGCC	-	AT4G28140	ERF
↑ 24 hpi ↑ 2 wpi	blue-turquoise	18	5	2.7e-61	105	188	55.8511	MP00124	3	5.76089e-06	0.00388284	0.00148683	18	TCCCCACCCTCCACCCTC	TCCACCGCCTCCGCCGCCGCC	+	AT1G03800	ERF
↑ 24 hpi ↑ 2 wpi	blue-turquoise	18	5	2.7e-61	105	188	55.8511	MP00581	3	1.12855e-05	0.00760641	0.00242723	18	TCCCCACCCTCCACCCTC	TCCGCCGCCGCCTCCGCCGCC	+	AT5G63090	LBD
↑ 24 hpi ↑ 2 wpi	blue-turquoise	18	5	2.7e-61	105	188	55.8511	MP00156	2	1.36756e-05	0.00921738	0.00252111	18	TCCCCACCCTCCACCCTC	CCACCACCACCTCCACCGAC	+	AT1G21910	ERF
↑ 24 hpi ↑ 2 wpi	blue-turquoise	18	5	2.7e-61	105	188	55.8511	MP00572	1	1.91532e-05	0.0129093	0.00308954	18	TCCCCACCCTCCACCCTC	CGCCGCCGCCGCCGCCGCC	+	AT5G61600	ERF
↑ 24 hpi ↑ 2 wpi	blue-turquoise	18	5	2.7e-61	105	188	55.8511	MP00548	2	2.16075e-05	0.0145634	0.00309816	18	TCCCCACCCTCCACCCTC	CCGCCGCCTCCGCCGCCGCCA	+	AT5G47220	ERF
↑ 24 hpi ↑ 2 wpi	blue-turquoise	18	5	2.7e-61	105	188	55.8511	MP00527	0	2.59088e-05	0.0174625	0.00334341	18	TCCCCACCCTCCACCCTC	TCCGCCGCCGCCGCCGCCGCC	+	AT5G25390	ERF
↑ 24 hpi ↑ 2 wpi	blue-turquoise	18	5	2.7e-61	105	188	55.8511	MP00526	0	3.60549e-05	0.024301	0.00422974	18	TCCCCACCCTCCACCCTC	TCCTCCGCCGCCACCTCCG	-	AT5G25190	ERF
↑ 24 hpi ↑ 2 wpi	blue-turquoise	18	5	2.7e-61	105	188	55.8511	MP00456	-1	4.04824e-05	0.0272852	0.00435339	17	TCCCCACCCTCCACCCTC	CCTCCGCCGCCGCCGCCGCCG	+	AT4G27950	ERF
↑ 24 hpi ↑ 2 wpi	blue-turquoise	18	5	2.7e-61	105	188	55.8511	MP00240	-1	5.53123e-05	0.0372805	0.00549061	15	TCCCCACCCTCCACCCTC	CCACCTCCACCGCCA	+	AT1G75490	ERF
↑ 24 hpi ↑ 2 wpi	blue-turquoise	18	5	2.7e-61	105	188	55.8511	MP00158	0	6.08006e-05	0.0409796	0.00560431	15	TCCCCACCCTCCACCCTC	TCCACCGCCACCGCC	-	AT1G22810	ERF
↑ 24 hpi ↑ 2 wpi	blue-turquoise	18	5	2.7e-61	105	188	55.8511	MP00441	0	9.04514e-05	0.0609643	0.00778155	17	TCCCCACCCTCCACCCTC	GCCGCCGCCGCCGCCGC	-	AT4G18450	ERF
↑ 24 hpi ↑ 2 wpi	blue-turquoise	18	5	2.7e-61	105	188	55.8511	MP00585	-1	9.68105e-05	0.0652503	0.00780809	15	TCCCCACCCTCCACCCTC	CCACCGCCGCCGCCA	+	AT5G65130	ERF
↑ 24 hpi ↑ 2 wpi	blue-turquoise	18	5	2.7e-61	105	188	55.8511	MP00230	-1	0.000145207	0.0978693	0.0110225	17	TCCCCACCCTCCACCCTC	CCACCGCCGCCGCCATTTCCG	+	AT1G72360	ERF
↑ 24 hpi ↑ 2 wpi	blue-turquoise	18	5	2.7e-61	105	188	55.8511	MP00437	2	0.00018551	0.125034	0.0132996	18	TCCCCACCCTCCACCCTC	CCGCCGCCGCCGCCGCCACCG	+	AT4G17490	ERF
↑ 24 hpi ↑ 2 wpi	blue-turquoise	18	5	2.7e-61	105	188	55.8511	MP00519	0	0.000198473	0.133771	0.01348	15	TCCCCACCCTCCACCCTC	TCCACCGCCTCCACC	-	AT5G18450	ERF
↑ 24 hpi ↑ 2 wpi	blue-turquoise	18	5	2.7e-61	105	188	55.8511	MP00386	0	0.000236332	0.159288	0.0146246	15	TCCCCACCCTCCACCCTC	TTCCCAACCACCAAC	+	AT3G28910	MYB
↑ 24 hpi ↑ 2 wpi	blue-turquoise	18	5	2.7e-61	105	188	55.8511	MP00374	2	0.000274351	0.184912	0.0146246	18	TCCCCACCCTCCACCCTC	CCGCCTCCGCCGCCACCACCGCCGCCGC	+	AT3G23240	ERF
↑ 24 hpi ↑ 2 wpi	blue-turquoise	18	5	2.7e-61	105	188	55.8511	MP00346	2	0.000276986	0.186688	0.0146246	18	TCCCCACCCTCCACCCTC	CCACCTCCACCGACATAACCA	-	AT3G11020	ERF
↑ 24 hpi ↑ 2 wpi	blue-turquoise	18	5	2.7e-61	105	188	55.8511	MP00259	0	0.000280877	0.189311	0.0146246	15	TCCCCACCCTCCACCCTC	ACCACACGCGCCTCC	+	AT2G02820	MYB
↑ 24 hpi ↑ 2 wpi	blue-turquoise	18	5	2.7e-61	105	188	55.8511	MP00401	-1	0.000280877	0.189311	0.0146246	15	TCCCCACCCTCCACCCTC	CCACCTCCACCGACA	+	AT3G50260	ERF
↑ 24 hpi ↑ 2 wpi	blue-turquoise	18	5	2.7e-61	105	188	55.8511	MP00215	6	0.000290274	0.195645	0.0146246	18	TCCCCACCCTCCACCCTC	TGTGGGCCCCACCTCCTCTCTTGGGCCTAT	+	AT1G67260	TCP
↑ 24 hpi ↑ 2 wpi	blue-turquoise	18	5	2.7e-61	105	188	55.8511	MP00542	2	0.000299779	0.202051	0.0146246	18	TCCCCACCCTCCACCCTC	CCGCCGCCGCCACCGCCGCCG	-	AT5G44210	ERF
↑ 24 hpi ↑ 2 wpi	blue-turquoise	18	5	2.7e-61	105	188	55.8511	MP00194	-4	0.000305988	0.206236	0.0146246	14	TCCCCACCCTCCACCCTC	CCACCGCCGCCGCCA	-	AT1G50640	ERF
↑ 24 hpi ↑ 2 wpi	blue-turquoise	18	5	2.7e-61	105	188	55.8511	MP00509	0	0.000324333	0.2186	0.0148246	18	TCCCCACCCTCCACCCTC	TCCGCCGCCGCCACCGCCGCC	+	AT5G13910	ERF
↑ 24 hpi ↑ 2 wpi	blue-turquoise	18	5	2.7e-61	105	188	55.8511	MP00549	-1	0.000333189	0.22457	0.0148246	15	TCCCCACCCTCCACCCTC	CCACCGCCGCCGCCA	+	AT5G47230	ERF
↑ 24 hpi ↑ 2 wpi	blue-turquoise	18	5	2.7e-61	105	188	55.8511	MP00229	-1	0.000344638	0.232286	0.0148246	17	TCCCCACCCTCCACCCTC	CCTCCTCCTCCTCCTCCTC	+	AT1G72050	C2H2
↑ 24 hpi ↑ 2 wpi	blue-turquoise	18	5	2.7e-61	105	188	55.8511	MP00202	-3	0.000394512	0.265901	0.0159093	15	TCCCCACCCTCCACCCTC	TCCTCCGCCGCCGCC	+	AT1G53170	ERF
↑ 24 hpi ↑ 2 wpi	blue-turquoise	18	5	2.7e-61	105	188	55.8511	MP00164	-4	0.000394512	0.265901	0.0159093	14	TCCCCACCCTCCACCCTC	CCACCGCCGCCGCCA	+	AT1G28370	ERF
↑ 24 hpi ↑ 2 wpi	blue-turquoise	18	5	2.7e-61	105	188	55.8511	MP00185	-1	0.000466264	0.314262	0.0182331	15	TCCCCACCCTCCACCCTC	CCACCTCCACCGCCA	+	AT1G44830	ERF
↑ 24 hpi ↑ 2 wpi	blue-turquoise	18	5	2.7e-61	105	188	55.8511	MP00520	-4	0.00050655	0.341414	0.0186765	14	TCCCCACCCTCCACCCTC	CCGCCGCCGCCGCCA	+	AT5G18560	ERF
↑ 24 hpi ↑ 2 wpi	blue-turquoise	18	5	2.7e-61	105	188	55.8511	MP00163	-4	0.00050655	0.341414	0.0186765	14	TCCCCACCCTCCACCCTC	CCACCGCCGCCGCCA	-	AT1G28160	ERF
↑ 24 hpi ↑ 2 wpi	blue-turquoise	18	5	2.7e-61	105	188	55.8511	MP00211	-4	0.000557224	0.375569	0.0199742	14	TCCCCACCCTCCACCCTC	TCTCCGCCGCCTTCTCCGCCG	+	AT1G65620	LBD
↑ 24 hpi ↑ 2 wpi	blue-turquoise	18	5	2.7e-61	105	188	55.8511	MP00217	-1	0.000647773	0.436599	0.021454	15	TCCCCACCCTCCACCCTC	CCGCCGCCGCCGCCA	+	AT1G68550	ERF
↑ 24 hpi ↑ 2 wpi	blue-turquoise	18	5	2.7e-61	105	188	55.8511	MP00289	-1	0.000647773	0.436599	0.021454	15	TCCCCACCCTCCACCCTC	CCTCCGCCGCCGCCA	+	AT2G33710	ERF
↑ 24 hpi ↑ 2 wpi	blue-turquoise	18	5	2.7e-61	105	188	55.8511	MP00375	1	0.000648383	0.43701	0.021454	18	TCCCCACCCTCCACCCTC	CTCCAAAATCTCCACCAACCA	+	AT3G23250	MYB
↑ 24 hpi ↑ 2 wpi	blue-turquoise	18	6	4e-55	135	188	71.8085	MP00478	9	1.14045e-05	0.00768666	0.0152099	18	ATATATAAATAAATAAAT	AAAAAAGTAAAAAAAAAAAAAAAAAAAA	-	AT4G38000	Dof
↑ 24 hpi ↑ 2 wpi	blue-turquoise	18	6	4e-55	135	188	71.8085	MP00269	-1	3.43925e-05	0.0231805	0.0229341	15	ATATATAAATAAATAAAT	TTAAAAAATTTAAAA	-	AT2G20110	CPP
↑ 24 hpi ↑ 2 wpi	blue-turquoise	18	6	4e-55	135	188	71.8085	MP00223	0	0.000148056	0.0997899	0.0658193	18	ATATATAAATAAATAAAT	AAAAAAAAAAAAAAGAAAAAGTGAAAA	-	AT1G69570	Dof
↑ 24 hpi ↑ 2 wpi	blue-turquoise	18	6	4e-55	135	188	71.8085	MP00407	0	0.000420573	0.283466	0.111058	18	ATATATAAATAAATAAAT	AAAAAAAAAAAAAAAAGTAAA	-	AT3G55370	Dof
↑ 24 hpi ↑ 2 wpi	blue-turquoise	18	6	4e-55	135	188	71.8085	MP00076	4	0.000481018	0.324206	0.111058	17	ATATATAAATAAATAAAT	AAAAAAAAAAAAAAAAAAAAA	-	AT2G45660	MIKC_MADS
↑ 24 hpi ↑ 2 wpi	blue-turquoise	18	6	4e-55	135	188	71.8085	MP00199	2	0.000587218	0.395785	0.111058	18	ATATATAAATAAATAAAT	AAAAAGAAAAAGTAAAAAAAA	+	AT1G51700	Dof
↑ 24 hpi ↑ 2 wpi	blue-turquoise	18	6	4e-55	135	188	71.8085	MP00610	1	0.00060429	0.407292	0.111058	18	ATATATAAATAAATAAAT	AAAAAAAAAAAAAAGAGAAA	+	AT5G17430	AP2
↑ 24 hpi ↑ 2 wpi	blue-turquoise	18	7	3.9e-42	111	188	59.0426	MP00306	-9	7.02591e-05	0.0473547	0.0940554	7	AAAAATTATTTTTAAAAA	TTTTCAA	-	AT2G41835	C2H2
↑ 24 hpi ↑ 2 wpi	blue-turquoise	18	8	3.2e-31	81	188	43.0851	MP00223	2	8.03816e-10	5.41772e-07	1.05991e-06	18	AAAAAAAAAAAAGAAAAA	AAAAAAAAAAAAAAGAAAAAGTGAAAA	-	AT1G69570	Dof
↑ 24 hpi ↑ 2 wpi	blue-turquoise	18	8	3.2e-31	81	188	43.0851	MP00407	-2	6.58907e-08	4.44103e-05	4.34415e-05	16	AAAAAAAAAAAAGAAAAA	AAAAAAAAAAAAAAAAGTAAA	-	AT3G55370	Dof
↑ 24 hpi ↑ 2 wpi	blue-turquoise	18	8	3.2e-31	81	188	43.0851	MP00478	9	1.00147e-07	6.74993e-05	4.40178e-05	18	AAAAAAAAAAAAGAAAAA	AAAAAAGTAAAAAAAAAAAAAAAAAAAA	-	AT4G38000	Dof
↑ 24 hpi ↑ 2 wpi	blue-turquoise	18	8	3.2e-31	81	188	43.0851	MP00076	3	1.89426e-07	0.000127673	6.2444e-05	18	AAAAAAAAAAAAGAAAAA	AAAAAAAAAAAAAAAAAAAAA	-	AT2G45660	MIKC_MADS
↑ 24 hpi ↑ 2 wpi	blue-turquoise	18	8	3.2e-31	81	188	43.0851	MP00483	1	2.89739e-07	0.000195284	7.64094e-05	18	AAAAAAAAAAAAGAAAAA	AAAAAAGTAAAAAAAAAAAAA	+	AT5G02460	Dof
↑ 24 hpi ↑ 2 wpi	blue-turquoise	18	8	3.2e-31	81	188	43.0851	MP00610	1	4.73699e-07	0.000319273	0.000104103	18	AAAAAAAAAAAAGAAAAA	AAAAAAAAAAAAAAGAGAAA	+	AT5G17430	AP2
↑ 24 hpi ↑ 2 wpi	blue-turquoise	18	8	3.2e-31	81	188	43.0851	MP00192	-3	2.86354e-06	0.00193003	0.000539407	15	AAAAAAAAAAAAGAAAAA	AAAAAAAAAAAAAAA	+	AT1G49480	B3
↑ 24 hpi ↑ 2 wpi	blue-turquoise	18	8	3.2e-31	81	188	43.0851	MP00593	7	4.03202e-06	0.00271758	0.000664574	18	AAAAAAAAAAAAGAAAAA	AAAAAAAAAAAAGTAAAAAAAAAAAAAAA	-	AT5G66940	Dof
↑ 24 hpi ↑ 2 wpi	blue-turquoise	18	8	3.2e-31	81	188	43.0851	MP00281	1	4.91395e-06	0.003312	0.000719944	18	AAAAAAAAAAAAGAAAAA	AAAAAAGTAAAAAAAAAAAAA	-	AT2G28810	Dof
↑ 24 hpi ↑ 2 wpi	blue-turquoise	18	8	3.2e-31	81	188	43.0851	MP00569	1	1.11717e-05	0.00752971	0.00147309	18	AAAAAAAAAAAAGAAAAA	AAGCAAAAAATAAGCAAAA	+	AT5G60130	B3
↑ 24 hpi ↑ 2 wpi	blue-turquoise	18	8	3.2e-31	81	188	43.0851	MP00402	0	2.17813e-05	0.0146806	0.00261097	18	AAAAAAAAAAAAGAAAAA	AAAAAGTAAAAAAAAAAAAAA	-	AT3G50410	Dof
↑ 24 hpi ↑ 2 wpi	blue-turquoise	18	8	3.2e-31	81	188	43.0851	MP00580	-4	2.85782e-05	0.0192617	0.00314025	14	AAAAAAAAAAAAGAAAAA	AAAAAAAAGAAAAAGTAAAAA	+	AT5G62940	Dof
↑ 24 hpi ↑ 2 wpi	blue-turquoise	18	8	3.2e-31	81	188	43.0851	MP00392	-4	4.65006e-05	0.0313414	0.00458336	14	AAAAAAAAAAAAGAAAAA	AAAAAAAGCAAAAAGTAAA	-	AT3G45610	Dof
↑ 24 hpi ↑ 2 wpi	blue-turquoise	18	8	3.2e-31	81	188	43.0851	MP00166	-4	4.86633e-05	0.0327991	0.00458336	14	AAAAAAAAAAAAGAAAAA	AAAAAAAAGAAAAAGTGAAAA	+	AT1G29160	Dof
↑ 24 hpi ↑ 2 wpi	blue-turquoise	18	8	3.2e-31	81	188	43.0851	MP00199	1	0.000105333	0.0709945	0.00925944	18	AAAAAAAAAAAAGAAAAA	AAAAAGAAAAAGTAAAAAAAA	+	AT1G51700	Dof
↑ 24 hpi ↑ 2 wpi	blue-turquoise	18	8	3.2e-31	81	188	43.0851	MP00611	3	0.000116371	0.0784337	0.00959034	17	AAAAAAAAAAAAGAAAAA	AAGAAAAAGACAAAAAAAAA	+	AT2G01570	GRAS
↑ 24 hpi ↑ 2 wpi	blue-turquoise	18	8	3.2e-31	81	188	43.0851	MP00254	-3	0.000145748	0.0982343	0.0113049	15	AAAAAAAAAAAAGAAAAA	AAAAAAAGACAAAAA	+	AT2G01940	C2H2
↑ 24 hpi ↑ 2 wpi	blue-turquoise	18	8	3.2e-31	81	188	43.0851	MP00295	1	0.000180774	0.121842	0.0132426	14	AAAAAAAAAAAAGAAAAA	CAAAAAGTAAAAAAA	-	AT2G37590	Dof
↑ 24 hpi ↑ 2 wpi	blue-turquoise	18	8	3.2e-31	81	188	43.0851	MP00355	2	0.000208227	0.140345	0.0144509	18	AAAAAAAAAAAAGAAAAA	AGAAAAAGACAAAAAAAAAAA	-	AT3G13810	C2H2
↑ 24 hpi ↑ 2 wpi	blue-turquoise	18	8	3.2e-31	81	188	43.0851	MP00210	0	0.00028669	0.193229	0.0189014	18	AAAAAAAAAAAAGAAAAA	AAAAAAAAAAAAGTTAAAA	+	AT1G64620	Dof
↑ 24 hpi ↑ 2 wpi	blue-turquoise	18	8	3.2e-31	81	188	43.0851	MP00394	0	0.000323076	0.217753	0.020286	18	AAAAAAAAAAAAGAAAAA	AAAAAAGAAAAAGTGAAAA	+	AT3G47500	Dof
↑ 24 hpi ↑ 2 wpi	blue-turquoise	18	8	3.2e-31	81	188	43.0851	MP00079	0	0.000603409	0.406698	0.036166	18	AAAAAAAAAAAAGAAAAA	AATTTCCAAAAATAGAAAGAA	+	AT5G10140	MIKC_MADS
↑ 24 hpi ↑ 2 wpi	blue-turquoise	18	8	3.2e-31	81	188	43.0851	MP00445	0	0.000730718	0.492504	0.0418922	18	AAAAAAAAAAAAGAAAAA	AAAAAAAAAAGGCAAAAAA	+	AT4G21030	Dof
↑ 24 hpi ↑ 2 wpi	blue-turquoise	18	9	2.8e-19	81	188	43.0851	MP00302	0	1.14364e-05	0.00770813	0.00877795	18	GGCGATGGGGGATTGGGG	GGCGGTGGTGGTGGCGGTGGA	+	AT2G40340	ERF
↑ 24 hpi ↑ 2 wpi	blue-turquoise	18	9	2.8e-19	81	188	43.0851	MP00227	4	1.34259e-05	0.00904906	0.00877795	16	GGCGATGGGGGATTGGGG	TGGCGGTGGCGGCGGCGGTG	-	AT1G71450	ERF
↑ 24 hpi ↑ 2 wpi	blue-turquoise	18	9	2.8e-19	81	188	43.0851	MP00458	3	3.36216e-05	0.022661	0.0140145	17	GGCGATGGGGGATTGGGG	GGCGGTGGAGGCGGTGGTGG	+	AT4G28140	ERF
↑ 24 hpi ↑ 2 wpi	blue-turquoise	18	9	2.8e-19	81	188	43.0851	MP00156	6	5.23713e-05	0.0352982	0.0140145	14	GGCGATGGGGGATTGGGG	GTCGGTGGAGGTGGTGGTGG	-	AT1G21910	ERF
↑ 24 hpi ↑ 2 wpi	blue-turquoise	18	9	2.8e-19	81	188	43.0851	MP00346	1	5.89455e-05	0.0397293	0.0140145	18	GGCGATGGGGGATTGGGG	TGGTTATGTCGGTGGAGGTGG	+	AT3G11020	ERF
↑ 24 hpi ↑ 2 wpi	blue-turquoise	18	9	2.8e-19	81	188	43.0851	MP00211	4	6.43057e-05	0.043342	0.0140145	17	GGCGATGGGGGATTGGGG	CGGCGGAGAAGGCGGCGGAGA	-	AT1G65620	LBD
↑ 24 hpi ↑ 2 wpi	blue-turquoise	18	9	2.8e-19	81	188	43.0851	MP00215	5	9.39353e-05	0.0633124	0.0161445	18	GGCGATGGGGGATTGGGG	ATAGGCCCAAGAGAGGAGGTGGGGCCCACA	-	AT1G67260	TCP
↑ 24 hpi ↑ 2 wpi	blue-turquoise	18	9	2.8e-19	81	188	43.0851	MP00366	7	9.8772e-05	0.0665723	0.0161445	14	GGCGATGGGGGATTGGGG	TGGCGGCGGCGGAGGCGGTGG	-	AT3G20310	ERF
↑ 24 hpi ↑ 2 wpi	blue-turquoise	18	9	2.8e-19	81	188	43.0851	MP00246	0	0.00020873	0.140684	0.0269135	18	GGCGATGGGGGATTGGGG	GGTGGTGGTGGTGTCGGTGGA	+	AT1G77640	ERF
↑ 24 hpi ↑ 2 wpi	blue-turquoise	18	9	2.8e-19	81	188	43.0851	MP00526	1	0.000222134	0.149718	0.0269135	18	GGCGATGGGGGATTGGGG	CGGAGGTGGCGGCGGAGGA	+	AT5G25190	ERF
↑ 24 hpi ↑ 2 wpi	blue-turquoise	18	9	2.8e-19	81	188	43.0851	MP00138	5	0.000226404	0.152596	0.0269135	16	GGCGATGGGGGATTGGGG	TTGTCGGCGAAGGCGGCGGCG	-	AT1G12630	ERF
↑ 24 hpi ↑ 2 wpi	blue-turquoise	18	9	2.8e-19	81	188	43.0851	MP00124	9	0.000288302	0.194316	0.0314156	12	GGCGATGGGGGATTGGGG	GGCGGCGGCGGAGGCGGTGGA	-	AT1G03800	ERF
↑ 24 hpi ↑ 2 wpi	blue-turquoise	18	9	2.8e-19	81	188	43.0851	MP00463	0	0.000450592	0.303699	0.043252	18	GGCGATGGGGGATTGGGG	GGTGGTGGTTTTGTCGGTGG	-	AT4G31060	ERF
↑ 24 hpi ↑ 2 wpi	blue-turquoise	18	9	2.8e-19	81	188	43.0851	MP00456	1	0.000463078	0.312115	0.043252	18	GGCGATGGGGGATTGGGG	CGGCGGCGGCGGCGGCGGAGG	-	AT4G27950	ERF
↑ 24 hpi ↑ 2 wpi	blue-turquoise	18	9	2.8e-19	81	188	43.0851	MP00542	1	0.000584186	0.393742	0.050926	18	GGCGATGGGGGATTGGGG	CGGCGGCGGTGGCGGCGGCGG	+	AT5G44210	ERF
↑ 24 hpi ↑ 2 wpi	blue-turquoise	18	9	2.8e-19	81	188	43.0851	MP00509	0	0.000734756	0.495226	0.0600486	18	GGCGATGGGGGATTGGGG	GGCGGCGGTGGCGGCGGCGGA	-	AT5G13910	ERF
↑ 24 hpi ↑ 2 wpi	blue-turquoise	18	10	9.8e-14	81	188	43.0851	MP00223	7	1.06813e-08	7.19921e-06	1.40414e-05	18	TTTTTTTTTTTTTTTTCT	TTTTCACTTTTTCTTTTTTTTTTTTTT	+	AT1G69570	Dof
↑ 24 hpi ↑ 2 wpi	blue-turquoise	18	10	9.8e-14	81	188	43.0851	MP00483	3	1.76116e-07	0.000118702	0.000115759	18	TTTTTTTTTTTTTTTTCT	TTTTTTTTTTTTTACTTTTTT	-	AT5G02460	Dof
↑ 24 hpi ↑ 2 wpi	blue-turquoise	18	10	9.8e-14	81	188	43.0851	MP00076	1	3.30873e-07	0.000223009	0.000144986	18	TTTTTTTTTTTTTTTTCT	TTTTTTTTTTTTTTTTTTTTT	+	AT2G45660	MIKC_MADS
↑ 24 hpi ↑ 2 wpi	blue-turquoise	18	10	9.8e-14	81	188	43.0851	MP00593	5	1.15473e-06	0.000778287	0.000363113	18	TTTTTTTTTTTTTTTTCT	TTTTTTTTTTTTTTTACTTTTTTTTTTTT	+	AT5G66940	Dof
↑ 24 hpi ↑ 2 wpi	blue-turquoise	18	10	9.8e-14	81	188	43.0851	MP00407	5	1.53703e-06	0.00103596	0.000363113	16	TTTTTTTTTTTTTTTTCT	TTTACTTTTTTTTTTTTTTTT	+	AT3G55370	Dof
↑ 24 hpi ↑ 2 wpi	blue-turquoise	18	10	9.8e-14	81	188	43.0851	MP00281	3	1.6683e-06	0.00112443	0.000363113	18	TTTTTTTTTTTTTTTTCT	TTTTTTTTTTTTTACTTTTTT	+	AT2G28810	Dof
↑ 24 hpi ↑ 2 wpi	blue-turquoise	18	10	9.8e-14	81	188	43.0851	MP00478	3	1.93355e-06	0.00130321	0.000363113	18	TTTTTTTTTTTTTTTTCT	TTTTTTTTTTTTTTTTTTTTACTTTTTT	+	AT4G38000	Dof
↑ 24 hpi ↑ 2 wpi	blue-turquoise	18	10	9.8e-14	81	188	43.0851	MP00192	-2	2.62001e-06	0.00176589	0.000430524	15	TTTTTTTTTTTTTTTTCT	TTTTTTTTTTTTTTT	-	AT1G49480	B3
↑ 24 hpi ↑ 2 wpi	blue-turquoise	18	10	9.8e-14	81	188	43.0851	MP00569	0	3.61269e-06	0.00243496	0.000527683	18	TTTTTTTTTTTTTTTTCT	TTTTGCTTATTTTTTGCTT	-	AT5G60130	B3
↑ 24 hpi ↑ 2 wpi	blue-turquoise	18	10	9.8e-14	81	188	43.0851	MP00610	0	6.18451e-06	0.00416836	0.000764049	18	TTTTTTTTTTTTTTTTCT	TTTCTCTTTTTTTTTTTTTT	-	AT5G17430	AP2
↑ 24 hpi ↑ 2 wpi	blue-turquoise	18	10	9.8e-14	81	188	43.0851	MP00402	4	6.39336e-06	0.00430913	0.000764049	17	TTTTTTTTTTTTTTTTCT	TTTTTTTTTTTTTTACTTTTT	+	AT3G50410	Dof
↑ 24 hpi ↑ 2 wpi	blue-turquoise	18	10	9.8e-14	81	188	43.0851	MP00355	3	8.65716e-06	0.00583492	0.000948372	18	TTTTTTTTTTTTTTTTCT	TTTTTTTTTTTGTCTTTTTCT	+	AT3G13810	C2H2
↑ 24 hpi ↑ 2 wpi	blue-turquoise	18	10	9.8e-14	81	188	43.0851	MP00580	1	1.81014e-05	0.0122003	0.00183043	18	TTTTTTTTTTTTTTTTCT	TTTTTACTTTTTCTTTTTTTT	-	AT5G62940	Dof
↑ 24 hpi ↑ 2 wpi	blue-turquoise	18	10	9.8e-14	81	188	43.0851	MP00485	1	2.32779e-05	0.0156893	0.00218575	18	TTTTTTTTTTTTTTTTCT	TTTTTTTTTGTCGTTTTCTG	+	AT5G03150	C2H2
↑ 24 hpi ↑ 2 wpi	blue-turquoise	18	10	9.8e-14	81	188	43.0851	MP00142	1	4.37e-05	0.0294538	0.00359043	18	TTTTTTTTTTTTTTTTCT	TTTTTTTTTGTCGTTTTGTG	+	AT1G14580	C2H2
↑ 24 hpi ↑ 2 wpi	blue-turquoise	18	10	9.8e-14	81	188	43.0851	MP00611	1	4.37e-05	0.0294538	0.00359043	18	TTTTTTTTTTTTTTTTCT	TTTTTTTTTGTCTTTTTCTT	-	AT2G01570	GRAS
↑ 24 hpi ↑ 2 wpi	blue-turquoise	18	10	9.8e-14	81	188	43.0851	MP00199	4	4.85605e-05	0.0327298	0.00366066	17	TTTTTTTTTTTTTTTTCT	TTTTTTTTACTTTTTCTTTTT	-	AT1G51700	Dof
↑ 24 hpi ↑ 2 wpi	blue-turquoise	18	10	9.8e-14	81	188	43.0851	MP00125	1	5.01242e-05	0.0337837	0.00366066	18	TTTTTTTTTTTTTTTTCT	TTTTTTTTTGTCGTTTTCTG	-	AT1G03840	C2H2
↑ 24 hpi ↑ 2 wpi	blue-turquoise	18	10	9.8e-14	81	188	43.0851	MP00210	1	7.4842e-05	0.0504435	0.00517817	18	TTTTTTTTTTTTTTTTCT	TTTTAACTTTTTTTTTTTT	-	AT1G64620	Dof
↑ 24 hpi ↑ 2 wpi	blue-turquoise	18	10	9.8e-14	81	188	43.0851	MP00166	1	8.91856e-05	0.0601111	0.00586205	18	TTTTTTTTTTTTTTTTCT	TTTTCACTTTTTCTTTTTTTT	-	AT1G29160	Dof
↑ 24 hpi ↑ 2 wpi	blue-turquoise	18	10	9.8e-14	81	188	43.0851	MP00392	0	9.75586e-05	0.0657545	0.00610704	18	TTTTTTTTTTTTTTTTCT	TTTACTTTTTGCTTTTTTT	+	AT3G45610	Dof
↑ 24 hpi ↑ 2 wpi	blue-turquoise	18	10	9.8e-14	81	188	43.0851	MP00206	-1	0.000145965	0.0983806	0.00872191	17	TTTTTTTTTTTTTTTTCT	TTTTTTTGTCGTTTTGTG	-	AT1G55110	C2H2
↑ 24 hpi ↑ 2 wpi	blue-turquoise	18	10	9.8e-14	81	188	43.0851	MP00256	-2	0.000166941	0.112518	0.00954154	16	TTTTTTTTTTTTTTTTCT	TTTTTTGTCGTTTTGTG	-	AT2G02080	C2H2
↑ 24 hpi ↑ 2 wpi	blue-turquoise	18	10	9.8e-14	81	188	43.0851	MP00592	-2	0.000229871	0.154933	0.0125909	16	TTTTTTTTTTTTTTTTCT	TTTTTTGTCGTTTTCTT	-	AT5G66730	C2H2
↑ 24 hpi ↑ 2 wpi	blue-turquoise	18	10	9.8e-14	81	188	43.0851	MP00394	1	0.000288997	0.194784	0.0151963	18	TTTTTTTTTTTTTTTTCT	TTTTCACTTTTTCTTTTTT	-	AT3G47500	Dof
↑ 24 hpi ↑ 2 wpi	blue-turquoise	18	10	9.8e-14	81	188	43.0851	MP00295	-3	0.000522044	0.351858	0.0263948	15	TTTTTTTTTTTTTTTTCT	TTTTTTTACTTTTTG	+	AT2G37590	Dof
↑ 24 hpi ↑ 2 wpi	blue-turquoise	18	11	8.2e-09	54	188	28.7234	MP00458	-2	1.26354e-05	0.00851627	0.00986304	16	CCCATTCCACTCCCTCAC	CCACCACCGCCTCCACCGCC	-	AT4G28140	ERF
↑ 24 hpi ↑ 2 wpi	blue-turquoise	18	11	8.2e-09	54	188	28.7234	MP00156	-2	1.83122e-05	0.0123424	0.00986304	16	CCCATTCCACTCCCTCAC	CCACCACCACCTCCACCGAC	+	AT1G21910	ERF
↑ 24 hpi ↑ 2 wpi	blue-turquoise	18	11	8.2e-09	54	188	28.7234	MP00375	-3	2.25757e-05	0.0152161	0.00986304	15	CCCATTCCACTCCCTCAC	CTCCAAAATCTCCACCAACCA	+	AT3G23250	MYB
↑ 24 hpi ↑ 2 wpi	blue-turquoise	18	11	8.2e-09	54	188	28.7234	MP00366	-5	3.53961e-05	0.0238569	0.011598	13	CCCATTCCACTCCCTCAC	CCACCGCCTCCGCCGCCGCCA	+	AT3G20310	ERF
↑ 24 hpi ↑ 2 wpi	blue-turquoise	18	11	8.2e-09	54	188	28.7234	MP00227	-3	4.91256e-05	0.0331107	0.0128774	15	CCCATTCCACTCCCTCAC	CACCGCCGCCGCCACCGCCA	+	AT1G71450	ERF
↑ 24 hpi ↑ 2 wpi	blue-turquoise	18	11	8.2e-09	54	188	28.7234	MP00229	1	0.000118259	0.0797065	0.0258329	18	CCCATTCCACTCCCTCAC	CCTCCTCCTCCTCCTCCTC	+	AT1G72050	C2H2
↑ 24 hpi ↑ 2 wpi	blue-turquoise	18	11	8.2e-09	54	188	28.7234	MP00572	0	0.000248975	0.167809	0.0466174	18	CCCATTCCACTCCCTCAC	CGCCGCCGCCGCCGCCGCC	+	AT5G61600	ERF
↑ 24 hpi ↑ 2 wpi	blue-turquoise	18	11	8.2e-09	54	188	28.7234	MP00124	2	0.000340106	0.229232	0.05359	18	CCCATTCCACTCCCTCAC	TCCACCGCCTCCGCCGCCGCC	+	AT1G03800	ERF
↑ 24 hpi ↑ 2 wpi	blue-turquoise	18	11	8.2e-09	54	188	28.7234	MP00138	-3	0.00036799	0.248025	0.05359	15	CCCATTCCACTCCCTCAC	CGCCGCCGCCTTCGCCGACAA	+	AT1G12630	ERF
↑ 24 hpi ↑ 2 wpi	blue-turquoise	18	11	8.2e-09	54	188	28.7234	MP00215	12	0.000719208	0.484746	0.0922873	18	CCCATTCCACTCCCTCAC	TGTGGGCCCCACCTCCTCTCTTGGGCCTAT	+	AT1G67260	TCP
↑ 24 hpi ↑ 2 wpi	blue-turquoise	18	12	0.00066	96	188	51.0638	MP00223	8	3.02029e-05	0.0203568	0.0244157	18	TTTTAATTATTTTTAAAT	TTTTCACTTTTTCTTTTTTTTTTTTTT	+	AT1G69570	Dof
↑ 24 hpi ↑ 2 wpi	blue-turquoise	18	12	0.00066	96	188	51.0638	MP00269	0	3.70847e-05	0.0249951	0.0244157	15	TTTTAATTATTTTTAAAT	TTTTAAATTTTTTAA	+	AT2G20110	CPP
↑ 24 hpi ↑ 2 wpi	blue-turquoise	18	12	0.00066	96	188	51.0638	MP00407	6	6.17603e-05	0.0416264	0.0271076	15	TTTTAATTATTTTTAAAT	TTTACTTTTTTTTTTTTTTTT	+	AT3G55370	Dof
↑ 24 hpi ↑ 2 wpi	blue-turquoise	18	12	0.00066	96	188	51.0638	MP00569	0	0.000116802	0.0787243	0.0363984	18	TTTTAATTATTTTTAAAT	TTTTGCTTATTTTTTGCTT	-	AT5G60130	B3
↑ 24 hpi ↑ 2 wpi	blue-turquoise	18	12	0.00066	96	188	51.0638	MP00536	2	0.000138213	0.0931554	0.0363984	18	TTTTAATTATTTTTAAAT	AATCTTAATTAATTAATAAATT	+	AT5G39760	ZF-HD
↑ 24 hpi ↑ 2 wpi	blue-turquoise	18	12	0.00066	96	188	51.0638	MP00478	5	0.000203686	0.137285	0.0447007	18	TTTTAATTATTTTTAAAT	TTTTTTTTTTTTTTTTTTTTACTTTTTT	+	AT4G38000	Dof
↑ 24 hpi ↑ 2 wpi	blue-turquoise	18	12	0.00066	96	188	51.0638	MP00192	0	0.000329551	0.222117	0.0542421	15	TTTTAATTATTTTTAAAT	TTTTTTTTTTTTTTT	-	AT1G49480	B3
↑ 24 hpi ↑ 2 wpi	blue-turquoise	18	12	0.00066	96	188	51.0638	MP00387	-3	0.000329551	0.222117	0.0542421	15	TTTTAATTATTTTTAAAT	TAATTAATGATTAAA	-	AT3G28920	ZF-HD
↑ 24 hpi ↑ 2 wpi	blue-turquoise	18	12	0.00066	96	188	51.0638	MP00593	11	0.000464947	0.313374	0.0622276	18	TTTTAATTATTTTTAAAT	TTTTTTTTTTTTTTTACTTTTTTTTTTTT	+	AT5G66940	Dof
↑ 24 hpi ↑ 2 wpi	blue-turquoise	18	12	0.00066	96	188	51.0638	MP00049	1	0.000545686	0.367792	0.0622276	12	TTTTAATTATTTTTAAAT	AAATATATTATTA	-	AT2G36610	HD-ZIP
↑ 24 hpi ↑ 2 wpi	blue-turquoise	18	12	0.00066	96	188	51.0638	MP00210	0	0.000561178	0.378234	0.0622276	18	TTTTAATTATTTTTAAAT	TTTTAACTTTTTTTTTTTT	-	AT1G64620	Dof
↑ 24 hpi ↑ 2 wpi	blue-turquoise	18	12	0.00066	96	188	51.0638	MP00620	-5	0.000567101	0.382226	0.0622276	10	TTTTAATTATTTTTAAAT	ATTATGATTG	-	AT2G45190	YABBY
↑ 24 hpi ↑ 2 wpi	blue-turquoise	19	1	1.7e-164	159	188	84.5745	MP00076	0	1.7428e-12	1.17465e-09	2.3103e-09	19	CCTCTCTTTCTTTCTCTCT	TTTTTTTTTTTTTTTTTTTTT	+	AT2G45660	MIKC_MADS
↑ 24 hpi ↑ 2 wpi	blue-turquoise	19	1	1.7e-164	159	188	84.5745	MP00610	0	2.46575e-11	1.66191e-08	1.63433e-08	19	CCTCTCTTTCTTTCTCTCT	TTTCTCTTTTTTTTTTTTTT	-	AT5G17430	AP2
↑ 24 hpi ↑ 2 wpi	blue-turquoise	19	1	1.7e-164	159	188	84.5745	MP00611	2	1.34944e-09	9.09525e-07	5.96287e-07	18	CCTCTCTTTCTTTCTCTCT	TTTTTTTTTGTCTTTTTCTT	-	AT2G01570	GRAS
↑ 24 hpi ↑ 2 wpi	blue-turquoise	19	1	1.7e-164	159	188	84.5745	MP00478	0	2.82661e-07	0.000190513	9.36758e-05	19	CCTCTCTTTCTTTCTCTCT	TTTTTTTTTTTTTTTTTTTTACTTTTTT	+	AT4G38000	Dof
↑ 24 hpi ↑ 2 wpi	blue-turquoise	19	1	1.7e-164	159	188	84.5745	MP00402	0	3.71057e-07	0.000250093	9.83768e-05	19	CCTCTCTTTCTTTCTCTCT	TTTTTTTTTTTTTTACTTTTT	+	AT3G50410	Dof
↑ 24 hpi ↑ 2 wpi	blue-turquoise	19	1	1.7e-164	159	188	84.5745	MP00253	0	5.03806e-07	0.000339565	0.00011131	19	CCTCTCTTTCTTTCTCTCT	TCTCTCTCTCTCTCTCTCTCTCTC	-	AT2G01930	BBR-BPC
↑ 24 hpi ↑ 2 wpi	blue-turquoise	19	1	1.7e-164	159	188	84.5745	MP00675	1	9.39111e-07	0.000632961	0.000177845	19	CCTCTCTTTCTTTCTCTCT	CTCTCTCTCCCTGCCCCTGC	+	GRMZM2G017087	TALE
↑ 24 hpi ↑ 2 wpi	blue-turquoise	19	1	1.7e-164	159	188	84.5745	MP00483	-1	1.43059e-06	0.00096422	0.000237054	18	CCTCTCTTTCTTTCTCTCT	TTTTTTTTTTTTTACTTTTTT	-	AT5G02460	Dof
↑ 24 hpi ↑ 2 wpi	blue-turquoise	19	1	1.7e-164	159	188	84.5745	MP00281	-1	2.98369e-06	0.00201101	0.000439473	18	CCTCTCTTTCTTTCTCTCT	TTTTTTTTTTTTTACTTTTTT	+	AT2G28810	Dof
↑ 24 hpi ↑ 2 wpi	blue-turquoise	19	1	1.7e-164	159	188	84.5745	MP00593	1	3.46145e-06	0.00233302	0.000458859	19	CCTCTCTTTCTTTCTCTCT	TTTTTTTTTTTTTTTACTTTTTTTTTTTT	+	AT5G66940	Dof
↑ 24 hpi ↑ 2 wpi	blue-turquoise	19	1	1.7e-164	159	188	84.5745	MP00223	11	6.56514e-06	0.00442491	0.000791176	16	CCTCTCTTTCTTTCTCTCT	TTTTCACTTTTTCTTTTTTTTTTTTTT	+	AT1G69570	Dof
↑ 24 hpi ↑ 2 wpi	blue-turquoise	19	1	1.7e-164	159	188	84.5745	MP00407	1	7.87301e-06	0.00530641	0.000869724	19	CCTCTCTTTCTTTCTCTCT	TTTACTTTTTTTTTTTTTTTT	+	AT3G55370	Dof
↑ 24 hpi ↑ 2 wpi	blue-turquoise	19	1	1.7e-164	159	188	84.5745	MP00540	-1	8.57975e-06	0.00578275	0.000874889	18	CCTCTCTTTCTTTCTCTCT	CTCTCTCTCTCTCTCTCTCTC	+	AT5G42520	BBR-BPC
↑ 24 hpi ↑ 2 wpi	blue-turquoise	19	1	1.7e-164	159	188	84.5745	MP00166	3	4.10703e-05	0.0276814	0.00388886	18	CCTCTCTTTCTTTCTCTCT	TTTTCACTTTTTCTTTTTTTT	-	AT1G29160	Dof
↑ 24 hpi ↑ 2 wpi	blue-turquoise	19	1	1.7e-164	159	188	84.5745	MP00580	3	5.20007e-05	0.0350485	0.00459557	18	CCTCTCTTTCTTTCTCTCT	TTTTTACTTTTTCTTTTTTTT	-	AT5G62940	Dof
↑ 24 hpi ↑ 2 wpi	blue-turquoise	19	1	1.7e-164	159	188	84.5745	MP00199	0	7.6555e-05	0.051598	0.00634271	19	CCTCTCTTTCTTTCTCTCT	TTTTTTTTACTTTTTCTTTTT	-	AT1G51700	Dof
↑ 24 hpi ↑ 2 wpi	blue-turquoise	19	1	1.7e-164	159	188	84.5745	MP00392	1	0.00019715	0.132879	0.0153733	18	CCTCTCTTTCTTTCTCTCT	TTTACTTTTTGCTTTTTTT	+	AT3G45610	Dof
↑ 24 hpi ↑ 2 wpi	blue-turquoise	19	1	1.7e-164	159	188	84.5745	MP00673	-5	0.000279747	0.188549	0.0206022	12	CCTCTCTTTCTTTCTCTCT	TTTTCCTTTTCG	+	GRMZM2G011357	C2H2
↑ 24 hpi ↑ 2 wpi	blue-turquoise	19	1	1.7e-164	159	188	84.5745	MP00355	-2	0.000504891	0.340297	0.0352262	17	CCTCTCTTTCTTTCTCTCT	TTTTTTTTTTTGTCTTTTTCT	+	AT3G13810	C2H2
↑ 24 hpi ↑ 2 wpi	blue-turquoise	19	2	8.1e-167	145	188	77.1277	MP00076	3	6.27722e-13	4.23085e-10	8.25186e-10	18	AAAAAAAAAAAAGAAAAAA	AAAAAAAAAAAAAAAAAAAAA	-	AT2G45660	MIKC_MADS
↑ 24 hpi ↑ 2 wpi	blue-turquoise	19	2	8.1e-167	145	188	77.1277	MP00610	0	2.34662e-12	1.58162e-09	1.5424e-09	19	AAAAAAAAAAAAGAAAAAA	AAAAAAAAAAAAAAGAGAAA	+	AT5G17430	AP2
↑ 24 hpi ↑ 2 wpi	blue-turquoise	19	2	8.1e-167	145	188	77.1277	MP00223	2	6.32321e-11	4.26184e-08	2.77077e-08	19	AAAAAAAAAAAAGAAAAAA	AAAAAAAAAAAAAAGAAAAAGTGAAAA	-	AT1G69570	Dof
↑ 24 hpi ↑ 2 wpi	blue-turquoise	19	2	8.1e-167	145	188	77.1277	MP00483	1	9.46657e-10	6.38047e-07	3.11112e-07	19	AAAAAAAAAAAAGAAAAAA	AAAAAAGTAAAAAAAAAAAAA	+	AT5G02460	Dof
↑ 24 hpi ↑ 2 wpi	blue-turquoise	19	2	8.1e-167	145	188	77.1277	MP00478	8	3.00475e-09	2.0252e-06	7.89993e-07	19	AAAAAAAAAAAAGAAAAAA	AAAAAAGTAAAAAAAAAAAAAAAAAAAA	-	AT4G38000	Dof
↑ 24 hpi ↑ 2 wpi	blue-turquoise	19	2	8.1e-167	145	188	77.1277	MP00407	-2	1.66839e-08	1.1245e-05	3.65537e-06	17	AAAAAAAAAAAAGAAAAAA	AAAAAAAAAAAAAAAAGTAAA	-	AT3G55370	Dof
↑ 24 hpi ↑ 2 wpi	blue-turquoise	19	2	8.1e-167	145	188	77.1277	MP00593	7	6.64803e-08	4.48077e-05	1.24847e-05	19	AAAAAAAAAAAAGAAAAAA	AAAAAAAAAAAAGTAAAAAAAAAAAAAAA	-	AT5G66940	Dof
↑ 24 hpi ↑ 2 wpi	blue-turquoise	19	2	8.1e-167	145	188	77.1277	MP00192	-4	2.11996e-07	0.000142885	3.48355e-05	15	AAAAAAAAAAAAGAAAAAA	AAAAAAAAAAAAAAA	+	AT1G49480	B3
↑ 24 hpi ↑ 2 wpi	blue-turquoise	19	2	8.1e-167	145	188	77.1277	MP00166	2	2.51394e-07	0.00016944	3.67195e-05	19	AAAAAAAAAAAAGAAAAAA	AAAAAAAAGAAAAAGTGAAAA	+	AT1G29160	Dof
↑ 24 hpi ↑ 2 wpi	blue-turquoise	19	2	8.1e-167	145	188	77.1277	MP00611	0	2.99829e-07	0.000202084	3.94146e-05	19	AAAAAAAAAAAAGAAAAAA	AAGAAAAAGACAAAAAAAAA	+	AT2G01570	GRAS
↑ 24 hpi ↑ 2 wpi	blue-turquoise	19	2	8.1e-167	145	188	77.1277	MP00402	0	5.02186e-07	0.000338473	5.98901e-05	19	AAAAAAAAAAAAGAAAAAA	AAAAAGTAAAAAAAAAAAAAA	-	AT3G50410	Dof
↑ 24 hpi ↑ 2 wpi	blue-turquoise	19	2	8.1e-167	145	188	77.1277	MP00281	2	5.46703e-07	0.000368478	5.98901e-05	19	AAAAAAAAAAAAGAAAAAA	AAAAAAGTAAAAAAAAAAAAA	-	AT2G28810	Dof
↑ 24 hpi ↑ 2 wpi	blue-turquoise	19	2	8.1e-167	145	188	77.1277	MP00580	2	6.47271e-07	0.000436261	6.54527e-05	19	AAAAAAAAAAAAGAAAAAA	AAAAAAAAGAAAAAGTAAAAA	+	AT5G62940	Dof
↑ 24 hpi ↑ 2 wpi	blue-turquoise	19	2	8.1e-167	145	188	77.1277	MP00199	0	1.36153e-06	0.000917675	0.000127845	19	AAAAAAAAAAAAGAAAAAA	AAAAAGAAAAAGTAAAAAAAA	+	AT1G51700	Dof
↑ 24 hpi ↑ 2 wpi	blue-turquoise	19	2	8.1e-167	145	188	77.1277	MP00394	0	1.86697e-06	0.00125834	0.000163618	19	AAAAAAAAAAAAGAAAAAA	AAAAAAGAAAAAGTGAAAA	+	AT3G47500	Dof
↑ 24 hpi ↑ 2 wpi	blue-turquoise	19	2	8.1e-167	145	188	77.1277	MP00210	0	6.44376e-06	0.00434309	0.000529424	19	AAAAAAAAAAAAGAAAAAA	AAAAAAAAAAAAGTTAAAA	+	AT1G64620	Dof
↑ 24 hpi ↑ 2 wpi	blue-turquoise	19	2	8.1e-167	145	188	77.1277	MP00254	-5	2.04047e-05	0.0137527	0.00157785	14	AAAAAAAAAAAAGAAAAAA	AAAAAAAGACAAAAA	+	AT2G01940	C2H2
↑ 24 hpi ↑ 2 wpi	blue-turquoise	19	2	8.1e-167	145	188	77.1277	MP00392	-4	2.22759e-05	0.015014	0.00162685	15	AAAAAAAAAAAAGAAAAAA	AAAAAAAGCAAAAAGTAAA	-	AT3G45610	Dof
↑ 24 hpi ↑ 2 wpi	blue-turquoise	19	2	8.1e-167	145	188	77.1277	MP00355	2	2.97617e-05	0.0200594	0.00205915	19	AAAAAAAAAAAAGAAAAAA	AGAAAAAGACAAAAAAAAAAA	-	AT3G13810	C2H2
↑ 24 hpi ↑ 2 wpi	blue-turquoise	19	2	8.1e-167	145	188	77.1277	MP00080	-5	9.83385e-05	0.0662802	0.00625144	14	AAAAAAAAAAAAGAAAAAA	CCAAAAAAGGAAAA	+	AT5G20240	MIKC_MADS
↑ 24 hpi ↑ 2 wpi	blue-turquoise	19	2	8.1e-167	145	188	77.1277	MP00569	1	9.98654e-05	0.0673093	0.00625144	18	AAAAAAAAAAAAGAAAAAA	AAGCAAAAAATAAGCAAAA	+	AT5G60130	B3
↑ 24 hpi ↑ 2 wpi	blue-turquoise	19	2	8.1e-167	145	188	77.1277	MP00445	-2	0.000113835	0.076725	0.00680204	17	AAAAAAAAAAAAGAAAAAA	AAAAAAAAAAGGCAAAAAA	+	AT4G21030	Dof
↑ 24 hpi ↑ 2 wpi	blue-turquoise	19	2	8.1e-167	145	188	77.1277	MP00079	0	0.000378465	0.255085	0.0216313	19	AAAAAAAAAAAAGAAAAAA	AATTTCCAAAAATAGAAAGAA	+	AT5G10140	MIKC_MADS
↑ 24 hpi ↑ 2 wpi	blue-turquoise	19	2	8.1e-167	145	188	77.1277	MP00256	-4	0.000398468	0.268567	0.0218256	15	AAAAAAAAAAAAGAAAAAA	CACAAAACGACAAAAAA	+	AT2G02080	C2H2
↑ 24 hpi ↑ 2 wpi	blue-turquoise	19	2	8.1e-167	145	188	77.1277	MP00592	-4	0.000482093	0.324931	0.0253499	15	AAAAAAAAAAAAGAAAAAA	AAGAAAACGACAAAAAA	+	AT5G66730	C2H2
↑ 24 hpi ↑ 2 wpi	blue-turquoise	19	2	8.1e-167	145	188	77.1277	MP00295	1	0.000529623	0.356966	0.026778	14	AAAAAAAAAAAAGAAAAAA	CAAAAAGTAAAAAAA	-	AT2G37590	Dof
↑ 24 hpi ↑ 2 wpi	blue-turquoise	19	2	8.1e-167	145	188	77.1277	MP00206	-4	0.000662492	0.44652	0.0322553	15	AAAAAAAAAAAAGAAAAAA	CACAAAACGACAAAAAAA	+	AT1G55110	C2H2
↑ 24 hpi ↑ 2 wpi	blue-turquoise	19	3	3.4e-97	133	188	70.7447	MP00478	7	2.12624e-08	1.43309e-05	2.78869e-05	19	TTTTTTATTTTTTTATTTT	TTTTTTTTTTTTTTTTTTTTACTTTTTT	+	AT4G38000	Dof
↑ 24 hpi ↑ 2 wpi	blue-turquoise	19	3	3.4e-97	133	188	70.7447	MP00483	0	7.31862e-08	4.93275e-05	4.79939e-05	19	TTTTTTATTTTTTTATTTT	TTTTTTTTTTTTTACTTTTTT	-	AT5G02460	Dof
↑ 24 hpi ↑ 2 wpi	blue-turquoise	19	3	3.4e-97	133	188	70.7447	MP00281	0	3.73283e-07	0.000251593	0.000125817	19	TTTTTTATTTTTTTATTTT	TTTTTTTTTTTTTACTTTTTT	+	AT2G28810	Dof
↑ 24 hpi ↑ 2 wpi	blue-turquoise	19	3	3.4e-97	133	188	70.7447	MP00593	2	3.83716e-07	0.000258625	0.000125817	19	TTTTTTATTTTTTTATTTT	TTTTTTTTTTTTTTTACTTTTTTTTTTTT	+	AT5G66940	Dof
↑ 24 hpi ↑ 2 wpi	blue-turquoise	19	3	3.4e-97	133	188	70.7447	MP00223	6	2.25601e-06	0.00152055	0.000591778	19	TTTTTTATTTTTTTATTTT	TTTTCACTTTTTCTTTTTTTTTTTTTT	+	AT1G69570	Dof
↑ 24 hpi ↑ 2 wpi	blue-turquoise	19	3	3.4e-97	133	188	70.7447	MP00610	-1	4.17077e-06	0.0028111	0.000797322	18	TTTTTTATTTTTTTATTTT	TTTCTCTTTTTTTTTTTTTT	-	AT5G17430	AP2
↑ 24 hpi ↑ 2 wpi	blue-turquoise	19	3	3.4e-97	133	188	70.7447	MP00402	1	4.86336e-06	0.0032779	0.000797322	19	TTTTTTATTTTTTTATTTT	TTTTTTTTTTTTTTACTTTTT	+	AT3G50410	Dof
↑ 24 hpi ↑ 2 wpi	blue-turquoise	19	3	3.4e-97	133	188	70.7447	MP00407	-2	4.86336e-06	0.0032779	0.000797322	17	TTTTTTATTTTTTTATTTT	TTTACTTTTTTTTTTTTTTTT	+	AT3G55370	Dof
↑ 24 hpi ↑ 2 wpi	blue-turquoise	19	3	3.4e-97	133	188	70.7447	MP00192	0	6.76205e-06	0.00455762	0.000833627	15	TTTTTTATTTTTTTATTTT	TTTTTTTTTTTTTTT	-	AT1G49480	B3
↑ 24 hpi ↑ 2 wpi	blue-turquoise	19	3	3.4e-97	133	188	70.7447	MP00076	1	6.9916e-06	0.00471234	0.000833627	19	TTTTTTATTTTTTTATTTT	TTTTTTTTTTTTTTTTTTTTT	+	AT2G45660	MIKC_MADS
↑ 24 hpi ↑ 2 wpi	blue-turquoise	19	3	3.4e-97	133	188	70.7447	MP00199	2	6.9916e-06	0.00471234	0.000833627	19	TTTTTTATTTTTTTATTTT	TTTTTTTTACTTTTTCTTTTT	-	AT1G51700	Dof
↑ 24 hpi ↑ 2 wpi	blue-turquoise	19	3	3.4e-97	133	188	70.7447	MP00580	0	1.07184e-05	0.00722417	0.00117148	19	TTTTTTATTTTTTTATTTT	TTTTTACTTTTTCTTTTTTTT	-	AT5G62940	Dof
↑ 24 hpi ↑ 2 wpi	blue-turquoise	19	3	3.4e-97	133	188	70.7447	MP00210	0	1.99783e-05	0.0134654	0.00200713	19	TTTTTTATTTTTTTATTTT	TTTTAACTTTTTTTTTTTT	-	AT1G64620	Dof
↑ 24 hpi ↑ 2 wpi	blue-turquoise	19	3	3.4e-97	133	188	70.7447	MP00166	0	2.14248e-05	0.0144403	0.00200713	19	TTTTTTATTTTTTTATTTT	TTTTCACTTTTTCTTTTTTTT	-	AT1G29160	Dof
↑ 24 hpi ↑ 2 wpi	blue-turquoise	19	3	3.4e-97	133	188	70.7447	MP00394	0	4.18146e-05	0.0281831	0.00365615	19	TTTTTTATTTTTTTATTTT	TTTTCACTTTTTCTTTTTT	-	AT3G47500	Dof
↑ 24 hpi ↑ 2 wpi	blue-turquoise	19	3	3.4e-97	133	188	70.7447	MP00569	-2	4.46588e-05	0.0301	0.00366079	17	TTTTTTATTTTTTTATTTT	TTTTGCTTATTTTTTGCTT	-	AT5G60130	B3
↑ 24 hpi ↑ 2 wpi	blue-turquoise	19	3	3.4e-97	133	188	70.7447	MP00254	-1	0.000102728	0.0692388	0.00792553	15	TTTTTTATTTTTTTATTTT	TTTTTGTCTTTTTTT	-	AT2G01940	C2H2
↑ 24 hpi ↑ 2 wpi	blue-turquoise	19	3	3.4e-97	133	188	70.7447	MP00392	-2	0.000229547	0.154715	0.0167258	17	TTTTTTATTTTTTTATTTT	TTTACTTTTTGCTTTTTTT	+	AT3G45610	Dof
↑ 24 hpi ↑ 2 wpi	blue-turquoise	19	3	3.4e-97	133	188	70.7447	MP00256	0	0.000376066	0.253468	0.0259596	17	TTTTTTATTTTTTTATTTT	TTTTTTGTCGTTTTGTG	-	AT2G02080	C2H2
↑ 24 hpi ↑ 2 wpi	blue-turquoise	19	3	3.4e-97	133	188	70.7447	MP00295	-6	0.000426368	0.287372	0.0279603	13	TTTTTTATTTTTTTATTTT	TTTTTTTACTTTTTG	+	AT2G37590	Dof
↑ 24 hpi ↑ 2 wpi	blue-turquoise	19	3	3.4e-97	133	188	70.7447	MP00592	0	0.00050801	0.342399	0.030875	17	TTTTTTATTTTTTTATTTT	TTTTTTGTCGTTTTCTT	-	AT5G66730	C2H2
↑ 24 hpi ↑ 2 wpi	blue-turquoise	19	3	3.4e-97	133	188	70.7447	MP00370	-2	0.000517896	0.349062	0.030875	15	TTTTTTATTTTTTTATTTT	TTTAAATTTTAAAAT	-	AT3G22780	CPP
↑ 24 hpi ↑ 2 wpi	blue-turquoise	19	3	3.4e-97	133	188	70.7447	MP00315	-6	0.000659533	0.444525	0.036559	13	TTTTTTATTTTTTTATTTT	TTTTTTCCTTTTTTGGAAA	-	AT2G45650	MIKC_MADS
↑ 24 hpi ↑ 2 wpi	blue-turquoise	19	3	3.4e-97	133	188	70.7447	MP00269	0	0.000668988	0.450898	0.036559	15	TTTTTTATTTTTTTATTTT	TTTTAAATTTTTTAA	+	AT2G20110	CPP
↑ 24 hpi ↑ 2 wpi	blue-turquoise	19	3	3.4e-97	133	188	70.7447	MP00445	2	0.000738867	0.497997	0.0370705	17	TTTTTTATTTTTTTATTTT	TTTTTTGCCTTTTTTTTTT	-	AT4G21030	Dof
↑ 24 hpi ↑ 2 wpi	blue-turquoise	19	4	1.1e-71	147	188	78.1915	MP00478	9	1.18508e-05	0.00798741	0.0158288	19	ATAAAAATATTAATAAATA	AAAAAAGTAAAAAAAAAAAAAAAAAAAA	-	AT4G38000	Dof
↑ 24 hpi ↑ 2 wpi	blue-turquoise	19	4	1.1e-71	147	188	78.1915	MP00407	0	0.000189822	0.12794	0.0838066	19	ATAAAAATATTAATAAATA	AAAAAAAAAAAAAAAAGTAAA	-	AT3G55370	Dof
↑ 24 hpi ↑ 2 wpi	blue-turquoise	19	4	1.1e-71	147	188	78.1915	MP00281	1	0.000234149	0.157816	0.0838066	19	ATAAAAATATTAATAAATA	AAAAAAGTAAAAAAAAAAAAA	-	AT2G28810	Dof
↑ 24 hpi ↑ 2 wpi	blue-turquoise	19	4	1.1e-71	147	188	78.1915	MP00076	0	0.000250978	0.169159	0.0838066	19	ATAAAAATATTAATAAATA	AAAAAAAAAAAAAAAAAAAAA	-	AT2G45660	MIKC_MADS
↑ 24 hpi ↑ 2 wpi	blue-turquoise	19	4	1.1e-71	147	188	78.1915	MP00223	0	0.000346301	0.233407	0.0925093	19	ATAAAAATATTAATAAATA	AAAAAAAAAAAAAAGAAAAAGTGAAAA	-	AT1G69570	Dof
↑ 24 hpi ↑ 2 wpi	blue-turquoise	19	4	1.1e-71	147	188	78.1915	MP00483	1	0.000565361	0.381053	0.123158	19	ATAAAAATATTAATAAATA	AAAAAAGTAAAAAAAAAAAAA	+	AT5G02460	Dof
↑ 24 hpi ↑ 2 wpi	blue-turquoise	19	4	1.1e-71	147	188	78.1915	MP00593	3	0.000650415	0.43838	0.123158	19	ATAAAAATATTAATAAATA	AAAAAAAAAAAAGTAAAAAAAAAAAAAAA	-	AT5G66940	Dof
↑ 24 hpi ↑ 2 wpi	blue-turquoise	19	5	2.1e-75	131	188	69.6809	MP00675	-1	1.9957e-09	1.3451e-06	2.65489e-06	18	GGAAGGAGGGAGGAGAGAG	GCAGGGGCAGGGAGAGAGAG	-	GRMZM2G017087	TALE
↑ 24 hpi ↑ 2 wpi	blue-turquoise	19	5	2.1e-75	131	188	69.6809	MP00215	0	1.45257e-05	0.00979035	0.00966182	19	GGAAGGAGGGAGGAGAGAG	ATAGGCCCAAGAGAGGAGGTGGGGCCCACA	-	AT1G67260	TCP
↑ 24 hpi ↑ 2 wpi	blue-turquoise	19	5	2.1e-75	131	188	69.6809	MP00402	5	0.000106099	0.071511	0.0470481	16	GGAAGGAGGGAGGAGAGAG	AAAAAGTAAAAAAAAAAAAAA	-	AT3G50410	Dof
↑ 24 hpi ↑ 2 wpi	blue-turquoise	19	5	2.1e-75	131	188	69.6809	MP00610	-2	0.000360401	0.24291	0.112597	17	GGAAGGAGGGAGGAGAGAG	AAAAAAAAAAAAAAGAGAAA	+	AT5G17430	AP2
↑ 24 hpi ↑ 2 wpi	blue-turquoise	19	5	2.1e-75	131	188	69.6809	MP00076	-1	0.000477751	0.322004	0.112597	18	GGAAGGAGGGAGGAGAGAG	AAAAAAAAAAAAAAAAAAAAA	-	AT2G45660	MIKC_MADS
↑ 24 hpi ↑ 2 wpi	blue-turquoise	19	5	2.1e-75	131	188	69.6809	MP00229	1	0.000538222	0.362762	0.112597	18	GGAAGGAGGGAGGAGAGAG	GAGGAGGAGGAGGAGGAGG	-	AT1G72050	C2H2
↑ 24 hpi ↑ 2 wpi	blue-turquoise	19	5	2.1e-75	131	188	69.6809	MP00384	-2	0.000592478	0.39933	0.112597	17	GGAAGGAGGGAGGAGAGAG	AAAAAAGCATGTGGGACCCAC	+	AT3G27010	TCP
↑ 24 hpi ↑ 2 wpi	blue-turquoise	19	5	2.1e-75	131	188	69.6809	MP00138	5	0.000732824	0.493924	0.121826	16	GGAAGGAGGGAGGAGAGAG	TTGTCGGCGAAGGCGGCGGCG	-	AT1G12630	ERF
↑ 24 hpi ↑ 2 wpi	blue-turquoise	19	6	1.6e-65	114	188	60.6383	MP00227	0	7.60753e-08	5.12747e-05	9.87048e-05	19	CCCACCCAACACCCCCCCC	CACCGCCGCCGCCACCGCCA	+	AT1G71450	ERF
↑ 24 hpi ↑ 2 wpi	blue-turquoise	19	6	1.6e-65	114	188	60.6383	MP00302	2	1.22621e-06	0.000826462	0.000795477	19	CCCACCCAACACCCCCCCC	TCCACCGCCACCACCACCGCC	-	AT2G40340	ERF
↑ 24 hpi ↑ 2 wpi	blue-turquoise	19	6	1.6e-65	114	188	60.6383	MP00458	-2	4.56047e-06	0.00307376	0.00176633	17	CCCACCCAACACCCCCCCC	CCACCACCGCCTCCACCGCC	-	AT4G28140	ERF
↑ 24 hpi ↑ 2 wpi	blue-turquoise	19	6	1.6e-65	114	188	60.6383	MP00156	-2	5.44548e-06	0.00367025	0.00176633	17	CCCACCCAACACCCCCCCC	CCACCACCACCTCCACCGAC	+	AT1G21910	ERF
↑ 24 hpi ↑ 2 wpi	blue-turquoise	19	6	1.6e-65	114	188	60.6383	MP00542	1	1.06524e-05	0.00717969	0.00276421	19	CCCACCCAACACCCCCCCC	CCGCCGCCGCCACCGCCGCCG	-	AT5G44210	ERF
↑ 24 hpi ↑ 2 wpi	blue-turquoise	19	6	1.6e-65	114	188	60.6383	MP00211	-2	2.90158e-05	0.0195566	0.00553517	17	CCCACCCAACACCCCCCCC	TCTCCGCCGCCTTCTCCGCCG	+	AT1G65620	LBD
↑ 24 hpi ↑ 2 wpi	blue-turquoise	19	6	1.6e-65	114	188	60.6383	MP00366	1	3.14739e-05	0.0212134	0.00553517	19	CCCACCCAACACCCCCCCC	CCACCGCCTCCGCCGCCGCCA	+	AT3G20310	ERF
↑ 24 hpi ↑ 2 wpi	blue-turquoise	19	6	1.6e-65	114	188	60.6383	MP00509	2	3.41292e-05	0.0230031	0.00553517	19	CCCACCCAACACCCCCCCC	TCCGCCGCCGCCACCGCCGCC	+	AT5G13910	ERF
↑ 24 hpi ↑ 2 wpi	blue-turquoise	19	6	1.6e-65	114	188	60.6383	MP00246	2	5.09216e-05	0.0343211	0.00715051	19	CCCACCCAACACCCCCCCC	TCCACCGACACCACCACCACC	-	AT1G77640	ERF
↑ 24 hpi ↑ 2 wpi	blue-turquoise	19	6	1.6e-65	114	188	60.6383	MP00375	-3	5.51116e-05	0.0371452	0.00715051	16	CCCACCCAACACCCCCCCC	CTCCAAAATCTCCACCAACCA	+	AT3G23250	MYB
↑ 24 hpi ↑ 2 wpi	blue-turquoise	19	6	1.6e-65	114	188	60.6383	MP00584	0	7.80763e-05	0.0526234	0.00899033	19	CCCACCCAACACCCCCCCC	CGCCGCCGCCATTTCCGCC	-	AT5G64750	ERF
↑ 24 hpi ↑ 2 wpi	blue-turquoise	19	6	1.6e-65	114	188	60.6383	MP00158	-4	8.33127e-05	0.0561527	0.00899033	15	CCCACCCAACACCCCCCCC	TCCACCGCCACCGCC	-	AT1G22810	ERF
↑ 24 hpi ↑ 2 wpi	blue-turquoise	19	6	1.6e-65	114	188	60.6383	MP00215	9	9.00791e-05	0.0607133	0.00899033	19	CCCACCCAACACCCCCCCC	TGTGGGCCCCACCTCCTCTCTTGGGCCTAT	+	AT1G67260	TCP
↑ 24 hpi ↑ 2 wpi	blue-turquoise	19	6	1.6e-65	114	188	60.6383	MP00124	-4	0.000102595	0.0691489	0.00911847	15	CCCACCCAACACCCCCCCC	TCCACCGCCTCCGCCGCCGCC	+	AT1G03800	ERF
↑ 24 hpi ↑ 2 wpi	blue-turquoise	19	6	1.6e-65	114	188	60.6383	MP00377	-6	0.000110266	0.0743194	0.00911847	13	CCCACCCAACACCCCCCCC	CATCATCATCACCAT	-	AT3G24050	GATA
↑ 24 hpi ↑ 2 wpi	blue-turquoise	19	6	1.6e-65	114	188	60.6383	MP00463	1	0.000113943	0.0767974	0.00911847	19	CCCACCCAACACCCCCCCC	CCACCGACAAAACCACCACC	+	AT4G31060	ERF
↑ 24 hpi ↑ 2 wpi	blue-turquoise	19	6	1.6e-65	114	188	60.6383	MP00456	1	0.000119475	0.080526	0.00911847	19	CCCACCCAACACCCCCCCC	CCTCCGCCGCCGCCGCCGCCG	+	AT4G27950	ERF
↑ 24 hpi ↑ 2 wpi	blue-turquoise	19	6	1.6e-65	114	188	60.6383	MP00527	2	0.000149808	0.100971	0.0107983	19	CCCACCCAACACCCCCCCC	TCCGCCGCCGCCGCCGCCGCC	+	AT5G25390	ERF
↑ 24 hpi ↑ 2 wpi	blue-turquoise	19	6	1.6e-65	114	188	60.6383	MP00526	-1	0.000169916	0.114523	0.0112841	18	CCCACCCAACACCCCCCCC	TCCTCCGCCGCCACCTCCG	-	AT5G25190	ERF
↑ 24 hpi ↑ 2 wpi	blue-turquoise	19	6	1.6e-65	114	188	60.6383	MP00204	1	0.000173941	0.117237	0.0112841	19	CCCACCCAACACCCCCCCC	CCTCCGCCGCCATTTCCGCCG	-	AT1G53910	ERF
↑ 24 hpi ↑ 2 wpi	blue-turquoise	19	6	1.6e-65	114	188	60.6383	MP00572	0	0.000197806	0.133321	0.0122212	19	CCCACCCAACACCCCCCCC	CGCCGCCGCCGCCGCCGCC	+	AT5G61600	ERF
↑ 24 hpi ↑ 2 wpi	blue-turquoise	19	6	1.6e-65	114	188	60.6383	MP00138	-3	0.000217151	0.14636	0.0128066	16	CCCACCCAACACCCCCCCC	CGCCGCCGCCTTCGCCGACAA	+	AT1G12630	ERF
↑ 24 hpi ↑ 2 wpi	blue-turquoise	19	6	1.6e-65	114	188	60.6383	MP00581	-1	0.000251407	0.169449	0.0141822	18	CCCACCCAACACCCCCCCC	TCCGCCGCCGCCTCCGCCGCC	+	AT5G63090	LBD
↑ 24 hpi ↑ 2 wpi	blue-turquoise	19	6	1.6e-65	114	188	60.6383	MP00229	0	0.000287774	0.193959	0.0144697	19	CCCACCCAACACCCCCCCC	CCTCCTCCTCCTCCTCCTC	+	AT1G72050	C2H2
↑ 24 hpi ↑ 2 wpi	blue-turquoise	19	6	1.6e-65	114	188	60.6383	MP00350	0	0.000290738	0.195957	0.0144697	19	CCCACCCAACACCCCCCCC	TCCACCTAACATTACCACTAC	-	AT3G12720	MYB
↑ 24 hpi ↑ 2 wpi	blue-turquoise	19	6	1.6e-65	114	188	60.6383	MP00134	0	0.000296463	0.199816	0.0144697	15	CCCACCCAACACCCCCCCC	TCCACCTACCACCAC	+	AT1G09540	MYB
↑ 24 hpi ↑ 2 wpi	blue-turquoise	19	6	1.6e-65	114	188	60.6383	MP00548	1	0.000312522	0.21064	0.0144697	19	CCCACCCAACACCCCCCCC	CCGCCGCCTCCGCCGCCGCCA	+	AT5G47220	ERF
↑ 24 hpi ↑ 2 wpi	blue-turquoise	19	6	1.6e-65	114	188	60.6383	MP00249	3	0.000312522	0.21064	0.0144697	18	CCCACCCAACACCCCCCCC	CAACTACTCCACCAACCCCCA	+	AT1G79180	MYB
↑ 24 hpi ↑ 2 wpi	blue-turquoise	19	6	1.6e-65	114	188	60.6383	MP00185	-5	0.000323416	0.217983	0.0144697	14	CCCACCCAACACCCCCCCC	CCACCTCCACCGCCA	+	AT1G44830	ERF
↑ 24 hpi ↑ 2 wpi	blue-turquoise	19	6	1.6e-65	114	188	60.6383	MP00395	0	0.000555054	0.374106	0.0239598	19	CCCACCCAACACCCCCCCC	ATTTCCCAACTACCTTCTA	-	AT3G47600	MYB
↑ 24 hpi ↑ 2 wpi	blue-turquoise	19	6	1.6e-65	114	188	60.6383	MP00374	10	0.000572466	0.385842	0.0239598	18	CCCACCCAACACCCCCCCC	CCGCCTCCGCCGCCACCACCGCCGCCGC	+	AT3G23240	ERF
↑ 24 hpi ↑ 2 wpi	blue-turquoise	19	6	1.6e-65	114	188	60.6383	MP00579	1	0.000602213	0.405891	0.0244171	17	CCCACCCAACACCCCCCCC	CAACTACCAACTACCTTA	-	AT5G62470	MYB
↑ 24 hpi ↑ 2 wpi	blue-turquoise	19	6	1.6e-65	114	188	60.6383	MP00585	-5	0.00063816	0.43012	0.0250905	14	CCCACCCAACACCCCCCCC	CCACCGCCGCCGCCA	+	AT5G65130	ERF
↑ 24 hpi ↑ 2 wpi	blue-turquoise	19	6	1.6e-65	114	188	60.6383	MP00148	3	0.000672347	0.453162	0.0256572	19	CCCACCCAACACCCCCCCC	CAACATCATCAACAACATCACC	+	AT1G18960	MYB_related
↑ 24 hpi ↑ 2 wpi	blue-turquoise	19	6	1.6e-65	114	188	60.6383	MP00401	-5	0.00069335	0.467318	0.0257027	14	CCCACCCAACACCCCCCCC	CCACCTCCACCGACA	+	AT3G50260	ERF
↑ 24 hpi ↑ 2 wpi	blue-turquoise	19	8	5.6e-30	102	188	54.2553	MP00407	0	1.02141e-09	6.8843e-07	1.34477e-06	19	AAAAAAAAAAAAAAAAAGA	AAAAAAAAAAAAAAAAGTAAA	-	AT3G55370	Dof
↑ 24 hpi ↑ 2 wpi	blue-turquoise	19	8	5.6e-30	102	188	54.2553	MP00223	4	1.25387e-08	8.45107e-06	8.25411e-06	19	AAAAAAAAAAAAAAAAAGA	AAAAAAAAAAAAAAGAAAAAGTGAAAA	-	AT1G69570	Dof
↑ 24 hpi ↑ 2 wpi	blue-turquoise	19	8	5.6e-30	102	188	54.2553	MP00192	-1	2.19079e-08	1.47659e-05	9.61453e-06	15	AAAAAAAAAAAAAAAAAGA	AAAAAAAAAAAAAAA	+	AT1G49480	B3
↑ 24 hpi ↑ 2 wpi	blue-turquoise	19	8	5.6e-30	102	188	54.2553	MP00076	0	7.22677e-08	4.87084e-05	2.36365e-05	19	AAAAAAAAAAAAAAAAAGA	AAAAAAAAAAAAAAAAAAAAA	-	AT2G45660	MIKC_MADS
↑ 24 hpi ↑ 2 wpi	blue-turquoise	19	8	5.6e-30	102	188	54.2553	MP00610	0	8.97645e-08	6.05013e-05	2.36365e-05	19	AAAAAAAAAAAAAAAAAGA	AAAAAAAAAAAAAAGAGAAA	+	AT5G17430	AP2
↑ 24 hpi ↑ 2 wpi	blue-turquoise	19	8	5.6e-30	102	188	54.2553	MP00478	8	1.26588e-07	8.53206e-05	2.77773e-05	19	AAAAAAAAAAAAAAAAAGA	AAAAAAGTAAAAAAAAAAAAAAAAAAAA	-	AT4G38000	Dof
↑ 24 hpi ↑ 2 wpi	blue-turquoise	19	8	5.6e-30	102	188	54.2553	MP00483	0	1.24755e-06	0.000840847	0.000234643	19	AAAAAAAAAAAAAAAAAGA	AAAAAAGTAAAAAAAAAAAAA	+	AT5G02460	Dof
↑ 24 hpi ↑ 2 wpi	blue-turquoise	19	8	5.6e-30	102	188	54.2553	MP00611	-1	2.62204e-06	0.00176725	0.000431516	18	AAAAAAAAAAAAAAAAAGA	AAGAAAAAGACAAAAAAAAA	+	AT2G01570	GRAS
↑ 24 hpi ↑ 2 wpi	blue-turquoise	19	8	5.6e-30	102	188	54.2553	MP00593	5	6.36896e-06	0.00429268	0.000931696	19	AAAAAAAAAAAAAAAAAGA	AAAAAAAAAAAAGTAAAAAAAAAAAAAAA	-	AT5G66940	Dof
↑ 24 hpi ↑ 2 wpi	blue-turquoise	19	8	5.6e-30	102	188	54.2553	MP00281	0	9.22555e-06	0.00621802	0.0010147	19	AAAAAAAAAAAAAAAAAGA	AAAAAAGTAAAAAAAAAAAAA	-	AT2G28810	Dof
↑ 24 hpi ↑ 2 wpi	blue-turquoise	19	8	5.6e-30	102	188	54.2553	MP00580	-1	9.92574e-06	0.00668995	0.0010147	18	AAAAAAAAAAAAAAAAAGA	AAAAAAAAGAAAAAGTAAAAA	+	AT5G62940	Dof
↑ 24 hpi ↑ 2 wpi	blue-turquoise	19	8	5.6e-30	102	188	54.2553	MP00254	-2	1.00172e-05	0.00675158	0.0010147	15	AAAAAAAAAAAAAAAAAGA	AAAAAAAGACAAAAA	+	AT2G01940	C2H2
↑ 24 hpi ↑ 2 wpi	blue-turquoise	19	8	5.6e-30	102	188	54.2553	MP00392	-1	1.00192e-05	0.00675297	0.0010147	18	AAAAAAAAAAAAAAAAAGA	AAAAAAAGCAAAAAGTAAA	-	AT3G45610	Dof
↑ 24 hpi ↑ 2 wpi	blue-turquoise	19	8	5.6e-30	102	188	54.2553	MP00166	-1	1.23419e-05	0.00831842	0.00116065	18	AAAAAAAAAAAAAAAAAGA	AAAAAAAAGAAAAAGTGAAAA	+	AT1G29160	Dof
↑ 24 hpi ↑ 2 wpi	blue-turquoise	19	8	5.6e-30	102	188	54.2553	MP00402	0	1.42524e-05	0.00960609	0.00125096	19	AAAAAAAAAAAAAAAAAGA	AAAAAGTAAAAAAAAAAAAAA	-	AT3G50410	Dof
↑ 24 hpi ↑ 2 wpi	blue-turquoise	19	8	5.6e-30	102	188	54.2553	MP00199	0	1.89472e-05	0.0127704	0.0015591	19	AAAAAAAAAAAAAAAAAGA	AAAAAGAAAAAGTAAAAAAAA	+	AT1G51700	Dof
↑ 24 hpi ↑ 2 wpi	blue-turquoise	19	8	5.6e-30	102	188	54.2553	MP00355	0	5.68567e-05	0.0383214	0.00440333	19	AAAAAAAAAAAAAAAAAGA	AGAAAAAGACAAAAAAAAAAA	-	AT3G13810	C2H2
↑ 24 hpi ↑ 2 wpi	blue-turquoise	19	8	5.6e-30	102	188	54.2553	MP00485	0	6.22358e-05	0.0419469	0.00455215	19	AAAAAAAAAAAAAAAAAGA	CAGAAAACGACAAAAAAAAA	-	AT5G03150	C2H2
↑ 24 hpi ↑ 2 wpi	blue-turquoise	19	8	5.6e-30	102	188	54.2553	MP00125	-1	7.58795e-05	0.0511428	0.00525798	18	AAAAAAAAAAAAAAAAAGA	CAGAAAACGACAAAAAAAAA	+	AT1G03840	C2H2
↑ 24 hpi ↑ 2 wpi	blue-turquoise	19	8	5.6e-30	102	188	54.2553	MP00592	-1	0.000107909	0.0727308	0.00710357	17	AAAAAAAAAAAAAAAAAGA	AAGAAAACGACAAAAAA	+	AT5G66730	C2H2
↑ 24 hpi ↑ 2 wpi	blue-turquoise	19	8	5.6e-30	102	188	54.2553	MP00206	-1	0.000127613	0.086011	0.00800061	18	AAAAAAAAAAAAAAAAAGA	CACAAAACGACAAAAAAA	+	AT1G55110	C2H2
↑ 24 hpi ↑ 2 wpi	blue-turquoise	19	8	5.6e-30	102	188	54.2553	MP00256	-1	0.000149436	0.10072	0.00894295	17	AAAAAAAAAAAAAAAAAGA	CACAAAACGACAAAAAA	+	AT2G02080	C2H2
↑ 24 hpi ↑ 2 wpi	blue-turquoise	19	8	5.6e-30	102	188	54.2553	MP00142	0	0.000164258	0.11071	0.00940259	19	AAAAAAAAAAAAAAAAAGA	CACAAAACGACAAAAAAAAA	-	AT1G14580	C2H2
↑ 24 hpi ↑ 2 wpi	blue-turquoise	19	8	5.6e-30	102	188	54.2553	MP00210	1	0.000196742	0.132604	0.0107928	18	AAAAAAAAAAAAAAAAAGA	AAAAAAAAAAAAGTTAAAA	+	AT1G64620	Dof
↑ 24 hpi ↑ 2 wpi	blue-turquoise	19	8	5.6e-30	102	188	54.2553	MP00394	-3	0.000237106	0.15981	0.0120065	16	AAAAAAAAAAAAAAAAAGA	AAAAAAGAAAAAGTGAAAA	+	AT3G47500	Dof
↑ 24 hpi ↑ 2 wpi	blue-turquoise	19	8	5.6e-30	102	188	54.2553	MP00569	3	0.000237106	0.15981	0.0120065	16	AAAAAAAAAAAAAAAAAGA	AAGCAAAAAATAAGCAAAA	+	AT5G60130	B3
↑ 24 hpi ↑ 2 wpi	blue-turquoise	19	8	5.6e-30	102	188	54.2553	MP00445	0	0.00032222	0.217176	0.0157122	19	AAAAAAAAAAAAAAAAAGA	AAAAAAAAAAGGCAAAAAA	+	AT4G21030	Dof
↑ 24 hpi ↑ 2 wpi	blue-turquoise	19	8	5.6e-30	102	188	54.2553	MP00079	2	0.000647701	0.436551	0.0304554	19	AAAAAAAAAAAAAAAAAGA	AATTTCCAAAAATAGAAAGAA	+	AT5G10140	MIKC_MADS
↑ 24 hpi ↑ 2 wpi	blue-turquoise	19	8	5.6e-30	102	188	54.2553	MP00295	0	0.000678959	0.457618	0.0308243	15	AAAAAAAAAAAAAAAAAGA	CAAAAAGTAAAAAAA	-	AT2G37590	Dof
↑ 24 hpi ↑ 2 wpi	blue-turquoise	19	8	5.6e-30	102	188	54.2553	MP00255	-1	0.000737759	0.49725	0.0323774	16	AAAAAAAAAAAAAAAAAGA	CACAAAACGACAAAAA	-	AT2G02070	C2H2
↑ 24 hpi ↑ 2 wpi	blue-turquoise	19	9	3.2e-12	80	188	42.5532	MP00076	3	3.75027e-05	0.0252768	0.049534	18	TTTTTTTTGTTGGGTTTGG	TTTTTTTTTTTTTTTTTTTTT	+	AT2G45660	MIKC_MADS
↑ 24 hpi ↑ 2 wpi	blue-turquoise	19	9	3.2e-12	80	188	42.5532	MP00611	1	0.000153797	0.103659	0.0670228	19	TTTTTTTTGTTGGGTTTGG	TTTTTTTTTGTCTTTTTCTT	-	AT2G01570	GRAS
↑ 24 hpi ↑ 2 wpi	blue-turquoise	19	9	3.2e-12	80	188	42.5532	MP00478	2	0.000219772	0.148126	0.0670228	19	TTTTTTTTGTTGGGTTTGG	TTTTTTTTTTTTTTTTTTTTACTTTTTT	+	AT4G38000	Dof
↑ 24 hpi ↑ 2 wpi	blue-turquoise	19	9	3.2e-12	80	188	42.5532	MP00192	0	0.000294425	0.198442	0.0670228	15	TTTTTTTTGTTGGGTTTGG	TTTTTTTTTTTTTTT	-	AT1G49480	B3
↑ 24 hpi ↑ 2 wpi	blue-turquoise	19	9	3.2e-12	80	188	42.5532	MP00148	2	0.000315623	0.21273	0.0670228	19	TTTTTTTTGTTGGGTTTGG	GGTGATGTTGTTGATGATGTTG	-	AT1G18960	MYB_related
↑ 24 hpi ↑ 2 wpi	blue-turquoise	19	9	3.2e-12	80	188	42.5532	MP00579	0	0.000344064	0.231899	0.0670228	18	TTTTTTTTGTTGGGTTTGG	TAAGGTAGTTGGTAGTTG	+	AT5G62470	MYB
↑ 24 hpi ↑ 2 wpi	blue-turquoise	19	9	3.2e-12	80	188	42.5532	MP00223	11	0.000355205	0.239408	0.0670228	16	TTTTTTTTGTTGGGTTTGG	TTTTCACTTTTTCTTTTTTTTTTTTTT	+	AT1G69570	Dof
↑ 24 hpi ↑ 2 wpi	blue-turquoise	19	9	3.2e-12	80	188	42.5532	MP00355	1	0.000629414	0.424225	0.102344	19	TTTTTTTTGTTGGGTTTGG	TTTTTTTTTTTGTCTTTTTCT	+	AT3G13810	C2H2
↑ 24 hpi ↑ 2 wpi	blue-turquoise	19	9	3.2e-12	80	188	42.5532	MP00350	-2	0.000733422	0.494327	0.102344	17	TTTTTTTTGTTGGGTTTGG	GTAGTGGTAATGTTAGGTGGA	+	AT3G12720	MYB
↑ 24 hpi ↑ 2 wpi	blue-turquoise	19	10	2.4e-06	54	188	28.7234	MP00374	12	9.14851e-05	0.061661	0.0714399	16	CCGCCGCCTGCCCTCTCCC	CCGCCTCCGCCGCCACCACCGCCGCCGC	+	AT3G23240	ERF
↑ 24 hpi ↑ 2 wpi	blue-turquoise	19	10	2.4e-06	54	188	28.7234	MP00458	-4	0.000158376	0.106745	0.0714399	15	CCGCCGCCTGCCCTCTCCC	CCACCACCGCCTCCACCGCC	-	AT4G28140	ERF
↑ 24 hpi ↑ 2 wpi	blue-turquoise	19	10	2.4e-06	54	188	28.7234	MP00215	8	0.000160578	0.10823	0.0714399	19	CCGCCGCCTGCCCTCTCCC	TGTGGGCCCCACCTCCTCTCTTGGGCCTAT	+	AT1G67260	TCP
↑ 24 hpi ↑ 2 wpi	blue-turquoise	19	10	2.4e-06	54	188	28.7234	MP00227	2	0.000272653	0.183768	0.0909758	18	CCGCCGCCTGCCCTCTCCC	CACCGCCGCCGCCACCGCCA	+	AT1G71450	ERF
↑ 24 hpi ↑ 2 wpi	blue-turquoise	19	10	2.4e-06	54	188	28.7234	MP00302	1	0.000520054	0.350517	0.138821	19	CCGCCGCCTGCCCTCTCCC	TCCACCGCCACCACCACCGCC	-	AT2G40340	ERF
↑ 24 hpi ↑ 2 wpi	blue-turquoise	19	10	2.4e-06	54	188	28.7234	MP00581	1	0.000647835	0.436641	0.144108	19	CCGCCGCCTGCCCTCTCCC	TCCGCCGCCGCCTCCGCCGCC	+	AT5G63090	LBD
↑ 24 hpi ↑ 2 wpi	blue-turquoise	19	11	2.9e-13	102	188	54.2553	MP00269	-1	4.77278e-06	0.00321685	0.00624318	15	ATTTTAATTATTTTTAAAT	TTTTAAATTTTTTAA	+	AT2G20110	CPP
↑ 24 hpi ↑ 2 wpi	blue-turquoise	19	11	2.9e-13	102	188	54.2553	MP00223	7	4.98323e-05	0.0335869	0.0308467	19	ATTTTAATTATTTTTAAAT	TTTTCACTTTTTCTTTTTTTTTTTTTT	+	AT1G69570	Dof
↑ 24 hpi ↑ 2 wpi	blue-turquoise	19	11	2.9e-13	102	188	54.2553	MP00407	5	9.5542e-05	0.0643953	0.0308467	16	ATTTTAATTATTTTTAAAT	TTTACTTTTTTTTTTTTTTTT	+	AT3G55370	Dof
↑ 24 hpi ↑ 2 wpi	blue-turquoise	19	11	2.9e-13	102	188	54.2553	MP00536	1	0.000103598	0.0698252	0.0308467	19	ATTTTAATTATTTTTAAAT	AATCTTAATTAATTAATAAATT	+	AT5G39760	ZF-HD
↑ 24 hpi ↑ 2 wpi	blue-turquoise	19	11	2.9e-13	102	188	54.2553	MP00478	1	0.000117908	0.0794701	0.0308467	19	ATTTTAATTATTTTTAAAT	TTTTTTTTTTTTTTTTTTTTACTTTTTT	+	AT4G38000	Dof
↑ 24 hpi ↑ 2 wpi	blue-turquoise	19	11	2.9e-13	102	188	54.2553	MP00569	-1	0.00020859	0.14059	0.0454755	18	ATTTTAATTATTTTTAAAT	TTTTGCTTATTTTTTGCTT	-	AT5G60130	B3
↑ 24 hpi ↑ 2 wpi	blue-turquoise	19	11	2.9e-13	102	188	54.2553	MP00210	0	0.000428488	0.288801	0.0744912	19	ATTTTAATTATTTTTAAAT	TTTTAACTTTTTTTTTTTT	-	AT1G64620	Dof
↑ 24 hpi ↑ 2 wpi	blue-turquoise	19	11	2.9e-13	102	188	54.2553	MP00593	9	0.000513248	0.345929	0.0744912	19	ATTTTAATTATTTTTAAAT	TTTTTTTTTTTTTTTACTTTTTTTTTTTT	+	AT5G66940	Dof
↑ 24 hpi ↑ 2 wpi	blue-turquoise	19	11	2.9e-13	102	188	54.2553	MP00268	0	0.000549762	0.37054	0.0744912	15	ATTTTAATTATTTTTAAAT	TAATTAATTACATTT	-	AT2G18350	ZF-HD
↑ 24 hpi ↑ 2 wpi	blue-turquoise	19	11	2.9e-13	102	188	54.2553	MP00192	-1	0.000673486	0.453929	0.0744912	15	ATTTTAATTATTTTTAAAT	TTTTTTTTTTTTTTT	-	AT1G49480	B3
↑ 24 hpi ↑ 2 wpi	blue-turquoise	19	11	2.9e-13	102	188	54.2553	MP00199	0	0.000683363	0.460587	0.0744912	19	ATTTTAATTATTTTTAAAT	TTTTTTTTACTTTTTCTTTTT	-	AT1G51700	Dof
↑ 24 hpi ↑ 2 wpi	blue-turquoise	19	12	7.3e-09	90	188	47.8723	MP00611	-2	4.78796e-07	0.000322709	0.000630657	17	CCCACCTTTTTCTCTCTCT	TTTTTTTTTGTCTTTTTCTT	-	AT2G01570	GRAS
↑ 24 hpi ↑ 2 wpi	blue-turquoise	19	12	7.3e-09	90	188	47.8723	MP00076	2	3.58595e-06	0.00241693	0.00236166	19	CCCACCTTTTTCTCTCTCT	TTTTTTTTTTTTTTTTTTTTT	+	AT2G45660	MIKC_MADS
↑ 24 hpi ↑ 2 wpi	blue-turquoise	19	12	7.3e-09	90	188	47.8723	MP00355	0	1.68182e-05	0.0113355	0.00573602	19	CCCACCTTTTTCTCTCTCT	TTTTTTTTTTTGTCTTTTTCT	+	AT3G13810	C2H2
↑ 24 hpi ↑ 2 wpi	blue-turquoise	19	12	7.3e-09	90	188	47.8723	MP00393	-4	1.74192e-05	0.0117405	0.00573602	15	CCCACCTTTTTCTCTCTCT	TCATTTTCACTCTCC	+	AT3G46070	C2H2
↑ 24 hpi ↑ 2 wpi	blue-turquoise	19	12	7.3e-09	90	188	47.8723	MP00610	0	3.2752e-05	0.0220749	0.00798735	19	CCCACCTTTTTCTCTCTCT	TTTCTCTTTTTTTTTTTTTT	-	AT5G17430	AP2
↑ 24 hpi ↑ 2 wpi	blue-turquoise	19	12	7.3e-09	90	188	47.8723	MP00199	-2	3.63841e-05	0.0245229	0.00798735	17	CCCACCTTTTTCTCTCTCT	TTTTTTTTACTTTTTCTTTTT	-	AT1G51700	Dof
↑ 24 hpi ↑ 2 wpi	blue-turquoise	19	12	7.3e-09	90	188	47.8723	MP00478	1	0.000164889	0.111135	0.0310268	19	CCCACCTTTTTCTCTCTCT	TTTTTTTTTTTTTTTTTTTTACTTTTTT	+	AT4G38000	Dof
↑ 24 hpi ↑ 2 wpi	blue-turquoise	19	12	7.3e-09	90	188	47.8723	MP00402	2	0.000196523	0.132456	0.0310503	19	CCCACCTTTTTCTCTCTCT	TTTTTTTTTTTTTTACTTTTT	+	AT3G50410	Dof
↑ 24 hpi ↑ 2 wpi	blue-turquoise	19	12	7.3e-09	90	188	47.8723	MP00483	3	0.000212161	0.142996	0.0310503	18	CCCACCTTTTTCTCTCTCT	TTTTTTTTTTTTTACTTTTTT	-	AT5G02460	Dof
↑ 24 hpi ↑ 2 wpi	blue-turquoise	19	12	7.3e-09	90	188	47.8723	MP00593	5	0.000241808	0.162979	0.0318503	19	CCCACCTTTTTCTCTCTCT	TTTTTTTTTTTTTTTACTTTTTTTTTTTT	+	AT5G66940	Dof
↑ 24 hpi ↑ 2 wpi	blue-turquoise	19	12	7.3e-09	90	188	47.8723	MP00301	-1	0.000358805	0.241835	0.0429644	15	CCCACCTTTTTCTCTCTCT	TTAAAATATTCTTTT	+	AT2G40260	G2-like
↑ 24 hpi ↑ 2 wpi	blue-turquoise	19	12	7.3e-09	90	188	47.8723	MP00580	1	0.000416516	0.280732	0.0457186	19	CCCACCTTTTTCTCTCTCT	TTTTTACTTTTTCTTTTTTTT	-	AT5G62940	Dof
↑ 24 hpi ↑ 2 wpi	blue-turquoise	19	12	7.3e-09	90	188	47.8723	MP00281	1	0.000599249	0.403894	0.0607165	19	CCCACCTTTTTCTCTCTCT	TTTTTTTTTTTTTACTTTTTT	+	AT2G28810	Dof
↑ 24 hpi ↑ 2 wpi	blue-turquoise	19	13	1.1e-10	60	188	31.9149	MP00227	-1	4.47519e-06	0.00301628	0.00577665	18	TTGGCAATGGGGGTGGCGG	TGGCGGTGGCGGCGGCGGTG	-	AT1G71450	ERF
↑ 24 hpi ↑ 2 wpi	blue-turquoise	19	13	1.1e-10	60	188	31.9149	MP00346	-1	1.00337e-05	0.00676268	0.0064758	18	TTGGCAATGGGGGTGGCGG	TGGTTATGTCGGTGGAGGTGG	+	AT3G11020	ERF
↑ 24 hpi ↑ 2 wpi	blue-turquoise	19	13	1.1e-10	60	188	31.9149	MP00302	-2	2.26181e-05	0.0152446	0.00973194	17	TTGGCAATGGGGGTGGCGG	GGCGGTGGTGGTGGCGGTGGA	+	AT2G40340	ERF
↑ 24 hpi ↑ 2 wpi	blue-turquoise	19	13	1.1e-10	60	188	31.9149	MP00526	-1	7.74615e-05	0.052209	0.0163905	18	TTGGCAATGGGGGTGGCGG	CGGAGGTGGCGGCGGAGGA	+	AT5G25190	ERF
↑ 24 hpi ↑ 2 wpi	blue-turquoise	19	13	1.1e-10	60	188	31.9149	MP00542	2	9.63395e-05	0.0649328	0.0163905	19	TTGGCAATGGGGGTGGCGG	CGGCGGCGGTGGCGGCGGCGG	+	AT5G44210	ERF
↑ 24 hpi ↑ 2 wpi	blue-turquoise	19	13	1.1e-10	60	188	31.9149	MP00456	-1	9.63395e-05	0.0649328	0.0163905	18	TTGGCAATGGGGGTGGCGG	CGGCGGCGGCGGCGGCGGAGG	-	AT4G27950	ERF
↑ 24 hpi ↑ 2 wpi	blue-turquoise	19	13	1.1e-10	60	188	31.9149	MP00215	2	0.000106409	0.0717195	0.0163905	19	TTGGCAATGGGGGTGGCGG	ATAGGCCCAAGAGAGGAGGTGGGGCCCACA	-	AT1G67260	TCP
↑ 24 hpi ↑ 2 wpi	blue-turquoise	19	13	1.1e-10	60	188	31.9149	MP00204	2	0.000113446	0.0764629	0.0163905	19	TTGGCAATGGGGGTGGCGG	CGGCGGAAATGGCGGCGGAGG	+	AT1G53910	ERF
↑ 24 hpi ↑ 2 wpi	blue-turquoise	19	13	1.1e-10	60	188	31.9149	MP00458	-2	0.000118071	0.0795797	0.0163905	17	TTGGCAATGGGGGTGGCGG	GGCGGTGGAGGCGGTGGTGG	+	AT4G28140	ERF
↑ 24 hpi ↑ 2 wpi	blue-turquoise	19	13	1.1e-10	60	188	31.9149	MP00374	0	0.000126978	0.0855829	0.0163905	19	TTGGCAATGGGGGTGGCGG	GCGGCGGCGGTGGTGGCGGCGGAGGCGG	-	AT3G23240	ERF
↑ 24 hpi ↑ 2 wpi	blue-turquoise	19	13	1.1e-10	60	188	31.9149	MP00366	2	0.000144581	0.0974475	0.0169661	19	TTGGCAATGGGGGTGGCGG	TGGCGGCGGCGGAGGCGGTGG	-	AT3G20310	ERF
↑ 24 hpi ↑ 2 wpi	blue-turquoise	19	13	1.1e-10	60	188	31.9149	MP00509	1	0.000198795	0.133988	0.021384	19	TTGGCAATGGGGGTGGCGG	GGCGGCGGTGGCGGCGGCGGA	-	AT5G13910	ERF
↑ 24 hpi ↑ 2 wpi	blue-turquoise	19	13	1.1e-10	60	188	31.9149	MP00240	-1	0.000279432	0.188337	0.0259189	15	TTGGCAATGGGGGTGGCGG	TGGCGGTGGAGGTGG	-	AT1G75490	ERF
↑ 24 hpi ↑ 2 wpi	blue-turquoise	19	13	1.1e-10	60	188	31.9149	MP00584	1	0.000283518	0.191091	0.0259189	18	TTGGCAATGGGGGTGGCGG	GGCGGAAATGGCGGCGGCG	+	AT5G64750	ERF
↑ 24 hpi ↑ 2 wpi	blue-turquoise	19	13	1.1e-10	60	188	31.9149	MP00185	-1	0.0003046	0.205301	0.0259189	15	TTGGCAATGGGGGTGGCGG	TGGCGGTGGAGGTGG	-	AT1G44830	ERF
↑ 24 hpi ↑ 2 wpi	blue-turquoise	19	13	1.1e-10	60	188	31.9149	MP00156	-2	0.000330526	0.222775	0.0259189	17	TTGGCAATGGGGGTGGCGG	GTCGGTGGAGGTGGTGGTGG	-	AT1G21910	ERF
↑ 24 hpi ↑ 2 wpi	blue-turquoise	19	13	1.1e-10	60	188	31.9149	MP00401	-1	0.00036143	0.243604	0.0259189	15	TTGGCAATGGGGGTGGCGG	TGTCGGTGGAGGTGG	-	AT3G50260	ERF
↑ 24 hpi ↑ 2 wpi	blue-turquoise	19	13	1.1e-10	60	188	31.9149	MP00585	-1	0.00036143	0.243604	0.0259189	15	TTGGCAATGGGGGTGGCGG	TGGCGGCGGCGGTGG	-	AT5G65130	ERF
↑ 24 hpi ↑ 2 wpi	blue-turquoise	19	13	1.1e-10	60	188	31.9149	MP00124	1	0.000463996	0.312733	0.0299466	19	TTGGCAATGGGGGTGGCGG	GGCGGCGGCGGAGGCGGTGGA	-	AT1G03800	ERF
↑ 24 hpi ↑ 2 wpi	blue-turquoise	19	13	1.1e-10	60	188	31.9149	MP00230	-1	0.000463996	0.312733	0.0299466	18	TTGGCAATGGGGGTGGCGG	CGGAAATGGCGGCGGCGGTGG	-	AT1G72360	ERF
↑ 24 hpi ↑ 2 wpi	blue-turquoise	19	13	1.1e-10	60	188	31.9149	MP00581	1	0.000538977	0.363271	0.0322605	19	TTGGCAATGGGGGTGGCGG	GGCGGCGGAGGCGGCGGCGGA	-	AT5G63090	LBD
↑ 24 hpi ↑ 2 wpi	blue-turquoise	19	13	1.1e-10	60	188	31.9149	MP00158	-2	0.000549831	0.370586	0.0322605	15	TTGGCAATGGGGGTGGCGG	GGCGGTGGCGGTGGA	+	AT1G22810	ERF
↑ 24 hpi ↑ 2 wpi	blue-turquoise	19	13	1.1e-10	60	188	31.9149	MP00548	2	0.000580614	0.391333	0.0325855	19	TTGGCAATGGGGGTGGCGG	TGGCGGCGGCGGAGGCGGCGG	-	AT5G47220	ERF
↑ 24 hpi ↑ 2 wpi	blue-turquoise	19	13	1.1e-10	60	188	31.9149	MP00211	2	0.000673133	0.453691	0.0362038	19	TTGGCAATGGGGGTGGCGG	CGGCGGAGAAGGCGGCGGAGA	-	AT1G65620	LBD
↑ 24 hpi ↑ 2 wpi	blue-turquoise	20	1	6.8e-170	136	188	72.3404	MP00076	2	1.51874e-15	1.02363e-12	1.99803e-12	19	AAAAAAAAAAAAAGAGAAAA	AAAAAAAAAAAAAAAAAAAAA	-	AT2G45660	MIKC_MADS
↑ 24 hpi ↑ 2 wpi	blue-turquoise	20	1	6.8e-170	136	188	72.3404	MP00610	-1	2.01826e-14	1.36031e-11	1.32759e-11	19	AAAAAAAAAAAAAGAGAAAA	AAAAAAAAAAAAAAGAGAAA	+	AT5G17430	AP2
↑ 24 hpi ↑ 2 wpi	blue-turquoise	20	1	6.8e-170	136	188	72.3404	MP00223	0	1.55937e-10	1.05102e-07	6.83826e-08	20	AAAAAAAAAAAAAGAGAAAA	AAAAAAAAAAAAAAGAAAAAGTGAAAA	-	AT1G69570	Dof
↑ 24 hpi ↑ 2 wpi	blue-turquoise	20	1	6.8e-170	136	188	72.3404	MP00483	0	3.31266e-10	2.23273e-07	1.08951e-07	20	AAAAAAAAAAAAAGAGAAAA	AAAAAAGTAAAAAAAAAAAAA	+	AT5G02460	Dof
↑ 24 hpi ↑ 2 wpi	blue-turquoise	20	1	6.8e-170	136	188	72.3404	MP00478	8	1.32651e-09	8.9407e-07	3.49026e-07	20	AAAAAAAAAAAAAGAGAAAA	AAAAAAGTAAAAAAAAAAAAAAAAAAAA	-	AT4G38000	Dof
↑ 24 hpi ↑ 2 wpi	blue-turquoise	20	1	6.8e-170	136	188	72.3404	MP00407	1	2.02488e-09	1.36477e-06	4.43982e-07	20	AAAAAAAAAAAAAGAGAAAA	AAAAAAAAAAAAAAAAGTAAA	-	AT3G55370	Dof
↑ 24 hpi ↑ 2 wpi	blue-turquoise	20	1	6.8e-170	136	188	72.3404	MP00166	1	3.9295e-08	2.64848e-05	6.56889e-06	20	AAAAAAAAAAAAAGAGAAAA	AAAAAAAAGAAAAAGTGAAAA	+	AT1G29160	Dof
↑ 24 hpi ↑ 2 wpi	blue-turquoise	20	1	6.8e-170	136	188	72.3404	MP00611	-1	3.99453e-08	2.69231e-05	6.56889e-06	19	AAAAAAAAAAAAAGAGAAAA	AAGAAAAAGACAAAAAAAAA	+	AT2G01570	GRAS
↑ 24 hpi ↑ 2 wpi	blue-turquoise	20	1	6.8e-170	136	188	72.3404	MP00593	6	5.27523e-08	3.55551e-05	7.71109e-06	20	AAAAAAAAAAAAAGAGAAAA	AAAAAAAAAAAAGTAAAAAAAAAAAAAAA	-	AT5G66940	Dof
↑ 24 hpi ↑ 2 wpi	blue-turquoise	20	1	6.8e-170	136	188	72.3404	MP00192	-5	8.01385e-08	5.40134e-05	1.05428e-05	15	AAAAAAAAAAAAAGAGAAAA	AAAAAAAAAAAAAAA	+	AT1G49480	B3
↑ 24 hpi ↑ 2 wpi	blue-turquoise	20	1	6.8e-170	136	188	72.3404	MP00281	1	1.32509e-07	8.93109e-05	1.58478e-05	20	AAAAAAAAAAAAAGAGAAAA	AAAAAAGTAAAAAAAAAAAAA	-	AT2G28810	Dof
↑ 24 hpi ↑ 2 wpi	blue-turquoise	20	1	6.8e-170	136	188	72.3404	MP00580	1	1.45114e-07	9.78068e-05	1.59091e-05	20	AAAAAAAAAAAAAGAGAAAA	AAAAAAAAGAAAAAGTAAAAA	+	AT5G62940	Dof
↑ 24 hpi ↑ 2 wpi	blue-turquoise	20	1	6.8e-170	136	188	72.3404	MP00402	0	7.63178e-07	0.000514382	7.72323e-05	20	AAAAAAAAAAAAAGAGAAAA	AAAAAGTAAAAAAAAAAAAAA	-	AT3G50410	Dof
↑ 24 hpi ↑ 2 wpi	blue-turquoise	20	1	6.8e-170	136	188	72.3404	MP00394	-1	8.31082e-07	0.000560149	7.80967e-05	19	AAAAAAAAAAAAAGAGAAAA	AAAAAAGAAAAAGTGAAAA	+	AT3G47500	Dof
↑ 24 hpi ↑ 2 wpi	blue-turquoise	20	1	6.8e-170	136	188	72.3404	MP00199	-1	9.80991e-07	0.000661188	8.6038e-05	19	AAAAAAAAAAAAAGAGAAAA	AAAAAGAAAAAGTAAAAAAAA	+	AT1G51700	Dof
↑ 24 hpi ↑ 2 wpi	blue-turquoise	20	1	6.8e-170	136	188	72.3404	MP00355	1	6.62154e-06	0.00446292	0.000532109	20	AAAAAAAAAAAAAGAGAAAA	AGAAAAAGACAAAAAAAAAAA	-	AT3G13810	C2H2
↑ 24 hpi ↑ 2 wpi	blue-turquoise	20	1	6.8e-170	136	188	72.3404	MP00210	-1	6.87595e-06	0.00463439	0.000532109	19	AAAAAAAAAAAAAGAGAAAA	AAAAAAAAAAAAGTTAAAA	+	AT1G64620	Dof
↑ 24 hpi ↑ 2 wpi	blue-turquoise	20	1	6.8e-170	136	188	72.3404	MP00569	0	1.36268e-05	0.00918445	0.000995949	19	AAAAAAAAAAAAAGAGAAAA	AAGCAAAAAATAAGCAAAA	+	AT5G60130	B3
↑ 24 hpi ↑ 2 wpi	blue-turquoise	20	1	6.8e-170	136	188	72.3404	MP00392	-1	1.83343e-05	0.0123573	0.00126949	19	AAAAAAAAAAAAAGAGAAAA	AAAAAAAGCAAAAAGTAAA	-	AT3G45610	Dof
↑ 24 hpi ↑ 2 wpi	blue-turquoise	20	1	6.8e-170	136	188	72.3404	MP00080	-6	5.4663e-05	0.0368429	0.00359567	14	AAAAAAAAAAAAAGAGAAAA	CCAAAAAAGGAAAA	+	AT5G20240	MIKC_MADS
↑ 24 hpi ↑ 2 wpi	blue-turquoise	20	1	6.8e-170	136	188	72.3404	MP00254	-4	5.92531e-05	0.0399366	0.003712	15	AAAAAAAAAAAAAGAGAAAA	AAAAAAAGACAAAAA	+	AT2G01940	C2H2
↑ 24 hpi ↑ 2 wpi	blue-turquoise	20	1	6.8e-170	136	188	72.3404	MP00445	-1	7.08589e-05	0.0477589	0.00423729	19	AAAAAAAAAAAAAGAGAAAA	AAAAAAAAAAGGCAAAAAA	+	AT4G21030	Dof
↑ 24 hpi ↑ 2 wpi	blue-turquoise	20	1	6.8e-170	136	188	72.3404	MP00485	-1	0.0003943	0.265759	0.0225536	19	AAAAAAAAAAAAAGAGAAAA	CAGAAAACGACAAAAAAAAA	-	AT5G03150	C2H2
↑ 24 hpi ↑ 2 wpi	blue-turquoise	20	1	6.8e-170	136	188	72.3404	MP00079	-1	0.000547541	0.369042	0.0295042	19	AAAAAAAAAAAAAGAGAAAA	AATTTCCAAAAATAGAAAGAA	+	AT5G10140	MIKC_MADS
↑ 24 hpi ↑ 2 wpi	blue-turquoise	20	1	6.8e-170	136	188	72.3404	MP00253	1	0.000595634	0.401457	0.0295042	20	AAAAAAAAAAAAAGAGAAAA	GAGAGAGAGAGAGAGAGAGAGAGA	+	AT2G01930	BBR-BPC
↑ 24 hpi ↑ 2 wpi	blue-turquoise	20	1	6.8e-170	136	188	72.3404	MP00142	1	0.000605524	0.408123	0.0295042	19	AAAAAAAAAAAAAGAGAAAA	CACAAAACGACAAAAAAAAA	-	AT1G14580	C2H2
↑ 24 hpi ↑ 2 wpi	blue-turquoise	20	1	6.8e-170	136	188	72.3404	MP00125	2	0.000605524	0.408123	0.0295042	18	AAAAAAAAAAAAAGAGAAAA	CAGAAAACGACAAAAAAAAA	+	AT1G03840	C2H2
↑ 24 hpi ↑ 2 wpi	blue-turquoise	20	1	6.8e-170	136	188	72.3404	MP00295	0	0.000679882	0.45824	0.0319442	15	AAAAAAAAAAAAAGAGAAAA	CAAAAAGTAAAAAAA	-	AT2G37590	Dof
↑ 24 hpi ↑ 2 wpi	blue-turquoise	20	2	1.7e-167	159	188	84.5745	MP00076	1	1.94747e-13	1.31259e-10	2.57966e-10	20	TTCTCTCTTTCTTTTTCTCT	TTTTTTTTTTTTTTTTTTTTT	+	AT2G45660	MIKC_MADS
↑ 24 hpi ↑ 2 wpi	blue-turquoise	20	2	1.7e-167	159	188	84.5745	MP00610	-1	1.90892e-12	1.28661e-09	1.2643e-09	19	TTCTCTCTTTCTTTTTCTCT	TTTCTCTTTTTTTTTTTTTT	-	AT5G17430	AP2
↑ 24 hpi ↑ 2 wpi	blue-turquoise	20	2	1.7e-167	159	188	84.5745	MP00611	1	3.44605e-11	2.32264e-08	1.52157e-08	19	TTCTCTCTTTCTTTTTCTCT	TTTTTTTTTGTCTTTTTCTT	-	AT2G01570	GRAS
↑ 24 hpi ↑ 2 wpi	blue-turquoise	20	2	1.7e-167	159	188	84.5745	MP00478	0	6.37884e-08	4.29934e-05	2.11239e-05	20	TTCTCTCTTTCTTTTTCTCT	TTTTTTTTTTTTTTTTTTTTACTTTTTT	+	AT4G38000	Dof
↑ 24 hpi ↑ 2 wpi	blue-turquoise	20	2	1.7e-167	159	188	84.5745	MP00407	0	1.65737e-07	0.000111707	4.39077e-05	20	TTCTCTCTTTCTTTTTCTCT	TTTACTTTTTTTTTTTTTTTT	+	AT3G55370	Dof
↑ 24 hpi ↑ 2 wpi	blue-turquoise	20	2	1.7e-167	159	188	84.5745	MP00402	1	3.33242e-07	0.000224605	7.35699e-05	20	TTCTCTCTTTCTTTTTCTCT	TTTTTTTTTTTTTTACTTTTT	+	AT3G50410	Dof
↑ 24 hpi ↑ 2 wpi	blue-turquoise	20	2	1.7e-167	159	188	84.5745	MP00483	0	5.42016e-07	0.000365319	0.000102567	20	TTCTCTCTTTCTTTTTCTCT	TTTTTTTTTTTTTACTTTTTT	-	AT5G02460	Dof
↑ 24 hpi ↑ 2 wpi	blue-turquoise	20	2	1.7e-167	159	188	84.5745	MP00223	2	8.06864e-07	0.000543826	0.000133599	20	TTCTCTCTTTCTTTTTCTCT	TTTTCACTTTTTCTTTTTTTTTTTTTT	+	AT1G69570	Dof
↑ 24 hpi ↑ 2 wpi	blue-turquoise	20	2	1.7e-167	159	188	84.5745	MP00675	0	1.36475e-06	0.000919844	0.000188402	20	TTCTCTCTTTCTTTTTCTCT	CTCTCTCTCCCTGCCCCTGC	+	GRMZM2G017087	TALE
↑ 24 hpi ↑ 2 wpi	blue-turquoise	20	2	1.7e-167	159	188	84.5745	MP00281	0	1.5257e-06	0.00102832	0.000188402	20	TTCTCTCTTTCTTTTTCTCT	TTTTTTTTTTTTTACTTTTTT	+	AT2G28810	Dof
↑ 24 hpi ↑ 2 wpi	blue-turquoise	20	2	1.7e-167	159	188	84.5745	MP00593	0	1.56454e-06	0.0010545	0.000188402	20	TTCTCTCTTTCTTTTTCTCT	TTTTTTTTTTTTTTTACTTTTTTTTTTTT	+	AT5G66940	Dof
↑ 24 hpi ↑ 2 wpi	blue-turquoise	20	2	1.7e-167	159	188	84.5745	MP00253	1	2.70466e-06	0.00182294	0.000298554	20	TTCTCTCTTTCTTTTTCTCT	TCTCTCTCTCTCTCTCTCTCTCTC	-	AT2G01930	BBR-BPC
↑ 24 hpi ↑ 2 wpi	blue-turquoise	20	2	1.7e-167	159	188	84.5745	MP00166	2	3.43708e-06	0.00231659	0.000350218	19	TTCTCTCTTTCTTTTTCTCT	TTTTCACTTTTTCTTTTTTTT	-	AT1G29160	Dof
↑ 24 hpi ↑ 2 wpi	blue-turquoise	20	2	1.7e-167	159	188	84.5745	MP00580	2	3.75469e-06	0.00253066	0.000355254	19	TTCTCTCTTTCTTTTTCTCT	TTTTTACTTTTTCTTTTTTTT	-	AT5G62940	Dof
↑ 24 hpi ↑ 2 wpi	blue-turquoise	20	2	1.7e-167	159	188	84.5745	MP00392	0	8.74647e-06	0.00589512	0.000772385	19	TTCTCTCTTTCTTTTTCTCT	TTTACTTTTTGCTTTTTTT	+	AT3G45610	Dof
↑ 24 hpi ↑ 2 wpi	blue-turquoise	20	2	1.7e-167	159	188	84.5745	MP00540	0	3.57695e-05	0.0241086	0.00296132	20	TTCTCTCTTTCTTTTTCTCT	CTCTCTCTCTCTCTCTCTCTC	+	AT5G42520	BBR-BPC
↑ 24 hpi ↑ 2 wpi	blue-turquoise	20	2	1.7e-167	159	188	84.5745	MP00394	2	0.000115831	0.0780699	0.00902541	17	TTCTCTCTTTCTTTTTCTCT	TTTTCACTTTTTCTTTTTT	-	AT3G47500	Dof
↑ 24 hpi ↑ 2 wpi	blue-turquoise	20	2	1.7e-167	159	188	84.5745	MP00199	5	0.000130887	0.0882175	0.00963196	16	TTCTCTCTTTCTTTTTCTCT	TTTTTTTTACTTTTTCTTTTT	-	AT1G51700	Dof
↑ 24 hpi ↑ 2 wpi	blue-turquoise	20	2	1.7e-167	159	188	84.5745	MP00355	1	0.000217715	0.14674	0.0151784	20	TTCTCTCTTTCTTTTTCTCT	TTTTTTTTTTTGTCTTTTTCT	+	AT3G13810	C2H2
↑ 24 hpi ↑ 2 wpi	blue-turquoise	20	2	1.7e-167	159	188	84.5745	MP00215	11	0.000418657	0.282175	0.0277281	19	TTCTCTCTTTCTTTTTCTCT	TGTGGGCCCCACCTCCTCTCTTGGGCCTAT	+	AT1G67260	TCP
↑ 24 hpi ↑ 2 wpi	blue-turquoise	20	2	1.7e-167	159	188	84.5745	MP00229	0	0.000566733	0.381978	0.035748	19	TTCTCTCTTTCTTTTTCTCT	CCTCCTCCTCCTCCTCCTC	+	AT1G72050	C2H2
↑ 24 hpi ↑ 2 wpi	blue-turquoise	20	2	1.7e-167	159	188	84.5745	MP00673	-8	0.000604898	0.407701	0.036421	12	TTCTCTCTTTCTTTTTCTCT	TTTTCCTTTTCG	+	GRMZM2G011357	C2H2
↑ 24 hpi ↑ 2 wpi	blue-turquoise	20	2	1.7e-167	159	188	84.5745	MP00210	2	0.000696182	0.469227	0.0400947	17	TTCTCTCTTTCTTTTTCTCT	TTTTAACTTTTTTTTTTTT	-	AT1G64620	Dof
↑ 24 hpi ↑ 2 wpi	blue-turquoise	20	3	2.1e-93	141	188	75	MP00478	6	3.92252e-09	2.64378e-06	5.14066e-06	20	ATTTTTTATTTTTTTATTTT	TTTTTTTTTTTTTTTTTTTTACTTTTTT	+	AT4G38000	Dof
↑ 24 hpi ↑ 2 wpi	blue-turquoise	20	3	2.1e-93	141	188	75	MP00483	-1	6.40709e-08	4.31838e-05	4.19841e-05	19	ATTTTTTATTTTTTTATTTT	TTTTTTTTTTTTTACTTTTTT	-	AT5G02460	Dof
↑ 24 hpi ↑ 2 wpi	blue-turquoise	20	3	2.1e-93	141	188	75	MP00593	1	1.05748e-07	7.12741e-05	4.61961e-05	20	ATTTTTTATTTTTTTATTTT	TTTTTTTTTTTTTTTACTTTTTTTTTTTT	+	AT5G66940	Dof
↑ 24 hpi ↑ 2 wpi	blue-turquoise	20	3	2.1e-93	141	188	75	MP00281	-1	2.00795e-07	0.000135336	6.57882e-05	19	ATTTTTTATTTTTTTATTTT	TTTTTTTTTTTTTACTTTTTT	+	AT2G28810	Dof
↑ 24 hpi ↑ 2 wpi	blue-turquoise	20	3	2.1e-93	141	188	75	MP00223	5	9.56099e-07	0.00064441	0.000247363	20	ATTTTTTATTTTTTTATTTT	TTTTCACTTTTTCTTTTTTTTTTTTTT	+	AT1G69570	Dof
↑ 24 hpi ↑ 2 wpi	blue-turquoise	20	3	2.1e-93	141	188	75	MP00402	0	1.13248e-06	0.000763293	0.000247363	20	ATTTTTTATTTTTTTATTTT	TTTTTTTTTTTTTTACTTTTT	+	AT3G50410	Dof
↑ 24 hpi ↑ 2 wpi	blue-turquoise	20	3	2.1e-93	141	188	75	MP00199	1	4.17964e-06	0.00281708	0.00078252	20	ATTTTTTATTTTTTTATTTT	TTTTTTTTACTTTTTCTTTTT	-	AT1G51700	Dof
↑ 24 hpi ↑ 2 wpi	blue-turquoise	20	3	2.1e-93	141	188	75	MP00610	-2	4.96711e-06	0.00334783	0.000813707	18	ATTTTTTATTTTTTTATTTT	TTTCTCTTTTTTTTTTTTTT	-	AT5G17430	AP2
↑ 24 hpi ↑ 2 wpi	blue-turquoise	20	3	2.1e-93	141	188	75	MP00407	1	6.04598e-06	0.00407499	0.000852408	20	ATTTTTTATTTTTTTATTTT	TTTACTTTTTTTTTTTTTTTT	+	AT3G55370	Dof
↑ 24 hpi ↑ 2 wpi	blue-turquoise	20	3	2.1e-93	141	188	75	MP00076	0	6.50419e-06	0.00438382	0.000852408	20	ATTTTTTATTTTTTTATTTT	TTTTTTTTTTTTTTTTTTTTT	+	AT2G45660	MIKC_MADS
↑ 24 hpi ↑ 2 wpi	blue-turquoise	20	3	2.1e-93	141	188	75	MP00192	-1	1.28322e-05	0.00864887	0.00152884	15	ATTTTTTATTTTTTTATTTT	TTTTTTTTTTTTTTT	-	AT1G49480	B3
↑ 24 hpi ↑ 2 wpi	blue-turquoise	20	3	2.1e-93	141	188	75	MP00580	-1	2.32102e-05	0.0156437	0.00246119	19	ATTTTTTATTTTTTTATTTT	TTTTTACTTTTTCTTTTTTTT	-	AT5G62940	Dof
↑ 24 hpi ↑ 2 wpi	blue-turquoise	20	3	2.1e-93	141	188	75	MP00569	-3	2.44138e-05	0.0164549	0.00246119	17	ATTTTTTATTTTTTTATTTT	TTTTGCTTATTTTTTGCTT	-	AT5G60130	B3
↑ 24 hpi ↑ 2 wpi	blue-turquoise	20	3	2.1e-93	141	188	75	MP00210	-1	3.94007e-05	0.0265561	0.00368833	19	ATTTTTTATTTTTTTATTTT	TTTTAACTTTTTTTTTTTT	-	AT1G64620	Dof
↑ 24 hpi ↑ 2 wpi	blue-turquoise	20	3	2.1e-93	141	188	75	MP00166	-1	5.19236e-05	0.0349965	0.00453657	19	ATTTTTTATTTTTTTATTTT	TTTTCACTTTTTCTTTTTTTT	-	AT1G29160	Dof
↑ 24 hpi ↑ 2 wpi	blue-turquoise	20	3	2.1e-93	141	188	75	MP00394	-1	9.91643e-05	0.0668368	0.0081225	19	ATTTTTTATTTTTTTATTTT	TTTTCACTTTTTCTTTTTT	-	AT3G47500	Dof
↑ 24 hpi ↑ 2 wpi	blue-turquoise	20	3	2.1e-93	141	188	75	MP00254	-2	0.000177234	0.119456	0.0136632	15	ATTTTTTATTTTTTTATTTT	TTTTTGTCTTTTTTT	-	AT2G01940	C2H2
↑ 24 hpi ↑ 2 wpi	blue-turquoise	20	3	2.1e-93	141	188	75	MP00295	-7	0.000307784	0.207446	0.0224093	13	ATTTTTTATTTTTTTATTTT	TTTTTTTACTTTTTG	+	AT2G37590	Dof
↑ 24 hpi ↑ 2 wpi	blue-turquoise	20	3	2.1e-93	141	188	75	MP00243	-9	0.000401553	0.270646	0.0276977	11	ATTTTTTATTTTTTTATTTT	TTTAATTTTTTACCGT	-	AT1G76880	Trihelix
↑ 24 hpi ↑ 2 wpi	blue-turquoise	20	3	2.1e-93	141	188	75	MP00392	0	0.000437149	0.294638	0.0283799	19	ATTTTTTATTTTTTTATTTT	TTTACTTTTTGCTTTTTTT	+	AT3G45610	Dof
↑ 24 hpi ↑ 2 wpi	blue-turquoise	20	3	2.1e-93	141	188	75	MP00485	2	0.000469767	0.316623	0.0283799	18	ATTTTTTATTTTTTTATTTT	TTTTTTTTTGTCGTTTTCTG	+	AT5G03150	C2H2
↑ 24 hpi ↑ 2 wpi	blue-turquoise	20	3	2.1e-93	141	188	75	MP00206	0	0.000493722	0.332768	0.0283799	18	ATTTTTTATTTTTTTATTTT	TTTTTTTGTCGTTTTGTG	-	AT1G55110	C2H2
↑ 24 hpi ↑ 2 wpi	blue-turquoise	20	3	2.1e-93	141	188	75	MP00611	2	0.000498063	0.335695	0.0283799	18	ATTTTTTATTTTTTTATTTT	TTTTTTTTTGTCTTTTTCTT	-	AT2G01570	GRAS
↑ 24 hpi ↑ 2 wpi	blue-turquoise	20	3	2.1e-93	141	188	75	MP00079	1	0.000541773	0.365155	0.0295843	20	ATTTTTTATTTTTTTATTTT	TTCTTTCTATTTTTGGAAATT	-	AT5G10140	MIKC_MADS
↑ 24 hpi ↑ 2 wpi	blue-turquoise	20	3	2.1e-93	141	188	75	MP00355	0	0.000574014	0.386886	0.030091	20	ATTTTTTATTTTTTTATTTT	TTTTTTTTTTTGTCTTTTTCT	+	AT3G13810	C2H2
↑ 24 hpi ↑ 2 wpi	blue-turquoise	20	3	2.1e-93	141	188	75	MP00256	-1	0.000628709	0.42375	0.0316906	17	ATTTTTTATTTTTTTATTTT	TTTTTTGTCGTTTTGTG	-	AT2G02080	C2H2
↑ 24 hpi ↑ 2 wpi	blue-turquoise	20	3	2.1e-93	141	188	75	MP00125	2	0.000665361	0.448454	0.032296	18	ATTTTTTATTTTTTTATTTT	TTTTTTTTTGTCGTTTTCTG	-	AT1G03840	C2H2
↑ 24 hpi ↑ 2 wpi	blue-turquoise	20	3	2.1e-93	141	188	75	MP00592	-1	0.000708873	0.47778	0.0331791	17	ATTTTTTATTTTTTTATTTT	TTTTTTGTCGTTTTCTT	-	AT5G66730	C2H2
↑ 24 hpi ↑ 2 wpi	blue-turquoise	20	4	1.2e-73	136	188	72.3404	MP00478	5	1.9792e-05	0.0133398	0.0264358	20	ATATAAAAATATATATATAT	AAAAAAGTAAAAAAAAAAAAAAAAAAAA	-	AT4G38000	Dof
↑ 24 hpi ↑ 2 wpi	blue-turquoise	20	4	1.2e-73	136	188	72.3404	MP00269	-1	0.000123251	0.0830709	0.0823116	15	ATATAAAAATATATATATAT	TTAAAAAATTTAAAA	-	AT2G20110	CPP
↑ 24 hpi ↑ 2 wpi	blue-turquoise	20	4	1.2e-73	136	188	72.3404	MP00199	2	0.000687553	0.46341	0.213767	19	ATATAAAAATATATATATAT	AAAAAGAAAAAGTAAAAAAAA	+	AT1G51700	Dof
↑ 24 hpi ↑ 2 wpi	blue-turquoise	20	5	4e-66	120	188	63.8298	MP00227	0	2.06043e-07	0.000138873	0.000268995	20	CCCACCCAACACCCCCCCCA	CACCGCCGCCGCCACCGCCA	+	AT1G71450	ERF
↑ 24 hpi ↑ 2 wpi	blue-turquoise	20	5	4e-66	120	188	63.8298	MP00302	2	1.72677e-06	0.00116384	0.00112717	19	CCCACCCAACACCCCCCCCA	TCCACCGCCACCACCACCGCC	-	AT2G40340	ERF
↑ 24 hpi ↑ 2 wpi	blue-turquoise	20	5	4e-66	120	188	63.8298	MP00542	1	6.29552e-06	0.00424318	0.00273966	20	CCCACCCAACACCCCCCCCA	CCGCCGCCGCCACCGCCGCCG	-	AT5G44210	ERF
↑ 24 hpi ↑ 2 wpi	blue-turquoise	20	5	4e-66	120	188	63.8298	MP00458	-5	1.1551e-05	0.00778536	0.00377003	15	CCCACCCAACACCCCCCCCA	CCACCACCGCCTCCACCGCC	-	AT4G28140	ERF
↑ 24 hpi ↑ 2 wpi	blue-turquoise	20	5	4e-66	120	188	63.8298	MP00366	1	1.65095e-05	0.0111274	0.00431072	20	CCCACCCAACACCCCCCCCA	CCACCGCCTCCGCCGCCGCCA	+	AT3G20310	ERF
↑ 24 hpi ↑ 2 wpi	blue-turquoise	20	5	4e-66	120	188	63.8298	MP00215	9	2.63898e-05	0.0177867	0.0057277	20	CCCACCCAACACCCCCCCCA	TGTGGGCCCCACCTCCTCTCTTGGGCCTAT	+	AT1G67260	TCP
↑ 24 hpi ↑ 2 wpi	blue-turquoise	20	5	4e-66	120	188	63.8298	MP00509	2	3.23997e-05	0.0218374	0.0057277	19	CCCACCCAACACCCCCCCCA	TCCGCCGCCGCCACCGCCGCC	+	AT5G13910	ERF
↑ 24 hpi ↑ 2 wpi	blue-turquoise	20	5	4e-66	120	188	63.8298	MP00156	-5	3.50981e-05	0.0236562	0.0057277	15	CCCACCCAACACCCCCCCCA	CCACCACCACCTCCACCGAC	+	AT1G21910	ERF
↑ 24 hpi ↑ 2 wpi	blue-turquoise	20	5	4e-66	120	188	63.8298	MP00584	0	4.64409e-05	0.0313012	0.00673666	19	CCCACCCAACACCCCCCCCA	CGCCGCCGCCATTTCCGCC	-	AT5G64750	ERF
↑ 24 hpi ↑ 2 wpi	blue-turquoise	20	5	4e-66	120	188	63.8298	MP00246	2	6.22301e-05	0.0419431	0.00733503	19	CCCACCCAACACCCCCCCCA	TCCACCGACACCACCACCACC	-	AT1G77640	ERF
↑ 24 hpi ↑ 2 wpi	blue-turquoise	20	5	4e-66	120	188	63.8298	MP00375	-3	6.22301e-05	0.0419431	0.00733503	17	CCCACCCAACACCCCCCCCA	CTCCAAAATCTCCACCAACCA	+	AT3G23250	MYB
↑ 24 hpi ↑ 2 wpi	blue-turquoise	20	5	4e-66	120	188	63.8298	MP00456	1	6.74213e-05	0.0454419	0.00733503	20	CCCACCCAACACCCCCCCCA	CCTCCGCCGCCGCCGCCGCCG	+	AT4G27950	ERF
↑ 24 hpi ↑ 2 wpi	blue-turquoise	20	5	4e-66	120	188	63.8298	MP00526	-1	9.81351e-05	0.0661431	0.00985524	19	CCCACCCAACACCCCCCCCA	TCCTCCGCCGCCACCTCCG	-	AT5G25190	ERF
↑ 24 hpi ↑ 2 wpi	blue-turquoise	20	5	4e-66	120	188	63.8298	MP00463	1	0.000109135	0.073557	0.0101771	19	CCCACCCAACACCCCCCCCA	CCACCGACAAAACCACCACC	+	AT4G31060	ERF
↑ 24 hpi ↑ 2 wpi	blue-turquoise	20	5	4e-66	120	188	63.8298	MP00249	0	0.000136709	0.0921417	0.0115626	20	CCCACCCAACACCCCCCCCA	CAACTACTCCACCAACCCCCA	+	AT1G79180	MYB
↑ 24 hpi ↑ 2 wpi	blue-turquoise	20	5	4e-66	120	188	63.8298	MP00350	0	0.000147651	0.0995165	0.0115626	20	CCCACCCAACACCCCCCCCA	TCCACCTAACATTACCACTAC	-	AT3G12720	MYB
↑ 24 hpi ↑ 2 wpi	blue-turquoise	20	5	4e-66	120	188	63.8298	MP00158	-4	0.000156523	0.105496	0.0115626	15	CCCACCCAACACCCCCCCCA	TCCACCGCCACCGCC	-	AT1G22810	ERF
↑ 24 hpi ↑ 2 wpi	blue-turquoise	20	5	4e-66	120	188	63.8298	MP00204	1	0.00015942	0.107449	0.0115626	20	CCCACCCAACACCCCCCCCA	CCTCCGCCGCCATTTCCGCCG	-	AT1G53910	ERF
↑ 24 hpi ↑ 2 wpi	blue-turquoise	20	5	4e-66	120	188	63.8298	MP00572	0	0.000201759	0.135986	0.0138633	19	CCCACCCAACACCCCCCCCA	CGCCGCCGCCGCCGCCGCC	+	AT5G61600	ERF
↑ 24 hpi ↑ 2 wpi	blue-turquoise	20	5	4e-66	120	188	63.8298	MP00377	-6	0.000227596	0.1534	0.0148567	14	CCCACCCAACACCCCCCCCA	CATCATCATCACCAT	-	AT3G24050	GATA
↑ 24 hpi ↑ 2 wpi	blue-turquoise	20	5	4e-66	120	188	63.8298	MP00527	2	0.000250985	0.169164	0.0156032	19	CCCACCCAACACCCCCCCCA	TCCGCCGCCGCCGCCGCCGCC	+	AT5G25390	ERF
↑ 24 hpi ↑ 2 wpi	blue-turquoise	20	5	4e-66	120	188	63.8298	MP00548	1	0.000270426	0.182267	0.0160477	20	CCCACCCAACACCCCCCCCA	CCGCCGCCTCCGCCGCCGCCA	+	AT5G47220	ERF
↑ 24 hpi ↑ 2 wpi	blue-turquoise	20	5	4e-66	120	188	63.8298	MP00401	-5	0.000359029	0.241985	0.0203792	15	CCCACCCAACACCCCCCCCA	CCACCTCCACCGACA	+	AT3G50260	ERF
↑ 24 hpi ↑ 2 wpi	blue-turquoise	20	5	4e-66	120	188	63.8298	MP00585	-5	0.000429264	0.289324	0.0233506	15	CCCACCCAACACCCCCCCCA	CCACCGCCGCCGCCA	+	AT5G65130	ERF
↑ 24 hpi ↑ 2 wpi	blue-turquoise	20	5	4e-66	120	188	63.8298	MP00346	1	0.000452198	0.304782	0.0236143	20	CCCACCCAACACCCCCCCCA	CCACCTCCACCGACATAACCA	-	AT3G11020	ERF
↑ 24 hpi ↑ 2 wpi	blue-turquoise	20	5	4e-66	120	188	63.8298	MP00148	3	0.000521681	0.351613	0.026195	19	CCCACCCAACACCCCCCCCA	CAACATCATCAACAACATCACC	+	AT1G18960	MYB_related
↑ 24 hpi ↑ 2 wpi	blue-turquoise	20	5	4e-66	120	188	63.8298	MP00185	-5	0.000559059	0.376806	0.0270321	15	CCCACCCAACACCCCCCCCA	CCACCTCCACCGCCA	+	AT1G44830	ERF
↑ 24 hpi ↑ 2 wpi	blue-turquoise	20	5	4e-66	120	188	63.8298	MP00124	-1	0.00069487	0.468342	0.0307211	19	CCCACCCAACACCCCCCCCA	TCCACCGCCTCCGCCGCCGCC	+	AT1G03800	ERF
↑ 24 hpi ↑ 2 wpi	blue-turquoise	20	5	4e-66	120	188	63.8298	MP00211	-2	0.00069487	0.468342	0.0307211	18	CCCACCCAACACCCCCCCCA	TCTCCGCCGCCTTCTCCGCCG	+	AT1G65620	LBD
↑ 24 hpi ↑ 2 wpi	blue-turquoise	20	5	4e-66	120	188	63.8298	MP00675	-2	0.000713314	0.480774	0.0307211	18	CCCACCCAACACCCCCCCCA	CTCTCTCTCCCTGCCCCTGC	+	GRMZM2G017087	TALE
↑ 24 hpi ↑ 2 wpi	blue-turquoise	20	6	7.1e-61	81	188	43.0851	MP00675	0	1.80672e-08	1.21773e-05	2.37793e-05	20	GGAGGAGGAAGGGGAGAGAG	GCAGGGGCAGGGAGAGAGAG	-	GRMZM2G017087	TALE
↑ 24 hpi ↑ 2 wpi	blue-turquoise	20	6	7.1e-61	81	188	43.0851	MP00229	-1	7.72616e-06	0.00520743	0.00508444	19	GGAGGAGGAAGGGGAGAGAG	GAGGAGGAGGAGGAGGAGG	-	AT1G72050	C2H2
↑ 24 hpi ↑ 2 wpi	blue-turquoise	20	6	7.1e-61	81	188	43.0851	MP00366	1	2.26117e-05	0.0152403	0.0099202	20	GGAGGAGGAAGGGGAGAGAG	TGGCGGCGGCGGAGGCGGTGG	-	AT3G20310	ERF
↑ 24 hpi ↑ 2 wpi	blue-turquoise	20	6	7.1e-61	81	188	43.0851	MP00215	-1	4.1454e-05	0.02794	0.01364	19	GGAGGAGGAAGGGGAGAGAG	ATAGGCCCAAGAGAGGAGGTGGGGCCCACA	-	AT1G67260	TCP
↑ 24 hpi ↑ 2 wpi	blue-turquoise	20	6	7.1e-61	81	188	43.0851	MP00302	0	0.000121425	0.0818402	0.0319629	20	GGAGGAGGAAGGGGAGAGAG	GGCGGTGGTGGTGGCGGTGGA	+	AT2G40340	ERF
↑ 24 hpi ↑ 2 wpi	blue-turquoise	20	6	7.1e-61	81	188	43.0851	MP00458	6	0.000305827	0.206127	0.0633473	14	GGAGGAGGAAGGGGAGAGAG	GGCGGTGGAGGCGGTGGTGG	+	AT4G28140	ERF
↑ 24 hpi ↑ 2 wpi	blue-turquoise	20	6	7.1e-61	81	188	43.0851	MP00227	1	0.000377169	0.254212	0.0633473	19	GGAGGAGGAAGGGGAGAGAG	TGGCGGTGGCGGCGGCGGTG	-	AT1G71450	ERF
↑ 24 hpi ↑ 2 wpi	blue-turquoise	20	6	7.1e-61	81	188	43.0851	MP00581	0	0.000405507	0.273312	0.0633473	20	GGAGGAGGAAGGGGAGAGAG	GGCGGCGGAGGCGGCGGCGGA	-	AT5G63090	LBD
↑ 24 hpi ↑ 2 wpi	blue-turquoise	20	6	7.1e-61	81	188	43.0851	MP00156	6	0.000433173	0.291959	0.0633473	14	GGAGGAGGAAGGGGAGAGAG	GTCGGTGGAGGTGGTGGTGG	-	AT1G21910	ERF
↑ 24 hpi ↑ 2 wpi	blue-turquoise	20	6	7.1e-61	81	188	43.0851	MP00610	-1	0.000496963	0.334953	0.0654084	19	GGAGGAGGAAGGGGAGAGAG	AAAAAAAAAAAAAAGAGAAA	+	AT5G17430	AP2
↑ 24 hpi ↑ 2 wpi	blue-turquoise	20	6	7.1e-61	81	188	43.0851	MP00211	4	0.000609366	0.410712	0.0726122	17	GGAGGAGGAAGGGGAGAGAG	CGGCGGAGAAGGCGGCGGAGA	-	AT1G65620	LBD
↑ 24 hpi ↑ 2 wpi	blue-turquoise	20	6	7.1e-61	81	188	43.0851	MP00395	-1	0.000717206	0.483397	0.0726122	19	GGAGGAGGAAGGGGAGAGAG	TAGAAGGTAGTTGGGAAAT	+	AT3G47600	MYB
↑ 24 hpi ↑ 2 wpi	blue-turquoise	20	6	7.1e-61	81	188	43.0851	MP00526	1	0.000717206	0.483397	0.0726122	18	GGAGGAGGAAGGGGAGAGAG	CGGAGGTGGCGGCGGAGGA	+	AT5G25190	ERF
↑ 24 hpi ↑ 2 wpi	blue-turquoise	20	7	2.2e-43	114	188	60.6383	MP00536	0	0.000639034	0.430709	0.226943	20	AAAATTATTTTTAAAAATAA	AATTTATTAATTAATTAAGATT	-	AT5G39760	ZF-HD
↑ 24 hpi ↑ 2 wpi	blue-turquoise	20	8	3.6e-23	81	188	43.0851	MP00076	1	4.45271e-11	3.00113e-08	5.82656e-08	20	AAAAAAAAAAAAAAGAAAAA	AAAAAAAAAAAAAAAAAAAAA	-	AT2G45660	MIKC_MADS
↑ 24 hpi ↑ 2 wpi	blue-turquoise	20	8	3.6e-23	81	188	43.0851	MP00223	0	4.4154e-10	2.97598e-07	2.88887e-07	20	AAAAAAAAAAAAAAGAAAAA	AAAAAAAAAAAAAAGAAAAAGTGAAAA	-	AT1G69570	Dof
↑ 24 hpi ↑ 2 wpi	blue-turquoise	20	8	3.6e-23	81	188	43.0851	MP00478	8	1.1228e-09	7.56769e-07	4.89745e-07	20	AAAAAAAAAAAAAAGAAAAA	AAAAAAGTAAAAAAAAAAAAAAAAAAAA	-	AT4G38000	Dof
↑ 24 hpi ↑ 2 wpi	blue-turquoise	20	8	3.6e-23	81	188	43.0851	MP00407	3	8.67468e-09	5.84673e-06	2.51442e-06	18	AAAAAAAAAAAAAAGAAAAA	AAAAAAAAAAAAAAAAGTAAA	-	AT3G55370	Dof
↑ 24 hpi ↑ 2 wpi	blue-turquoise	20	8	3.6e-23	81	188	43.0851	MP00166	1	9.60772e-09	6.4756e-06	2.51442e-06	20	AAAAAAAAAAAAAAGAAAAA	AAAAAAAAGAAAAAGTGAAAA	+	AT1G29160	Dof
↑ 24 hpi ↑ 2 wpi	blue-turquoise	20	8	3.6e-23	81	188	43.0851	MP00580	1	1.17695e-08	7.93263e-06	2.56681e-06	20	AAAAAAAAAAAAAAGAAAAA	AAAAAAAAGAAAAAGTAAAAA	+	AT5G62940	Dof
↑ 24 hpi ↑ 2 wpi	blue-turquoise	20	8	3.6e-23	81	188	43.0851	MP00610	0	1.62787e-08	1.09718e-05	3.04305e-06	20	AAAAAAAAAAAAAAGAAAAA	AAAAAAAAAAAAAAGAGAAA	+	AT5G17430	AP2
↑ 24 hpi ↑ 2 wpi	blue-turquoise	20	8	3.6e-23	81	188	43.0851	MP00483	1	2.60368e-08	1.75488e-05	4.25878e-06	20	AAAAAAAAAAAAAAGAAAAA	AAAAAAGTAAAAAAAAAAAAA	+	AT5G02460	Dof
↑ 24 hpi ↑ 2 wpi	blue-turquoise	20	8	3.6e-23	81	188	43.0851	MP00593	7	3.10027e-08	2.08958e-05	4.33758e-06	20	AAAAAAAAAAAAAAGAAAAA	AAAAAAAAAAAAGTAAAAAAAAAAAAAAA	-	AT5G66940	Dof
↑ 24 hpi ↑ 2 wpi	blue-turquoise	20	8	3.6e-23	81	188	43.0851	MP00192	1	3.31482e-08	2.23419e-05	4.33758e-06	14	AAAAAAAAAAAAAAGAAAAA	AAAAAAAAAAAAAAA	+	AT1G49480	B3
↑ 24 hpi ↑ 2 wpi	blue-turquoise	20	8	3.6e-23	81	188	43.0851	MP00394	-1	7.8569e-08	5.29555e-05	9.34644e-06	19	AAAAAAAAAAAAAAGAAAAA	AAAAAAGAAAAAGTGAAAA	+	AT3G47500	Dof
↑ 24 hpi ↑ 2 wpi	blue-turquoise	20	8	3.6e-23	81	188	43.0851	MP00199	0	2.20706e-07	0.000148756	2.40669e-05	20	AAAAAAAAAAAAAAGAAAAA	AAAAAGAAAAAGTAAAAAAAA	+	AT1G51700	Dof
↑ 24 hpi ↑ 2 wpi	blue-turquoise	20	8	3.6e-23	81	188	43.0851	MP00281	1	2.87442e-07	0.000193736	2.88714e-05	20	AAAAAAAAAAAAAAGAAAAA	AAAAAAGTAAAAAAAAAAAAA	-	AT2G28810	Dof
↑ 24 hpi ↑ 2 wpi	blue-turquoise	20	8	3.6e-23	81	188	43.0851	MP00210	-1	3.08892e-07	0.000208193	2.88714e-05	19	AAAAAAAAAAAAAAGAAAAA	AAAAAAAAAAAAGTTAAAA	+	AT1G64620	Dof
↑ 24 hpi ↑ 2 wpi	blue-turquoise	20	8	3.6e-23	81	188	43.0851	MP00402	0	1.31631e-06	0.00088719	0.000107653	20	AAAAAAAAAAAAAAGAAAAA	AAAAAGTAAAAAAAAAAAAAA	-	AT3G50410	Dof
↑ 24 hpi ↑ 2 wpi	blue-turquoise	20	8	3.6e-23	81	188	43.0851	MP00355	2	1.31631e-06	0.00088719	0.000107653	19	AAAAAAAAAAAAAAGAAAAA	AGAAAAAGACAAAAAAAAAAA	-	AT3G13810	C2H2
↑ 24 hpi ↑ 2 wpi	blue-turquoise	20	8	3.6e-23	81	188	43.0851	MP00392	1	1.99827e-06	0.00134683	0.000153813	18	AAAAAAAAAAAAAAGAAAAA	AAAAAAAGCAAAAAGTAAA	-	AT3G45610	Dof
↑ 24 hpi ↑ 2 wpi	blue-turquoise	20	8	3.6e-23	81	188	43.0851	MP00611	2	2.5643e-06	0.00172834	0.000186417	18	AAAAAAAAAAAAAAGAAAAA	AAGAAAAAGACAAAAAAAAA	+	AT2G01570	GRAS
↑ 24 hpi ↑ 2 wpi	blue-turquoise	20	8	3.6e-23	81	188	43.0851	MP00445	-2	2.76071e-06	0.00186072	0.000190132	18	AAAAAAAAAAAAAAGAAAAA	AAAAAAAAAAGGCAAAAAA	+	AT4G21030	Dof
↑ 24 hpi ↑ 2 wpi	blue-turquoise	20	8	3.6e-23	81	188	43.0851	MP00142	3	1.59282e-05	0.0107356	0.00104214	17	AAAAAAAAAAAAAAGAAAAA	CACAAAACGACAAAAAAAAA	-	AT1G14580	C2H2
↑ 24 hpi ↑ 2 wpi	blue-turquoise	20	8	3.6e-23	81	188	43.0851	MP00485	3	1.84216e-05	0.0124162	0.00114788	17	AAAAAAAAAAAAAAGAAAAA	CAGAAAACGACAAAAAAAAA	-	AT5G03150	C2H2
↑ 24 hpi ↑ 2 wpi	blue-turquoise	20	8	3.6e-23	81	188	43.0851	MP00125	3	2.45677e-05	0.0165586	0.00146127	17	AAAAAAAAAAAAAAGAAAAA	CAGAAAACGACAAAAAAAAA	+	AT1G03840	C2H2
↑ 24 hpi ↑ 2 wpi	blue-turquoise	20	8	3.6e-23	81	188	43.0851	MP00569	0	6.77997e-05	0.045697	0.00385734	19	AAAAAAAAAAAAAAGAAAAA	AAGCAAAAAATAAGCAAAA	+	AT5G60130	B3
↑ 24 hpi ↑ 2 wpi	blue-turquoise	20	8	3.6e-23	81	188	43.0851	MP00295	-6	9.4611e-05	0.0637678	0.00515844	14	AAAAAAAAAAAAAAGAAAAA	CAAAAAGTAAAAAAA	-	AT2G37590	Dof
↑ 24 hpi ↑ 2 wpi	blue-turquoise	20	8	3.6e-23	81	188	43.0851	MP00256	3	0.000101135	0.0681652	0.00529359	14	AAAAAAAAAAAAAAGAAAAA	CACAAAACGACAAAAAA	+	AT2G02080	C2H2
↑ 24 hpi ↑ 2 wpi	blue-turquoise	20	8	3.6e-23	81	188	43.0851	MP00080	1	0.000143602	0.0967879	0.00705563	13	AAAAAAAAAAAAAAGAAAAA	CCAAAAAAGGAAAA	+	AT5G20240	MIKC_MADS
↑ 24 hpi ↑ 2 wpi	blue-turquoise	20	8	3.6e-23	81	188	43.0851	MP00206	3	0.000149108	0.100499	0.00705563	15	AAAAAAAAAAAAAAGAAAAA	CACAAAACGACAAAAAAA	+	AT1G55110	C2H2
↑ 24 hpi ↑ 2 wpi	blue-turquoise	20	8	3.6e-23	81	188	43.0851	MP00254	0	0.000150975	0.101757	0.00705563	15	AAAAAAAAAAAAAAGAAAAA	AAAAAAAGACAAAAA	+	AT2G01940	C2H2
↑ 24 hpi ↑ 2 wpi	blue-turquoise	20	8	3.6e-23	81	188	43.0851	MP00113	-3	0.000168099	0.113299	0.00733216	14	AAAAAAAAAAAAAAGAAAAA	AAACAAAAAGTTAA	+	AT3G12130	C3H
↑ 24 hpi ↑ 2 wpi	blue-turquoise	20	8	3.6e-23	81	188	43.0851	MP00570	-6	0.000168099	0.113299	0.00733216	14	AAAAAAAAAAAAAAGAAAAA	CAAAAAGTTAAAAA	+	AT5G60850	Dof
↑ 24 hpi ↑ 2 wpi	blue-turquoise	20	8	3.6e-23	81	188	43.0851	MP00592	3	0.000220961	0.148928	0.00932698	14	AAAAAAAAAAAAAAGAAAAA	AAGAAAACGACAAAAAA	+	AT5G66730	C2H2
↑ 24 hpi ↑ 2 wpi	blue-turquoise	20	8	3.6e-23	81	188	43.0851	MP00079	0	0.000266957	0.179929	0.0109164	20	AAAAAAAAAAAAAAGAAAAA	AATTTCCAAAAATAGAAAGAA	+	AT5G10140	MIKC_MADS
↑ 24 hpi ↑ 2 wpi	blue-turquoise	20	8	3.6e-23	81	188	43.0851	MP00243	-3	0.000281927	0.190019	0.0111792	16	AAAAAAAAAAAAAAGAAAAA	ACGGTAAAAAATTAAA	+	AT1G76880	Trihelix
↑ 24 hpi ↑ 2 wpi	blue-turquoise	20	8	3.6e-23	81	188	43.0851	MP00255	3	0.000493955	0.332925	0.0190106	13	AAAAAAAAAAAAAAGAAAAA	CACAAAACGACAAAAA	-	AT2G02070	C2H2
↑ 24 hpi ↑ 2 wpi	blue-turquoise	20	8	3.6e-23	81	188	43.0851	MP00315	5	0.000552015	0.372058	0.0206382	14	AAAAAAAAAAAAAAGAAAAA	TTTCCAAAAAAGGAAAAAA	+	AT2G45650	MIKC_MADS
↑ 24 hpi ↑ 2 wpi	blue-turquoise	20	9	3.5e-14	94	188	50	MP00223	8	3.77066e-13	2.54143e-10	4.96439e-10	19	TTTTTTTTTTTTTTTTTTTT	TTTTCACTTTTTCTTTTTTTTTTTTTT	+	AT1G69570	Dof
↑ 24 hpi ↑ 2 wpi	blue-turquoise	20	9	3.5e-14	94	188	50	MP00076	1	5.14753e-11	3.46944e-08	3.38858e-08	20	TTTTTTTTTTTTTTTTTTTT	TTTTTTTTTTTTTTTTTTTTT	+	AT2G45660	MIKC_MADS
↑ 24 hpi ↑ 2 wpi	blue-turquoise	20	9	3.5e-14	94	188	50	MP00407	0	1.94298e-09	1.30957e-06	8.52696e-07	20	TTTTTTTTTTTTTTTTTTTT	TTTACTTTTTTTTTTTTTTTT	+	AT3G55370	Dof
↑ 24 hpi ↑ 2 wpi	blue-turquoise	20	9	3.5e-14	94	188	50	MP00610	0	1.37769e-08	9.28566e-06	4.53462e-06	20	TTTTTTTTTTTTTTTTTTTT	TTTCTCTTTTTTTTTTTTTT	-	AT5G17430	AP2
↑ 24 hpi ↑ 2 wpi	blue-turquoise	20	9	3.5e-14	94	188	50	MP00192	0	6.25859e-08	4.21829e-05	1.64799e-05	15	TTTTTTTTTTTTTTTTTTTT	TTTTTTTTTTTTTTT	-	AT1G49480	B3
↑ 24 hpi ↑ 2 wpi	blue-turquoise	20	9	3.5e-14	94	188	50	MP00611	0	9.92928e-08	6.69234e-05	2.17879e-05	20	TTTTTTTTTTTTTTTTTTTT	TTTTTTTTTGTCTTTTTCTT	-	AT2G01570	GRAS
↑ 24 hpi ↑ 2 wpi	blue-turquoise	20	9	3.5e-14	94	188	50	MP00478	4	1.46399e-07	9.8673e-05	2.61487e-05	20	TTTTTTTTTTTTTTTTTTTT	TTTTTTTTTTTTTTTTTTTTACTTTTTT	+	AT4G38000	Dof
↑ 24 hpi ↑ 2 wpi	blue-turquoise	20	9	3.5e-14	94	188	50	MP00580	2	1.58888e-07	0.000107091	2.61487e-05	19	TTTTTTTTTTTTTTTTTTTT	TTTTTACTTTTTCTTTTTTTT	-	AT5G62940	Dof
↑ 24 hpi ↑ 2 wpi	blue-turquoise	20	9	3.5e-14	94	188	50	MP00593	5	1.98384e-07	0.000133711	2.9021e-05	20	TTTTTTTTTTTTTTTTTTTT	TTTTTTTTTTTTTTTACTTTTTTTTTTTT	+	AT5G66940	Dof
↑ 24 hpi ↑ 2 wpi	blue-turquoise	20	9	3.5e-14	94	188	50	MP00483	3	2.91376e-07	0.000196387	3.83621e-05	18	TTTTTTTTTTTTTTTTTTTT	TTTTTTTTTTTTTACTTTTTT	-	AT5G02460	Dof
↑ 24 hpi ↑ 2 wpi	blue-turquoise	20	9	3.5e-14	94	188	50	MP00569	0	3.35225e-07	0.000225942	4.01228e-05	19	TTTTTTTTTTTTTTTTTTTT	TTTTGCTTATTTTTTGCTT	-	AT5G60130	B3
↑ 24 hpi ↑ 2 wpi	blue-turquoise	20	9	3.5e-14	94	188	50	MP00392	0	1.20879e-06	0.000814726	0.000132623	19	TTTTTTTTTTTTTTTTTTTT	TTTACTTTTTGCTTTTTTT	+	AT3G45610	Dof
↑ 24 hpi ↑ 2 wpi	blue-turquoise	20	9	3.5e-14	94	188	50	MP00166	1	2.14528e-06	0.00144592	0.000217265	20	TTTTTTTTTTTTTTTTTTTT	TTTTCACTTTTTCTTTTTTTT	-	AT1G29160	Dof
↑ 24 hpi ↑ 2 wpi	blue-turquoise	20	9	3.5e-14	94	188	50	MP00355	2	7.35027e-06	0.00495408	0.000691231	19	TTTTTTTTTTTTTTTTTTTT	TTTTTTTTTTTGTCTTTTTCT	+	AT3G13810	C2H2
↑ 24 hpi ↑ 2 wpi	blue-turquoise	20	9	3.5e-14	94	188	50	MP00281	2	8.7116e-06	0.00587162	0.000764636	19	TTTTTTTTTTTTTTTTTTTT	TTTTTTTTTTTTTACTTTTTT	+	AT2G28810	Dof
↑ 24 hpi ↑ 2 wpi	blue-turquoise	20	9	3.5e-14	94	188	50	MP00210	1	1.37087e-05	0.00923964	0.00112804	18	TTTTTTTTTTTTTTTTTTTT	TTTTAACTTTTTTTTTTTT	-	AT1G64620	Dof
↑ 24 hpi ↑ 2 wpi	blue-turquoise	20	9	3.5e-14	94	188	50	MP00199	-1	1.69459e-05	0.0114216	0.0013124	19	TTTTTTTTTTTTTTTTTTTT	TTTTTTTTACTTTTTCTTTTT	-	AT1G51700	Dof
↑ 24 hpi ↑ 2 wpi	blue-turquoise	20	9	3.5e-14	94	188	50	MP00394	0	2.08263e-05	0.0140369	0.00152331	19	TTTTTTTTTTTTTTTTTTTT	TTTTCACTTTTTCTTTTTT	-	AT3G47500	Dof
↑ 24 hpi ↑ 2 wpi	blue-turquoise	20	9	3.5e-14	94	188	50	MP00402	3	2.53964e-05	0.0171172	0.00175981	18	TTTTTTTTTTTTTTTTTTTT	TTTTTTTTTTTTTTACTTTTT	+	AT3G50410	Dof
↑ 24 hpi ↑ 2 wpi	blue-turquoise	20	9	3.5e-14	94	188	50	MP00485	0	3.43398e-05	0.023145	0.00226056	20	TTTTTTTTTTTTTTTTTTTT	TTTTTTTTTGTCGTTTTCTG	+	AT5G03150	C2H2
↑ 24 hpi ↑ 2 wpi	blue-turquoise	20	9	3.5e-14	94	188	50	MP00142	0	5.08382e-05	0.0342649	0.00318727	20	TTTTTTTTTTTTTTTTTTTT	TTTTTTTTTGTCGTTTTGTG	+	AT1G14580	C2H2
↑ 24 hpi ↑ 2 wpi	blue-turquoise	20	9	3.5e-14	94	188	50	MP00125	0	5.93426e-05	0.0399969	0.00355134	20	TTTTTTTTTTTTTTTTTTTT	TTTTTTTTTGTCGTTTTCTG	-	AT1G03840	C2H2
↑ 24 hpi ↑ 2 wpi	blue-turquoise	20	9	3.5e-14	94	188	50	MP00080	0	0.000112761	0.0760009	0.00645475	14	TTTTTTTTTTTTTTTTTTTT	TTTTCCTTTTTTGG	-	AT5G20240	MIKC_MADS
↑ 24 hpi ↑ 2 wpi	blue-turquoise	20	9	3.5e-14	94	188	50	MP00079	3	0.000127127	0.0856833	0.00697386	18	TTTTTTTTTTTTTTTTTTTT	TTCTTTCTATTTTTGGAAATT	-	AT5G10140	MIKC_MADS
↑ 24 hpi ↑ 2 wpi	blue-turquoise	20	9	3.5e-14	94	188	50	MP00445	3	0.000213852	0.144136	0.0112622	16	TTTTTTTTTTTTTTTTTTTT	TTTTTTGCCTTTTTTTTTT	-	AT4G21030	Dof
↑ 24 hpi ↑ 2 wpi	blue-turquoise	20	9	3.5e-14	94	188	50	MP00206	-2	0.000368362	0.248276	0.018653	18	TTTTTTTTTTTTTTTTTTTT	TTTTTTTGTCGTTTTGTG	-	AT1G55110	C2H2
↑ 24 hpi ↑ 2 wpi	blue-turquoise	20	9	3.5e-14	94	188	50	MP00254	-5	0.000385796	0.260026	0.0188123	15	TTTTTTTTTTTTTTTTTTTT	TTTTTGTCTTTTTTT	-	AT2G01940	C2H2
↑ 24 hpi ↑ 2 wpi	blue-turquoise	20	9	3.5e-14	94	188	50	MP00113	0	0.000529705	0.357021	0.0243286	14	TTTTTTTTTTTTTTTTTTTT	TTAACTTTTTGTTT	-	AT3G12130	C3H
↑ 24 hpi ↑ 2 wpi	blue-turquoise	20	9	3.5e-14	94	188	50	MP00256	-3	0.00053588	0.361183	0.0243286	17	TTTTTTTTTTTTTTTTTTTT	TTTTTTGTCGTTTTGTG	-	AT2G02080	C2H2
↑ 24 hpi ↑ 2 wpi	blue-turquoise	20	10	1.3e-09	54	188	28.7234	MP00076	1	1.44956e-07	9.77004e-05	0.000192304	20	CTCCATCTTTTTCTCTCTCT	TTTTTTTTTTTTTTTTTTTTT	+	AT2G45660	MIKC_MADS
↑ 24 hpi ↑ 2 wpi	blue-turquoise	20	10	1.3e-09	54	188	28.7234	MP00611	-1	7.22131e-07	0.000486716	0.000479002	19	CTCCATCTTTTTCTCTCTCT	TTTTTTTTTGTCTTTTTCTT	-	AT2G01570	GRAS
↑ 24 hpi ↑ 2 wpi	blue-turquoise	20	10	1.3e-09	54	188	28.7234	MP00610	-1	3.91799e-05	0.0264073	0.0173258	19	CTCCATCTTTTTCTCTCTCT	TTTCTCTTTTTTTTTTTTTT	-	AT5G17430	AP2
↑ 24 hpi ↑ 2 wpi	blue-turquoise	20	10	1.3e-09	54	188	28.7234	MP00593	4	6.25383e-05	0.0421508	0.0205731	20	CTCCATCTTTTTCTCTCTCT	TTTTTTTTTTTTTTTACTTTTTTTTTTTT	+	AT5G66940	Dof
↑ 24 hpi ↑ 2 wpi	blue-turquoise	20	10	1.3e-09	54	188	28.7234	MP00402	3	0.000117617	0.0792737	0.0205731	18	CTCCATCTTTTTCTCTCTCT	TTTTTTTTTTTTTTACTTTTT	+	AT3G50410	Dof
↑ 24 hpi ↑ 2 wpi	blue-turquoise	20	10	1.3e-09	54	188	28.7234	MP00253	1	0.000134923	0.0909378	0.0205731	20	CTCCATCTTTTTCTCTCTCT	TCTCTCTCTCTCTCTCTCTCTCTC	-	AT2G01930	BBR-BPC
↑ 24 hpi ↑ 2 wpi	blue-turquoise	20	10	1.3e-09	54	188	28.7234	MP00675	0	0.000142366	0.0959544	0.0205731	20	CTCCATCTTTTTCTCTCTCT	CTCTCTCTCCCTGCCCCTGC	+	GRMZM2G017087	TALE
↑ 24 hpi ↑ 2 wpi	blue-turquoise	20	10	1.3e-09	54	188	28.7234	MP00199	-3	0.000144776	0.0975788	0.0205731	17	CTCCATCTTTTTCTCTCTCT	TTTTTTTTACTTTTTCTTTTT	-	AT1G51700	Dof
↑ 24 hpi ↑ 2 wpi	blue-turquoise	20	10	1.3e-09	54	188	28.7234	MP00393	-5	0.000153361	0.103365	0.0205731	15	CTCCATCTTTTTCTCTCTCT	TCATTTTCACTCTCC	+	AT3G46070	C2H2
↑ 24 hpi ↑ 2 wpi	blue-turquoise	20	10	1.3e-09	54	188	28.7234	MP00281	2	0.000155078	0.104522	0.0205731	19	CTCCATCTTTTTCTCTCTCT	TTTTTTTTTTTTTACTTTTTT	+	AT2G28810	Dof
↑ 24 hpi ↑ 2 wpi	blue-turquoise	20	10	1.3e-09	54	188	28.7234	MP00483	2	0.000203645	0.137257	0.0245603	19	CTCCATCTTTTTCTCTCTCT	TTTTTTTTTTTTTACTTTTTT	-	AT5G02460	Dof
↑ 24 hpi ↑ 2 wpi	blue-turquoise	20	10	1.3e-09	54	188	28.7234	MP00580	0	0.000249163	0.167936	0.0275457	20	CTCCATCTTTTTCTCTCTCT	TTTTTACTTTTTCTTTTTTTT	-	AT5G62940	Dof
↑ 24 hpi ↑ 2 wpi	blue-turquoise	20	10	1.3e-09	54	188	28.7234	MP00407	1	0.000422129	0.284515	0.0413554	20	CTCCATCTTTTTCTCTCTCT	TTTACTTTTTTTTTTTTTTTT	+	AT3G55370	Dof
↑ 24 hpi ↑ 2 wpi	blue-turquoise	20	10	1.3e-09	54	188	28.7234	MP00540	0	0.000450398	0.303568	0.0413554	20	CTCCATCTTTTTCTCTCTCT	CTCTCTCTCTCTCTCTCTCTC	+	AT5G42520	BBR-BPC
↑ 24 hpi ↑ 2 wpi	blue-turquoise	20	10	1.3e-09	54	188	28.7234	MP00223	0	0.000506287	0.341237	0.0413554	20	CTCCATCTTTTTCTCTCTCT	TTTTCACTTTTTCTTTTTTTTTTTTTT	+	AT1G69570	Dof
↑ 24 hpi ↑ 2 wpi	blue-turquoise	20	10	1.3e-09	54	188	28.7234	MP00478	9	0.000517382	0.348716	0.0413554	19	CTCCATCTTTTTCTCTCTCT	TTTTTTTTTTTTTTTTTTTTACTTTTTT	+	AT4G38000	Dof
↑ 24 hpi ↑ 2 wpi	blue-turquoise	20	10	1.3e-09	54	188	28.7234	MP00215	11	0.000529944	0.357182	0.0413554	19	CTCCATCTTTTTCTCTCTCT	TGTGGGCCCCACCTCCTCTCTTGGGCCTAT	+	AT1G67260	TCP
↑ 24 hpi ↑ 2 wpi	blue-turquoise	20	11	8.5e-09	99	188	52.6596	MP00215	11	1.33255e-06	0.000898137	0.00175734	19	CTGCCGCTGCGGCCGCTGTC	TGTGGGCCCCACCTCCTCTCTTGGGCCTAT	+	AT1G67260	TCP
↑ 24 hpi ↑ 2 wpi	blue-turquoise	20	11	8.5e-09	99	188	52.6596	MP00458	0	3.22888e-05	0.0217627	0.014194	20	CTGCCGCTGCGGCCGCTGTC	CCACCACCGCCTCCACCGCC	-	AT4G28140	ERF
↑ 24 hpi ↑ 2 wpi	blue-turquoise	20	11	8.5e-09	99	188	52.6596	MP00509	1	7.13087e-05	0.0480621	0.0235102	20	CTGCCGCTGCGGCCGCTGTC	TCCGCCGCCGCCACCGCCGCC	+	AT5G13910	ERF
↑ 24 hpi ↑ 2 wpi	blue-turquoise	20	11	8.5e-09	99	188	52.6596	MP00138	-1	0.000153389	0.103384	0.0404574	19	CTGCCGCTGCGGCCGCTGTC	CGCCGCCGCCTTCGCCGACAA	+	AT1G12630	ERF
↑ 24 hpi ↑ 2 wpi	blue-turquoise	20	11	8.5e-09	99	188	52.6596	MP00366	0	0.000251375	0.169427	0.0483436	20	CTGCCGCTGCGGCCGCTGTC	CCACCGCCTCCGCCGCCGCCA	+	AT3G20310	ERF
↑ 24 hpi ↑ 2 wpi	blue-turquoise	20	11	8.5e-09	99	188	52.6596	MP00675	0	0.000256604	0.172951	0.0483436	20	CTGCCGCTGCGGCCGCTGTC	CTCTCTCTCCCTGCCCCTGC	+	GRMZM2G017087	TALE
↑ 24 hpi ↑ 2 wpi	blue-turquoise	20	11	8.5e-09	99	188	52.6596	MP00374	15	0.000350864	0.236483	0.0520162	13	CTGCCGCTGCGGCCGCTGTC	CCGCCTCCGCCGCCACCACCGCCGCCGC	+	AT3G23240	ERF
↑ 24 hpi ↑ 2 wpi	blue-turquoise	20	11	8.5e-09	99	188	52.6596	MP00246	-5	0.000601372	0.405325	0.0770996	15	CTGCCGCTGCGGCCGCTGTC	GGTGGTGGTGGTGTCGGTGGA	+	AT1G77640	ERF
↑ 24 hpi ↑ 2 wpi	blue-turquoise	20	11	8.5e-09	99	188	52.6596	MP00542	0	0.000701553	0.472847	0.0770996	20	CTGCCGCTGCGGCCGCTGTC	CCGCCGCCGCCACCGCCGCCG	-	AT5G44210	ERF
↑ 24 hpi ↑ 2 wpi	blue-turquoise	20	12	6.2e-08	93	188	49.4681	MP00478	1	1.8852e-06	0.00127063	0.00245846	20	ATTTTTTTTATTATTTTTAT	TTTTTTTTTTTTTTTTTTTTACTTTTTT	+	AT4G38000	Dof
↑ 24 hpi ↑ 2 wpi	blue-turquoise	20	12	6.2e-08	93	188	49.4681	MP00483	1	3.63948e-05	0.0245301	0.014498	20	ATTTTTTTTATTATTTTTAT	TTTTTTTTTTTTTACTTTTTT	-	AT5G02460	Dof
↑ 24 hpi ↑ 2 wpi	blue-turquoise	20	12	6.2e-08	93	188	49.4681	MP00536	0	4.00478e-05	0.0269922	0.014498	20	ATTTTTTTTATTATTTTTAT	AATTTATTAATTAATTAAGATT	-	AT5G39760	ZF-HD
↑ 24 hpi ↑ 2 wpi	blue-turquoise	20	12	6.2e-08	93	188	49.4681	MP00199	0	5.21489e-05	0.0351484	0.014498	20	ATTTTTTTTATTATTTTTAT	TTTTTTTTACTTTTTCTTTTT	-	AT1G51700	Dof
↑ 24 hpi ↑ 2 wpi	blue-turquoise	20	12	6.2e-08	93	188	49.4681	MP00407	1	6.0106e-05	0.0405114	0.014498	20	ATTTTTTTTATTATTTTTAT	TTTACTTTTTTTTTTTTTTTT	+	AT3G55370	Dof
↑ 24 hpi ↑ 2 wpi	blue-turquoise	20	12	6.2e-08	93	188	49.4681	MP00281	1	6.92046e-05	0.0466439	0.014498	20	ATTTTTTTTATTATTTTTAT	TTTTTTTTTTTTTACTTTTTT	+	AT2G28810	Dof
↑ 24 hpi ↑ 2 wpi	blue-turquoise	20	12	6.2e-08	93	188	49.4681	MP00593	7	7.7822e-05	0.0524521	0.014498	20	ATTTTTTTTATTATTTTTAT	TTTTTTTTTTTTTTTACTTTTTTTTTTTT	+	AT5G66940	Dof
↑ 24 hpi ↑ 2 wpi	blue-turquoise	20	12	6.2e-08	93	188	49.4681	MP00174	-4	0.000223531	0.15066	0.0328887	15	ATTTTTTTTATTATTTTTAT	ATTAGAATATTCTTT	+	AT1G32240	G2-like
↑ 24 hpi ↑ 2 wpi	blue-turquoise	20	12	6.2e-08	93	188	49.4681	MP00223	5	0.000226979	0.152984	0.0328887	20	ATTTTTTTTATTATTTTTAT	TTTTCACTTTTTCTTTTTTTTTTTTTT	+	AT1G69570	Dof
↑ 24 hpi ↑ 2 wpi	blue-turquoise	20	12	6.2e-08	93	188	49.4681	MP00210	-4	0.000353382	0.238179	0.0387561	16	ATTTTTTTTATTATTTTTAT	TTTTAACTTTTTTTTTTTT	-	AT1G64620	Dof
↑ 24 hpi ↑ 2 wpi	blue-turquoise	20	12	6.2e-08	93	188	49.4681	MP00295	-2	0.000370173	0.249496	0.0387561	15	ATTTTTTTTATTATTTTTAT	TTTTTTTACTTTTTG	+	AT2G37590	Dof
↑ 24 hpi ↑ 2 wpi	blue-turquoise	20	12	6.2e-08	93	188	49.4681	MP00445	-1	0.000377078	0.254151	0.0387561	19	ATTTTTTTTATTATTTTTAT	TTTTTTGCCTTTTTTTTTT	-	AT4G21030	Dof
↑ 24 hpi ↑ 2 wpi	blue-turquoise	20	12	6.2e-08	93	188	49.4681	MP00610	-1	0.000431183	0.290618	0.0387561	19	ATTTTTTTTATTATTTTTAT	TTTCTCTTTTTTTTTTTTTT	-	AT5G17430	AP2
↑ 24 hpi ↑ 2 wpi	blue-turquoise	20	12	6.2e-08	93	188	49.4681	MP00076	1	0.000448541	0.302316	0.0387561	20	ATTTTTTTTATTATTTTTAT	TTTTTTTTTTTTTTTTTTTTT	+	AT2G45660	MIKC_MADS
↑ 24 hpi ↑ 2 wpi	blue-turquoise	20	12	6.2e-08	93	188	49.4681	MP00301	-5	0.000457422	0.308303	0.0387561	15	ATTTTTTTTATTATTTTTAT	TTAAAATATTCTTTT	+	AT2G40260	G2-like
↑ 24 hpi ↑ 2 wpi	blue-turquoise	20	12	6.2e-08	93	188	49.4681	MP00402	2	0.000477859	0.322077	0.0387561	19	ATTTTTTTTATTATTTTTAT	TTTTTTTTTTTTTTACTTTTT	+	AT3G50410	Dof
↑ 24 hpi ↑ 2 wpi	blue-turquoise	20	12	6.2e-08	93	188	49.4681	MP00515	-6	0.000505224	0.340521	0.0387561	14	ATTTTTTTTATTATTTTTAT	TAAGATATTTTTTT	-	AT5G17300	MYB_related
↑ 24 hpi ↑ 2 wpi	blue-turquoise	20	12	6.2e-08	93	188	49.4681	MP00269	-4	0.000563732	0.379956	0.0408418	15	ATTTTTTTTATTATTTTTAT	TTTTAAATTTTTTAA	+	AT2G20110	CPP
↑ 24 hpi ↑ 2 wpi	blue-turquoise	20	12	6.2e-08	93	188	49.4681	MP00473	1	0.000739714	0.498568	0.0507709	20	ATTTTTTTTATTATTTTTAT	ATAATTTTCAATTATTGGTTT	-	AT4G36740	HD-ZIP
↑ 24 hpi ↑ 2 wpi	blue-turquoise	20	13	3.1e-06	54	188	28.7234	MP00215	3	0.000226787	0.152855	0.189947	20	TGTGGAAATGGGGTTGTGGA	ATAGGCCCAAGAGAGGAGGTGGGGCCCACA	-	AT1G67260	TCP
↑ 24 hpi ↑ 2 wpi	blue-turquoise	20	13	3.1e-06	54	188	28.7234	MP00350	-1	0.000284274	0.191601	0.189947	19	TGTGGAAATGGGGTTGTGGA	GTAGTGGTAATGTTAGGTGGA	+	AT3G12720	MYB
↑ 24 hpi ↑ 2 wpi	blue-turquoise	20	13	3.1e-06	54	188	28.7234	MP00231	-4	0.000470955	0.317424	0.209789	15	TGTGGAAATGGGGTTGTGGA	GATTTAGGGTTTAGG	-	AT1G72740	MYB_related
↑ 24 hpi ↑ 2 wpi	blue-turquoise	21	1	8.2e-174	136	188	72.3404	MP00076	1	1.09809e-17	7.40113e-15	1.44573e-14	20	AAAAAAAAAAAAAAGAGAAAA	AAAAAAAAAAAAAAAAAAAAA	-	AT2G45660	MIKC_MADS
↑ 24 hpi ↑ 2 wpi	blue-turquoise	21	1	8.2e-174	136	188	72.3404	MP00610	0	1.82253e-16	1.22839e-13	1.19976e-13	20	AAAAAAAAAAAAAAGAGAAAA	AAAAAAAAAAAAAAGAGAAA	+	AT5G17430	AP2
↑ 24 hpi ↑ 2 wpi	blue-turquoise	21	1	8.2e-174	136	188	72.3404	MP00223	0	8.00043e-11	5.39229e-08	3.51108e-08	21	AAAAAAAAAAAAAAGAGAAAA	AAAAAAAAAAAAAAGAAAAAGTGAAAA	-	AT1G69570	Dof
↑ 24 hpi ↑ 2 wpi	blue-turquoise	21	1	8.2e-174	136	188	72.3404	MP00407	0	6.98503e-10	4.70791e-07	2.29909e-07	21	AAAAAAAAAAAAAAGAGAAAA	AAAAAAAAAAAAAAAAGTAAA	-	AT3G55370	Dof
↑ 24 hpi ↑ 2 wpi	blue-turquoise	21	1	8.2e-174	136	188	72.3404	MP00478	8	1.14613e-09	7.72491e-07	2.62545e-07	20	AAAAAAAAAAAAAAGAGAAAA	AAAAAAGTAAAAAAAAAAAAAAAAAAAA	-	AT4G38000	Dof
↑ 24 hpi ↑ 2 wpi	blue-turquoise	21	1	8.2e-174	136	188	72.3404	MP00483	-1	1.19648e-09	8.06429e-07	2.62545e-07	20	AAAAAAAAAAAAAAGAGAAAA	AAAAAAGTAAAAAAAAAAAAA	+	AT5G02460	Dof
↑ 24 hpi ↑ 2 wpi	blue-turquoise	21	1	8.2e-174	136	188	72.3404	MP00166	0	6.22247e-09	4.19394e-06	1.17034e-06	21	AAAAAAAAAAAAAAGAGAAAA	AAAAAAAAGAAAAAGTGAAAA	+	AT1G29160	Dof
↑ 24 hpi ↑ 2 wpi	blue-turquoise	21	1	8.2e-174	136	188	72.3404	MP00580	0	1.65386e-08	1.1147e-05	2.7218e-06	21	AAAAAAAAAAAAAAGAGAAAA	AAAAAAAAGAAAAAGTAAAAA	+	AT5G62940	Dof
↑ 24 hpi ↑ 2 wpi	blue-turquoise	21	1	8.2e-174	136	188	72.3404	MP00593	6	1.87651e-08	1.26477e-05	2.74509e-06	21	AAAAAAAAAAAAAAGAGAAAA	AAAAAAAAAAAAGTAAAAAAAAAAAAAAA	-	AT5G66940	Dof
↑ 24 hpi ↑ 2 wpi	blue-turquoise	21	1	8.2e-174	136	188	72.3404	MP00281	0	3.85987e-08	2.60156e-05	5.02674e-06	21	AAAAAAAAAAAAAAGAGAAAA	AAAAAAGTAAAAAAAAAAAAA	-	AT2G28810	Dof
↑ 24 hpi ↑ 2 wpi	blue-turquoise	21	1	8.2e-174	136	188	72.3404	MP00611	0	4.19982e-08	2.83068e-05	5.02674e-06	20	AAAAAAAAAAAAAAGAGAAAA	AAGAAAAAGACAAAAAAAAA	+	AT2G01570	GRAS
↑ 24 hpi ↑ 2 wpi	blue-turquoise	21	1	8.2e-174	136	188	72.3404	MP00192	-2	1.32438e-07	8.92634e-05	1.45305e-05	15	AAAAAAAAAAAAAAGAGAAAA	AAAAAAAAAAAAAAA	+	AT1G49480	B3
↑ 24 hpi ↑ 2 wpi	blue-turquoise	21	1	8.2e-174	136	188	72.3404	MP00402	1	3.81859e-07	0.000257373	3.8673e-05	20	AAAAAAAAAAAAAAGAGAAAA	AAAAAGTAAAAAAAAAAAAAA	-	AT3G50410	Dof
↑ 24 hpi ↑ 2 wpi	blue-turquoise	21	1	8.2e-174	136	188	72.3404	MP00394	-2	4.71486e-07	0.000317781	4.43393e-05	19	AAAAAAAAAAAAAAGAGAAAA	AAAAAAGAAAAAGTGAAAA	+	AT3G47500	Dof
↑ 24 hpi ↑ 2 wpi	blue-turquoise	21	1	8.2e-174	136	188	72.3404	MP00199	-1	1.78519e-06	0.00120321	0.00015669	20	AAAAAAAAAAAAAAGAGAAAA	AAAAAGAAAAAGTAAAAAAAA	+	AT1G51700	Dof
↑ 24 hpi ↑ 2 wpi	blue-turquoise	21	1	8.2e-174	136	188	72.3404	MP00355	0	2.63376e-06	0.00177516	0.000216723	21	AAAAAAAAAAAAAAGAGAAAA	AGAAAAAGACAAAAAAAAAAA	-	AT3G13810	C2H2
↑ 24 hpi ↑ 2 wpi	blue-turquoise	21	1	8.2e-174	136	188	72.3404	MP00392	0	4.42645e-06	0.00298343	0.000342811	19	AAAAAAAAAAAAAAGAGAAAA	AAAAAAAGCAAAAAGTAAA	-	AT3G45610	Dof
↑ 24 hpi ↑ 2 wpi	blue-turquoise	21	1	8.2e-174	136	188	72.3404	MP00210	-2	4.78821e-06	0.00322725	0.000350227	19	AAAAAAAAAAAAAAGAGAAAA	AAAAAAAAAAAAGTTAAAA	+	AT1G64620	Dof
↑ 24 hpi ↑ 2 wpi	blue-turquoise	21	1	8.2e-174	136	188	72.3404	MP00569	-1	5.59792e-06	0.003773	0.000387901	19	AAAAAAAAAAAAAAGAGAAAA	AAGCAAAAAATAAGCAAAA	+	AT5G60130	B3
↑ 24 hpi ↑ 2 wpi	blue-turquoise	21	1	8.2e-174	136	188	72.3404	MP00254	-5	3.65239e-05	0.0246171	0.00240434	15	AAAAAAAAAAAAAAGAGAAAA	AAAAAAAGACAAAAA	+	AT2G01940	C2H2
↑ 24 hpi ↑ 2 wpi	blue-turquoise	21	1	8.2e-174	136	188	72.3404	MP00445	-2	4.76423e-05	0.0321109	0.00298691	19	AAAAAAAAAAAAAAGAGAAAA	AAAAAAAAAAGGCAAAAAA	+	AT4G21030	Dof
↑ 24 hpi ↑ 2 wpi	blue-turquoise	21	1	8.2e-174	136	188	72.3404	MP00485	1	0.000114103	0.0769055	0.00682847	19	AAAAAAAAAAAAAAGAGAAAA	CAGAAAACGACAAAAAAAAA	-	AT5G03150	C2H2
↑ 24 hpi ↑ 2 wpi	blue-turquoise	21	1	8.2e-174	136	188	72.3404	MP00125	1	0.00014793	0.0997051	0.00846794	19	AAAAAAAAAAAAAAGAGAAAA	CAGAAAACGACAAAAAAAAA	+	AT1G03840	C2H2
↑ 24 hpi ↑ 2 wpi	blue-turquoise	21	1	8.2e-174	136	188	72.3404	MP00080	-7	0.000171007	0.115259	0.00938104	14	AAAAAAAAAAAAAAGAGAAAA	CCAAAAAAGGAAAA	+	AT5G20240	MIKC_MADS
↑ 24 hpi ↑ 2 wpi	blue-turquoise	21	1	8.2e-174	136	188	72.3404	MP00295	0	0.00026587	0.179196	0.0140016	15	AAAAAAAAAAAAAAGAGAAAA	CAAAAAGTAAAAAAA	-	AT2G37590	Dof
↑ 24 hpi ↑ 2 wpi	blue-turquoise	21	1	8.2e-174	136	188	72.3404	MP00142	1	0.000336099	0.226531	0.0170193	19	AAAAAAAAAAAAAAGAGAAAA	CACAAAACGACAAAAAAAAA	-	AT1G14580	C2H2
↑ 24 hpi ↑ 2 wpi	blue-turquoise	21	2	2.7e-171	136	188	72.3404	MP00076	0	1.15459e-18	7.78197e-16	1.5236e-15	21	CTTCTCTTTTTCTTTCTCTTT	TTTTTTTTTTTTTTTTTTTTT	+	AT2G45660	MIKC_MADS
↑ 24 hpi ↑ 2 wpi	blue-turquoise	21	2	2.7e-171	136	188	72.3404	MP00610	0	6.59104e-15	4.44236e-12	4.34876e-12	20	CTTCTCTTTTTCTTTCTCTTT	TTTCTCTTTTTTTTTTTTTT	-	AT5G17430	AP2
↑ 24 hpi ↑ 2 wpi	blue-turquoise	21	2	2.7e-171	136	188	72.3404	MP00611	0	2.76284e-10	1.86215e-07	1.21528e-07	20	CTTCTCTTTTTCTTTCTCTTT	TTTTTTTTTGTCTTTTTCTT	-	AT2G01570	GRAS
↑ 24 hpi ↑ 2 wpi	blue-turquoise	21	2	2.7e-171	136	188	72.3404	MP00478	0	2.26253e-08	1.52495e-05	7.46409e-06	21	CTTCTCTTTTTCTTTCTCTTT	TTTTTTTTTTTTTTTTTTTTACTTTTTT	+	AT4G38000	Dof
↑ 24 hpi ↑ 2 wpi	blue-turquoise	21	2	2.7e-171	136	188	72.3404	MP00223	1	6.43382e-08	4.3364e-05	1.63184e-05	21	CTTCTCTTTTTCTTTCTCTTT	TTTTCACTTTTTCTTTTTTTTTTTTTT	+	AT1G69570	Dof
↑ 24 hpi ↑ 2 wpi	blue-turquoise	21	2	2.7e-171	136	188	72.3404	MP00407	-1	7.41972e-08	5.00089e-05	1.63184e-05	20	CTTCTCTTTTTCTTTCTCTTT	TTTACTTTTTTTTTTTTTTTT	+	AT3G55370	Dof
↑ 24 hpi ↑ 2 wpi	blue-turquoise	21	2	2.7e-171	136	188	72.3404	MP00402	0	1.6554e-07	0.000111574	3.01326e-05	21	CTTCTCTTTTTCTTTCTCTTT	TTTTTTTTTTTTTTACTTTTT	+	AT3G50410	Dof
↑ 24 hpi ↑ 2 wpi	blue-turquoise	21	2	2.7e-171	136	188	72.3404	MP00483	1	1.82677e-07	0.000123124	3.01326e-05	20	CTTCTCTTTTTCTTTCTCTTT	TTTTTTTTTTTTTACTTTTTT	-	AT5G02460	Dof
↑ 24 hpi ↑ 2 wpi	blue-turquoise	21	2	2.7e-171	136	188	72.3404	MP00593	3	3.24286e-07	0.000218569	4.75475e-05	21	CTTCTCTTTTTCTTTCTCTTT	TTTTTTTTTTTTTTTACTTTTTTTTTTTT	+	AT5G66940	Dof
↑ 24 hpi ↑ 2 wpi	blue-turquoise	21	2	2.7e-171	136	188	72.3404	MP00281	1	7.64268e-07	0.000515117	0.000100853	20	CTTCTCTTTTTCTTTCTCTTT	TTTTTTTTTTTTTACTTTTTT	+	AT2G28810	Dof
↑ 24 hpi ↑ 2 wpi	blue-turquoise	21	2	2.7e-171	136	188	72.3404	MP00253	-2	8.44517e-07	0.000569204	0.000101311	19	CTTCTCTTTTTCTTTCTCTTT	TCTCTCTCTCTCTCTCTCTCTCTC	-	AT2G01930	BBR-BPC
↑ 24 hpi ↑ 2 wpi	blue-turquoise	21	2	2.7e-171	136	188	72.3404	MP00580	1	2.94304e-06	0.00198361	0.000323636	20	CTTCTCTTTTTCTTTCTCTTT	TTTTTACTTTTTCTTTTTTTT	-	AT5G62940	Dof
↑ 24 hpi ↑ 2 wpi	blue-turquoise	21	2	2.7e-171	136	188	72.3404	MP00199	0	3.21079e-06	0.00216408	0.00032592	21	CTTCTCTTTTTCTTTCTCTTT	TTTTTTTTACTTTTTCTTTTT	-	AT1G51700	Dof
↑ 24 hpi ↑ 2 wpi	blue-turquoise	21	2	2.7e-171	136	188	72.3404	MP00166	1	9.65949e-06	0.0065105	0.000910475	20	CTTCTCTTTTTCTTTCTCTTT	TTTTCACTTTTTCTTTTTTTT	-	AT1G29160	Dof
↑ 24 hpi ↑ 2 wpi	blue-turquoise	21	2	2.7e-171	136	188	72.3404	MP00675	-1	1.56482e-05	0.0105469	0.00137663	20	CTTCTCTTTTTCTTTCTCTTT	CTCTCTCTCCCTGCCCCTGC	+	GRMZM2G017087	TALE
↑ 24 hpi ↑ 2 wpi	blue-turquoise	21	2	2.7e-171	136	188	72.3404	MP00540	-1	2.17138e-05	0.0146351	0.00179084	20	CTTCTCTTTTTCTTTCTCTTT	CTCTCTCTCTCTCTCTCTCTC	+	AT5G42520	BBR-BPC
↑ 24 hpi ↑ 2 wpi	blue-turquoise	21	2	2.7e-171	136	188	72.3404	MP00392	-1	9.18892e-05	0.0619333	0.0068218	19	CTTCTCTTTTTCTTTCTCTTT	TTTACTTTTTGCTTTTTTT	+	AT3G45610	Dof
↑ 24 hpi ↑ 2 wpi	blue-turquoise	21	2	2.7e-171	136	188	72.3404	MP00355	0	9.30529e-05	0.0627176	0.0068218	21	CTTCTCTTTTTCTTTCTCTTT	TTTTTTTTTTTGTCTTTTTCT	+	AT3G13810	C2H2
↑ 24 hpi ↑ 2 wpi	blue-turquoise	21	2	2.7e-171	136	188	72.3404	MP00192	-5	0.000123762	0.0834156	0.00859558	15	CTTCTCTTTTTCTTTCTCTTT	TTTTTTTTTTTTTTT	-	AT1G49480	B3
↑ 24 hpi ↑ 2 wpi	blue-turquoise	21	2	2.7e-171	136	188	72.3404	MP00673	-7	0.000271272	0.182837	0.017534	12	CTTCTCTTTTTCTTTCTCTTT	TTTTCCTTTTCG	+	GRMZM2G011357	C2H2
↑ 24 hpi ↑ 2 wpi	blue-turquoise	21	2	2.7e-171	136	188	72.3404	MP00394	-1	0.000279035	0.18807	0.017534	19	CTTCTCTTTTTCTTTCTCTTT	TTTTCACTTTTTCTTTTTT	-	AT3G47500	Dof
↑ 24 hpi ↑ 2 wpi	blue-turquoise	21	2	2.7e-171	136	188	72.3404	MP00445	-3	0.000321938	0.216986	0.0193104	18	CTTCTCTTTTTCTTTCTCTTT	TTTTTTGCCTTTTTTTTTT	-	AT4G21030	Dof
↑ 24 hpi ↑ 2 wpi	blue-turquoise	21	3	4.1e-92	149	188	79.2553	MP00478	7	5.38607e-09	3.63021e-06	7.08039e-06	21	ATATTTATTTTTATTTTTTTT	TTTTTTTTTTTTTTTTTTTTACTTTTTT	+	AT4G38000	Dof
↑ 24 hpi ↑ 2 wpi	blue-turquoise	21	3	4.1e-92	149	188	79.2553	MP00483	0	3.18618e-08	2.14748e-05	2.09423e-05	21	ATATTTATTTTTATTTTTTTT	TTTTTTTTTTTTTACTTTTTT	-	AT5G02460	Dof
↑ 24 hpi ↑ 2 wpi	blue-turquoise	21	3	4.1e-92	149	188	79.2553	MP00281	0	7.36428e-08	4.96352e-05	3.22696e-05	21	ATATTTATTTTTATTTTTTTT	TTTTTTTTTTTTTACTTTTTT	+	AT2G28810	Dof
↑ 24 hpi ↑ 2 wpi	blue-turquoise	21	3	4.1e-92	149	188	79.2553	MP00593	2	2.47931e-07	0.000167106	8.14809e-05	21	ATATTTATTTTTATTTTTTTT	TTTTTTTTTTTTTTTACTTTTTTTTTTTT	+	AT5G66940	Dof
↑ 24 hpi ↑ 2 wpi	blue-turquoise	21	3	4.1e-92	149	188	79.2553	MP00223	6	4.82608e-07	0.000325278	0.000126885	21	ATATTTATTTTTATTTTTTTT	TTTTCACTTTTTCTTTTTTTTTTTTTT	+	AT1G69570	Dof
↑ 24 hpi ↑ 2 wpi	blue-turquoise	21	3	4.1e-92	149	188	79.2553	MP00407	-2	6.51678e-07	0.000439231	0.000131528	19	ATATTTATTTTTATTTTTTTT	TTTACTTTTTTTTTTTTTTTT	+	AT3G55370	Dof
↑ 24 hpi ↑ 2 wpi	blue-turquoise	21	3	4.1e-92	149	188	79.2553	MP00610	-1	7.00376e-07	0.000472054	0.000131528	20	ATATTTATTTTTATTTTTTTT	TTTCTCTTTTTTTTTTTTTT	-	AT5G17430	AP2
↑ 24 hpi ↑ 2 wpi	blue-turquoise	21	3	4.1e-92	149	188	79.2553	MP00580	-1	1.36084e-06	0.000917206	0.000223615	20	ATATTTATTTTTATTTTTTTT	TTTTTACTTTTTCTTTTTTTT	-	AT5G62940	Dof
↑ 24 hpi ↑ 2 wpi	blue-turquoise	21	3	4.1e-92	149	188	79.2553	MP00166	-1	3.78099e-06	0.00254839	0.000552266	20	ATATTTATTTTTATTTTTTTT	TTTTCACTTTTTCTTTTTTTT	-	AT1G29160	Dof
↑ 24 hpi ↑ 2 wpi	blue-turquoise	21	3	4.1e-92	149	188	79.2553	MP00402	1	4.75459e-06	0.00320459	0.000625025	20	ATATTTATTTTTATTTTTTTT	TTTTTTTTTTTTTTACTTTTT	+	AT3G50410	Dof
↑ 24 hpi ↑ 2 wpi	blue-turquoise	21	3	4.1e-92	149	188	79.2553	MP00076	1	7.46401e-06	0.00503074	0.000891999	20	ATATTTATTTTTATTTTTTTT	TTTTTTTTTTTTTTTTTTTTT	+	AT2G45660	MIKC_MADS
↑ 24 hpi ↑ 2 wpi	blue-turquoise	21	3	4.1e-92	149	188	79.2553	MP00569	-2	1.26147e-05	0.00850228	0.00138191	19	ATATTTATTTTTATTTTTTTT	TTTTGCTTATTTTTTGCTT	-	AT5G60130	B3
↑ 24 hpi ↑ 2 wpi	blue-turquoise	21	3	4.1e-92	149	188	79.2553	MP00199	2	1.44246e-05	0.00972219	0.00145863	19	ATATTTATTTTTATTTTTTTT	TTTTTTTTACTTTTTCTTTTT	-	AT1G51700	Dof
↑ 24 hpi ↑ 2 wpi	blue-turquoise	21	3	4.1e-92	149	188	79.2553	MP00210	-1	1.69479e-05	0.0114229	0.00159137	19	ATATTTATTTTTATTTTTTTT	TTTTAACTTTTTTTTTTTT	-	AT1G64620	Dof
↑ 24 hpi ↑ 2 wpi	blue-turquoise	21	3	4.1e-92	149	188	79.2553	MP00394	-1	1.8234e-05	0.0122897	0.00159799	19	ATATTTATTTTTATTTTTTTT	TTTTCACTTTTTCTTTTTT	-	AT3G47500	Dof
↑ 24 hpi ↑ 2 wpi	blue-turquoise	21	3	4.1e-92	149	188	79.2553	MP00192	0	2.15791e-05	0.0145443	0.00177295	15	ATATTTATTTTTATTTTTTTT	TTTTTTTTTTTTTTT	-	AT1G49480	B3
↑ 24 hpi ↑ 2 wpi	blue-turquoise	21	3	4.1e-92	149	188	79.2553	MP00392	-2	2.43662e-05	0.0164228	0.00188418	19	ATATTTATTTTTATTTTTTTT	TTTACTTTTTGCTTTTTTT	+	AT3G45610	Dof
↑ 24 hpi ↑ 2 wpi	blue-turquoise	21	3	4.1e-92	149	188	79.2553	MP00295	-6	6.74306e-05	0.0454482	0.00492458	15	ATATTTATTTTTATTTTTTTT	TTTTTTTACTTTTTG	+	AT2G37590	Dof
↑ 24 hpi ↑ 2 wpi	blue-turquoise	21	3	4.1e-92	149	188	79.2553	MP00355	-1	0.000213122	0.143644	0.0147455	20	ATATTTATTTTTATTTTTTTT	TTTTTTTTTTTGTCTTTTTCT	+	AT3G13810	C2H2
↑ 24 hpi ↑ 2 wpi	blue-turquoise	21	3	4.1e-92	149	188	79.2553	MP00254	-2	0.000283459	0.191052	0.0186314	15	ATATTTATTTTTATTTTTTTT	TTTTTGTCTTTTTTT	-	AT2G01940	C2H2
↑ 24 hpi ↑ 2 wpi	blue-turquoise	21	3	4.1e-92	149	188	79.2553	MP00269	-8	0.00043536	0.293433	0.027253	13	ATATTTATTTTTATTTTTTTT	TTTTAAATTTTTTAA	+	AT2G20110	CPP
↑ 24 hpi ↑ 2 wpi	blue-turquoise	21	3	4.1e-92	149	188	79.2553	MP00485	-1	0.00046195	0.311354	0.027603	20	ATATTTATTTTTATTTTTTTT	TTTTTTTTTGTCGTTTTCTG	+	AT5G03150	C2H2
↑ 24 hpi ↑ 2 wpi	blue-turquoise	21	3	4.1e-92	149	188	79.2553	MP00315	-6	0.000548674	0.369806	0.0308755	15	ATATTTATTTTTATTTTTTTT	TTTTTTCCTTTTTTGGAAA	-	AT2G45650	MIKC_MADS
↑ 24 hpi ↑ 2 wpi	blue-turquoise	21	3	4.1e-92	149	188	79.2553	MP00536	1	0.00056369	0.379927	0.0308755	21	ATATTTATTTTTATTTTTTTT	AATCTTAATTAATTAATAAATT	+	AT5G39760	ZF-HD
↑ 24 hpi ↑ 2 wpi	blue-turquoise	21	3	4.1e-92	149	188	79.2553	MP00570	-7	0.000618581	0.416924	0.0325268	14	ATATTTATTTTTATTTTTTTT	TTTTTAACTTTTTG	-	AT5G60850	Dof
↑ 24 hpi ↑ 2 wpi	blue-turquoise	21	3	4.1e-92	149	188	79.2553	MP00125	-1	0.000703163	0.473932	0.0342355	20	ATATTTATTTTTATTTTTTTT	TTTTTTTTTGTCGTTTTCTG	-	AT1G03840	C2H2
↑ 24 hpi ↑ 2 wpi	blue-turquoise	21	3	4.1e-92	149	188	79.2553	MP00611	-1	0.000703163	0.473932	0.0342355	20	ATATTTATTTTTATTTTTTTT	TTTTTTTTTGTCTTTTTCTT	-	AT2G01570	GRAS
↑ 24 hpi ↑ 2 wpi	blue-turquoise	21	4	4.5e-82	138	188	73.4043	MP00229	0	9.89577e-09	6.66975e-06	1.30261e-05	19	GAGGAGGAGGGAGGGGAAGGG	GAGGAGGAGGAGGAGGAGG	-	AT1G72050	C2H2
↑ 24 hpi ↑ 2 wpi	blue-turquoise	21	4	4.5e-82	138	188	73.4043	MP00675	1	1.29203e-07	8.70828e-05	6.73496e-05	19	GAGGAGGAGGGAGGGGAAGGG	GCAGGGGCAGGGAGAGAGAG	-	GRMZM2G017087	TALE
↑ 24 hpi ↑ 2 wpi	blue-turquoise	21	4	4.5e-82	138	188	73.4043	MP00215	0	1.53494e-07	0.000103455	6.73496e-05	21	GAGGAGGAGGGAGGGGAAGGG	ATAGGCCCAAGAGAGGAGGTGGGGCCCACA	-	AT1G67260	TCP
↑ 24 hpi ↑ 2 wpi	blue-turquoise	21	4	4.5e-82	138	188	73.4043	MP00156	7	9.56327e-05	0.0644565	0.0266306	13	GAGGAGGAGGGAGGGGAAGGG	GTCGGTGGAGGTGGTGGTGG	-	AT1G21910	ERF
↑ 24 hpi ↑ 2 wpi	blue-turquoise	21	4	4.5e-82	138	188	73.4043	MP00458	4	0.000112506	0.075829	0.0266306	16	GAGGAGGAGGGAGGGGAAGGG	GGCGGTGGAGGCGGTGGTGG	+	AT4G28140	ERF
↑ 24 hpi ↑ 2 wpi	blue-turquoise	21	4	4.5e-82	138	188	73.4043	MP00180	0	0.000123499	0.0832385	0.0266306	21	GAGGAGGAGGGAGGGGAAGGG	TTGTTTAAGGTAGGTGAACAA	+	AT1G34670	MYB
↑ 24 hpi ↑ 2 wpi	blue-turquoise	21	4	4.5e-82	138	188	73.4043	MP00366	1	0.000155736	0.104966	0.0266306	20	GAGGAGGAGGGAGGGGAAGGG	TGGCGGCGGCGGAGGCGGTGG	-	AT3G20310	ERF
↑ 24 hpi ↑ 2 wpi	blue-turquoise	21	4	4.5e-82	138	188	73.4043	MP00227	-1	0.000181764	0.122509	0.0266306	20	GAGGAGGAGGGAGGGGAAGGG	TGGCGGTGGCGGCGGCGGTG	-	AT1G71450	ERF
↑ 24 hpi ↑ 2 wpi	blue-turquoise	21	4	4.5e-82	138	188	73.4043	MP00132	0	0.000182079	0.122721	0.0266306	19	GAGGAGGAGGGAGGGGAAGGG	AAAAAGGTGGTTGGAAAAG	-	AT1G08810	MYB
↑ 24 hpi ↑ 2 wpi	blue-turquoise	21	4	4.5e-82	138	188	73.4043	MP00395	0	0.000319317	0.21522	0.0420326	19	GAGGAGGAGGGAGGGGAAGGG	TAGAAGGTAGTTGGGAAAT	+	AT3G47600	MYB
↑ 24 hpi ↑ 2 wpi	blue-turquoise	21	4	4.5e-82	138	188	73.4043	MP00138	6	0.000444692	0.299723	0.0532146	15	GAGGAGGAGGGAGGGGAAGGG	TTGTCGGCGAAGGCGGCGGCG	-	AT1G12630	ERF
↑ 24 hpi ↑ 2 wpi	blue-turquoise	21	4	4.5e-82	138	188	73.4043	MP00611	2	0.000665532	0.448569	0.0692563	18	GAGGAGGAGGGAGGGGAAGGG	AAGAAAAAGACAAAAAAAAA	+	AT2G01570	GRAS
↑ 24 hpi ↑ 2 wpi	blue-turquoise	21	4	4.5e-82	138	188	73.4043	MP00302	1	0.000736586	0.496459	0.0692563	20	GAGGAGGAGGGAGGGGAAGGG	GGCGGTGGTGGTGGCGGTGGA	+	AT2G40340	ERF
↑ 24 hpi ↑ 2 wpi	blue-turquoise	21	4	4.5e-82	138	188	73.4043	MP00249	-1	0.000736586	0.496459	0.0692563	20	GAGGAGGAGGGAGGGGAAGGG	TGGGGGTTGGTGGAGTAGTTG	-	AT1G79180	MYB
↑ 24 hpi ↑ 2 wpi	blue-turquoise	21	5	8e-81	136	188	72.3404	MP00478	4	2.53418e-06	0.00170804	0.00336098	21	AATTTAAATAAATATATAAAT	AAAAAAGTAAAAAAAAAAAAAAAAAAAA	-	AT4G38000	Dof
↑ 24 hpi ↑ 2 wpi	blue-turquoise	21	5	8e-81	136	188	72.3404	MP00536	0	7.56796e-05	0.0510081	0.0372506	21	AATTTAAATAAATATATAAAT	AATCTTAATTAATTAATAAATT	+	AT5G39760	ZF-HD
↑ 24 hpi ↑ 2 wpi	blue-turquoise	21	5	8e-81	136	188	72.3404	MP00223	-1	8.42607e-05	0.0567917	0.0372506	20	AATTTAAATAAATATATAAAT	AAAAAAAAAAAAAAGAAAAAGTGAAAA	-	AT1G69570	Dof
↑ 24 hpi ↑ 2 wpi	blue-turquoise	21	5	8e-81	136	188	72.3404	MP00199	1	0.000159418	0.107448	0.0528574	20	AATTTAAATAAATATATAAAT	AAAAAGAAAAAGTAAAAAAAA	+	AT1G51700	Dof
↑ 24 hpi ↑ 2 wpi	blue-turquoise	21	5	8e-81	136	188	72.3404	MP00593	8	0.000216597	0.145986	0.0574529	21	AATTTAAATAAATATATAAAT	AAAAAAAAAAAAGTAAAAAAAAAAAAAAA	-	AT5G66940	Dof
↑ 24 hpi ↑ 2 wpi	blue-turquoise	21	5	8e-81	136	188	72.3404	MP00210	0	0.000426872	0.287712	0.0729883	19	AATTTAAATAAATATATAAAT	AAAAAAAAAAAAGTTAAAA	+	AT1G64620	Dof
↑ 24 hpi ↑ 2 wpi	blue-turquoise	21	5	8e-81	136	188	72.3404	MP00269	-2	0.000494313	0.333167	0.0729883	15	AATTTAAATAAATATATAAAT	TTAAAAAATTTAAAA	-	AT2G20110	CPP
↑ 24 hpi ↑ 2 wpi	blue-turquoise	21	5	8e-81	136	188	72.3404	MP00076	1	0.000566521	0.381835	0.0729883	20	AATTTAAATAAATATATAAAT	AAAAAAAAAAAAAAAAAAAAA	-	AT2G45660	MIKC_MADS
↑ 24 hpi ↑ 2 wpi	blue-turquoise	21	5	8e-81	136	188	72.3404	MP00407	1	0.000604297	0.407296	0.0729883	20	AATTTAAATAAATATATAAAT	AAAAAAAAAAAAAAAAGTAAA	-	AT3G55370	Dof
↑ 24 hpi ↑ 2 wpi	blue-turquoise	21	5	8e-81	136	188	72.3404	MP00483	2	0.000604297	0.407296	0.0729883	19	AATTTAAATAAATATATAAAT	AAAAAAGTAAAAAAAAAAAAA	+	AT5G02460	Dof
↑ 24 hpi ↑ 2 wpi	blue-turquoise	21	5	8e-81	136	188	72.3404	MP00281	2	0.000644455	0.434363	0.0729883	19	AATTTAAATAAATATATAAAT	AAAAAAGTAAAAAAAAAAAAA	-	AT2G28810	Dof
↑ 24 hpi ↑ 2 wpi	blue-turquoise	21	5	8e-81	136	188	72.3404	MP00610	0	0.000660397	0.445108	0.0729883	20	AATTTAAATAAATATATAAAT	AAAAAAAAAAAAAAGAGAAA	+	AT5G17430	AP2
↑ 24 hpi ↑ 2 wpi	blue-turquoise	21	6	7.8e-75	114	188	60.6383	MP00227	0	2.67614e-07	0.000180372	0.00034373	20	CCCCCCCACCACCACCCCCCC	CACCGCCGCCGCCACCGCCA	+	AT1G71450	ERF
↑ 24 hpi ↑ 2 wpi	blue-turquoise	21	6	7.8e-75	114	188	60.6383	MP00302	-1	2.29371e-06	0.00154596	0.00142969	20	CCCCCCCACCACCACCCCCCC	TCCACCGCCACCACCACCGCC	-	AT2G40340	ERF
↑ 24 hpi ↑ 2 wpi	blue-turquoise	21	6	7.8e-75	114	188	60.6383	MP00366	1	3.3393e-06	0.00225069	0.00142969	20	CCCCCCCACCACCACCCCCCC	CCACCGCCTCCGCCGCCGCCA	+	AT3G20310	ERF
↑ 24 hpi ↑ 2 wpi	blue-turquoise	21	6	7.8e-75	114	188	60.6383	MP00458	1	6.83993e-06	0.00461011	0.00219634	19	CCCCCCCACCACCACCCCCCC	CCACCACCGCCTCCACCGCC	-	AT4G28140	ERF
↑ 24 hpi ↑ 2 wpi	blue-turquoise	21	6	7.8e-75	114	188	60.6383	MP00156	1	1.66506e-05	0.0112225	0.0032576	19	CCCCCCCACCACCACCCCCCC	CCACCACCACCTCCACCGAC	+	AT1G21910	ERF
↑ 24 hpi ↑ 2 wpi	blue-turquoise	21	6	7.8e-75	114	188	60.6383	MP00526	-1	1.70159e-05	0.0114687	0.0032576	19	CCCCCCCACCACCACCCCCCC	TCCTCCGCCGCCACCTCCG	-	AT5G25190	ERF
↑ 24 hpi ↑ 2 wpi	blue-turquoise	21	6	7.8e-75	114	188	60.6383	MP00246	-1	1.82256e-05	0.0122841	0.0032576	20	CCCCCCCACCACCACCCCCCC	TCCACCGACACCACCACCACC	-	AT1G77640	ERF
↑ 24 hpi ↑ 2 wpi	blue-turquoise	21	6	7.8e-75	114	188	60.6383	MP00572	0	2.02899e-05	0.0136754	0.0032576	19	CCCCCCCACCACCACCCCCCC	CGCCGCCGCCGCCGCCGCC	+	AT5G61600	ERF
↑ 24 hpi ↑ 2 wpi	blue-turquoise	21	6	7.8e-75	114	188	60.6383	MP00509	-1	2.35291e-05	0.0158586	0.00328019	20	CCCCCCCACCACCACCCCCCC	TCCGCCGCCGCCACCGCCGCC	+	AT5G13910	ERF
↑ 24 hpi ↑ 2 wpi	blue-turquoise	21	6	7.8e-75	114	188	60.6383	MP00249	0	2.78458e-05	0.0187681	0.00328019	21	CCCCCCCACCACCACCCCCCC	CAACTACTCCACCAACCCCCA	+	AT1G79180	MYB
↑ 24 hpi ↑ 2 wpi	blue-turquoise	21	6	7.8e-75	114	188	60.6383	MP00542	-2	3.2907e-05	0.0221793	0.00328019	19	CCCCCCCACCACCACCCCCCC	CCGCCGCCGCCACCGCCGCCG	-	AT5G44210	ERF
↑ 24 hpi ↑ 2 wpi	blue-turquoise	21	6	7.8e-75	114	188	60.6383	MP00456	1	3.57536e-05	0.0240979	0.00328019	20	CCCCCCCACCACCACCCCCCC	CCTCCGCCGCCGCCGCCGCCG	+	AT4G27950	ERF
↑ 24 hpi ↑ 2 wpi	blue-turquoise	21	6	7.8e-75	114	188	60.6383	MP00346	1	3.57536e-05	0.0240979	0.00328019	20	CCCCCCCACCACCACCCCCCC	CCACCTCCACCGACATAACCA	-	AT3G11020	ERF
↑ 24 hpi ↑ 2 wpi	blue-turquoise	21	6	7.8e-75	114	188	60.6383	MP00124	2	3.57536e-05	0.0240979	0.00328019	19	CCCCCCCACCACCACCCCCCC	TCCACCGCCTCCGCCGCCGCC	+	AT1G03800	ERF
↑ 24 hpi ↑ 2 wpi	blue-turquoise	21	6	7.8e-75	114	188	60.6383	MP00230	1	4.57605e-05	0.0308425	0.00379933	20	CCCCCCCACCACCACCCCCCC	CCACCGCCGCCGCCATTTCCG	+	AT1G72360	ERF
↑ 24 hpi ↑ 2 wpi	blue-turquoise	21	6	7.8e-75	114	188	60.6383	MP00548	1	4.96488e-05	0.0334633	0.00379933	20	CCCCCCCACCACCACCCCCCC	CCGCCGCCTCCGCCGCCGCCA	+	AT5G47220	ERF
↑ 24 hpi ↑ 2 wpi	blue-turquoise	21	6	7.8e-75	114	188	60.6383	MP00158	-4	5.32442e-05	0.0358866	0.00379933	15	CCCCCCCACCACCACCCCCCC	TCCACCGCCACCGCC	-	AT1G22810	ERF
↑ 24 hpi ↑ 2 wpi	blue-turquoise	21	6	7.8e-75	114	188	60.6383	MP00377	-3	5.32442e-05	0.0358866	0.00379933	15	CCCCCCCACCACCACCCCCCC	CATCATCATCACCAT	-	AT3G24050	GATA
↑ 24 hpi ↑ 2 wpi	blue-turquoise	21	6	7.8e-75	114	188	60.6383	MP00215	8	5.64279e-05	0.0380324	0.00381459	21	CCCCCCCACCACCACCCCCCC	TGTGGGCCCCACCTCCTCTCTTGGGCCTAT	+	AT1G67260	TCP
↑ 24 hpi ↑ 2 wpi	blue-turquoise	21	6	7.8e-75	114	188	60.6383	MP00375	0	6.85608e-05	0.04621	0.00433541	21	CCCCCCCACCACCACCCCCCC	CTCCAAAATCTCCACCAACCA	+	AT3G23250	MYB
↑ 24 hpi ↑ 2 wpi	blue-turquoise	21	6	7.8e-75	114	188	60.6383	MP00437	-2	7.42583e-05	0.0500501	0.00433541	19	CCCCCCCACCACCACCCCCCC	CCGCCGCCGCCGCCGCCACCG	+	AT4G17490	ERF
↑ 24 hpi ↑ 2 wpi	blue-turquoise	21	6	7.8e-75	114	188	60.6383	MP00204	-2	7.42583e-05	0.0500501	0.00433541	19	CCCCCCCACCACCACCCCCCC	CCTCCGCCGCCATTTCCGCCG	-	AT1G53910	ERF
↑ 24 hpi ↑ 2 wpi	blue-turquoise	21	6	7.8e-75	114	188	60.6383	MP00374	4	9.09529e-05	0.0613023	0.00507922	21	CCCCCCCACCACCACCCCCCC	CCGCCTCCGCCGCCACCACCGCCGCCGC	+	AT3G23240	ERF
↑ 24 hpi ↑ 2 wpi	blue-turquoise	21	6	7.8e-75	114	188	60.6383	MP00463	-2	9.52729e-05	0.0642139	0.00509877	19	CCCCCCCACCACCACCCCCCC	CCACCGACAAAACCACCACC	+	AT4G31060	ERF
↑ 24 hpi ↑ 2 wpi	blue-turquoise	21	6	7.8e-75	114	188	60.6383	MP00401	-2	0.000118967	0.0801836	0.00611214	15	CCCCCCCACCACCACCCCCCC	CCACCTCCACCGACA	+	AT3G50260	ERF
↑ 24 hpi ↑ 2 wpi	blue-turquoise	21	6	7.8e-75	114	188	60.6383	MP00585	-2	0.000129758	0.0874567	0.00629153	15	CCCCCCCACCACCACCCCCCC	CCACCGCCGCCGCCA	+	AT5G65130	ERF
↑ 24 hpi ↑ 2 wpi	blue-turquoise	21	6	7.8e-75	114	188	60.6383	MP00148	3	0.000132255	0.0891399	0.00629153	19	CCCCCCCACCACCACCCCCCC	CAACATCATCAACAACATCACC	+	AT1G18960	MYB_related
↑ 24 hpi ↑ 2 wpi	blue-turquoise	21	6	7.8e-75	114	188	60.6383	MP00519	-4	0.000154142	0.103892	0.00693452	15	CCCCCCCACCACCACCCCCCC	TCCACCGCCTCCACC	-	AT5G18450	ERF
↑ 24 hpi ↑ 2 wpi	blue-turquoise	21	6	7.8e-75	114	188	60.6383	MP00350	0	0.000161968	0.109167	0.00693452	21	CCCCCCCACCACCACCCCCCC	TCCACCTAACATTACCACTAC	-	AT3G12720	MYB
↑ 24 hpi ↑ 2 wpi	blue-turquoise	21	6	7.8e-75	114	188	60.6383	MP00527	2	0.000161968	0.109167	0.00693452	19	CCCCCCCACCACCACCCCCCC	TCCGCCGCCGCCGCCGCCGCC	+	AT5G25390	ERF
↑ 24 hpi ↑ 2 wpi	blue-turquoise	21	6	7.8e-75	114	188	60.6383	MP00211	-2	0.000174789	0.117807	0.00724201	19	CCCCCCCACCACCACCCCCCC	TCTCCGCCGCCTTCTCCGCCG	+	AT1G65620	LBD
↑ 24 hpi ↑ 2 wpi	blue-turquoise	21	6	7.8e-75	114	188	60.6383	MP00584	-3	0.000187236	0.126197	0.00751531	18	CCCCCCCACCACCACCCCCCC	CGCCGCCGCCATTTCCGCC	-	AT5G64750	ERF
↑ 24 hpi ↑ 2 wpi	blue-turquoise	21	6	7.8e-75	114	188	60.6383	MP00581	-1	0.000219243	0.14777	0.00853334	20	CCCCCCCACCACCACCCCCCC	TCCGCCGCCGCCTCCGCCGCC	+	AT5G63090	LBD
↑ 24 hpi ↑ 2 wpi	blue-turquoise	21	6	7.8e-75	114	188	60.6383	MP00395	0	0.00031899	0.214999	0.0120505	19	CCCCCCCACCACCACCCCCCC	ATTTCCCAACTACCTTCTA	-	AT3G47600	MYB
↑ 24 hpi ↑ 2 wpi	blue-turquoise	21	6	7.8e-75	114	188	60.6383	MP00240	-5	0.000384576	0.259204	0.0137211	15	CCCCCCCACCACCACCCCCCC	CCACCTCCACCGCCA	+	AT1G75490	ERF
↑ 24 hpi ↑ 2 wpi	blue-turquoise	21	6	7.8e-75	114	188	60.6383	MP00595	-2	0.000384576	0.259204	0.0137211	15	CCCCCCCACCACCACCCCCCC	CCACCGCCACCGACA	+	AT5G67190	ERF
↑ 24 hpi ↑ 2 wpi	blue-turquoise	21	6	7.8e-75	114	188	60.6383	MP00675	-2	0.000404413	0.272574	0.0140095	19	CCCCCCCACCACCACCCCCCC	CTCTCTCTCCCTGCCCCTGC	+	GRMZM2G017087	TALE
↑ 24 hpi ↑ 2 wpi	blue-turquoise	21	6	7.8e-75	114	188	60.6383	MP00185	-5	0.000416804	0.280926	0.0140095	15	CCCCCCCACCACCACCCCCCC	CCACCTCCACCGCCA	+	AT1G44830	ERF
↑ 24 hpi ↑ 2 wpi	blue-turquoise	21	6	7.8e-75	114	188	60.6383	MP00138	0	0.000425382	0.286708	0.0140095	21	CCCCCCCACCACCACCCCCCC	CGCCGCCGCCTTCGCCGACAA	+	AT1G12630	ERF
↑ 24 hpi ↑ 2 wpi	blue-turquoise	21	6	7.8e-75	114	188	60.6383	MP00436	-3	0.000529279	0.356734	0.0167476	15	CCCCCCCACCACCACCCCCCC	CACCGCCACCGACAC	+	AT4G16750	ERF
↑ 24 hpi ↑ 2 wpi	blue-turquoise	21	6	7.8e-75	114	188	60.6383	MP00132	0	0.000534599	0.36032	0.0167476	19	CCCCCCCACCACCACCCCCCC	CTTTTCCAACCACCTTTTT	+	AT1G08810	MYB
↑ 24 hpi ↑ 2 wpi	blue-turquoise	21	6	7.8e-75	114	188	60.6383	MP00495	-5	0.000619375	0.417459	0.0189414	15	CCCCCCCACCACCACCCCCCC	CCGCCGCCACCGCCG	+	AT5G07310	ERF
[truncated: 8,004 more rows]

## Sheet: C
(C) Shared motifs in the promoter regions (i.e. up to 5 kb upstream of the coding sequences) of genes belonging to the five largest module overlaps showing similarity with known plant transcription factor-binding motifs.
		Motif discovery analysis (MEME v.4.11.1)						Motif annotation by comparison with PlantTFDB v4.0 database (tomtom v.4.11.1)
Modulation	Module overlap	Width (k-mers)	Motif ID	E-value	seqs with motif	total seqs /module	%	Target ID	Optimal offset	P-value	E-value	q-value	Overlap	Query consensus	Target consensus	Orientation	Gene ID	Transcription factor family
↑ 24 hpi ↑ 2 wpi	blue-turquoise	8	1	1.8e-52	149	188	79.2553	MP00527	7	0.000171103	0.115323	0.0849272	8	CCACCACC	TCCGCCGCCGCCGCCGCCGCC	+	AT5G25390	ERF
↑ 24 hpi ↑ 2 wpi	blue-turquoise	8	1	1.8e-52	149	188	79.2553	MP00411	0	0.000185048	0.124722	0.0849272	8	CCACCACC	CCGCCACCGCC	+	AT3G57600	ERF
↑ 24 hpi ↑ 2 wpi	blue-turquoise	8	1	1.8e-52	149	188	79.2553	MP00185	3	0.000200015	0.13481	0.0849272	8	CCACCACC	CCACCTCCACCGCCA	+	AT1G44830	ERF
↑ 24 hpi ↑ 2 wpi	blue-turquoise	8	1	1.8e-52	149	188	79.2553	MP00585	3	0.0002591	0.174633	0.0849272	8	CCACCACC	CCACCGCCGCCGCCA	+	AT5G65130	ERF
↑ 24 hpi ↑ 2 wpi	blue-turquoise	8	1	1.8e-52	149	188	79.2553	MP00240	3	0.000394603	0.265962	0.0987748	8	CCACCACC	CCACCTCCACCGCCA	+	AT1G75490	ERF
↑ 24 hpi ↑ 2 wpi	blue-turquoise	8	1	1.8e-52	149	188	79.2553	MP00302	1	0.000533471	0.35956	0.0987748	8	CCACCACC	TCCACCGCCACCACCACCGCC	-	AT2G40340	ERF
↑ 24 hpi ↑ 2 wpi	blue-turquoise	8	1	1.8e-52	149	188	79.2553	MP00401	3	0.000592826	0.399565	0.0987748	8	CCACCACC	CCACCTCCACCGACA	+	AT3G50260	ERF
↑ 24 hpi ↑ 2 wpi	blue-turquoise	8	1	1.8e-52	149	188	79.2553	MP00188	0	0.000719379	0.484862	0.0987748	8	CCACCACC	CCACCACCGACAC	-	AT1G46768	ERF
↑ 24 hpi ↑ 2 wpi	blue-turquoise	8	2	1.1e-35	188	188	100	MP00253	4	1.59e-05	0.0106885	0.011723	8	CCTCTCTC	TCTCTCTCTCTCTCTCTCTCTCTC	-	AT2G01930	BBR-BPC
↑ 24 hpi ↑ 2 wpi	blue-turquoise	8	2	1.1e-35	188	188	100	MP00540	5	1.74e-05	0.011723	0.011723	8	CCTCTCTC	CTCTCTCTCTCTCTCTCTCTC	+	AT5G42520	BBR-BPC
↑ 24 hpi ↑ 2 wpi	blue-turquoise	8	2	1.1e-35	188	188	100	MP00480	-1	5.49e-05	0.0370152	0.0246768	7	CCTCTCTC	CTCTCTCTCTCTCTCTCTCTCTCTCTCTCT	-	AT4G38910	BBR-BPC
↑ 24 hpi ↑ 2 wpi	blue-turquoise	8	6	2.4e-10	113	188	60.1064	MP00480	18	2.8e-05	0.0188713	0.0330911	8	AGAGAGAG	AGAGAGAGAGAGAGAGAGAGAGAGAGAGAG	+	AT4G38910	BBR-BPC
↑ 24 hpi ↑ 2 wpi	blue-turquoise	8	6	2.4e-10	113	188	60.1064	MP00540	1	6.78e-05	0.0457174	0.0330911	8	AGAGAGAG	GAGAGAGAGAGAGAGAGAGAG	-	AT5G42520	BBR-BPC
↑ 24 hpi ↑ 2 wpi	blue-turquoise	8	6	2.4e-10	113	188	60.1064	MP00253	1	7.36e-05	0.0496367	0.0330911	8	AGAGAGAG	GAGAGAGAGAGAGAGAGAGAGAGA	+	AT2G01930	BBR-BPC
↑ 24 hpi ↑ 2 wpi	blue-turquoise	8	7	0.00036	124	188	65.9574	MP00601	0	0.000179519	0.120996	0.200989	8	TTGGTGGG	TTGGTCGGTG	-	AT1G74930	ERF
↑ 24 hpi ↑ 2 wpi	blue-turquoise	8	7	0.00036	124	188	65.9574	MP00511	8	0.000462399	0.311657	0.200989	8	TTGGTGGG	TTATTTTTTTGGCGGGAAAA	+	AT5G14960	E2F/DP
↑ 24 hpi ↑ 2 wpi	blue-turquoise	8	7	0.00036	124	188	65.9574	MP00397	2	0.000709458	0.478175	0.200989	8	TTGGTGGG	TTTTGGCGGGAAAATTTTTTT	-	AT3G48160	E2F/DP
↑ 24 hpi ↑ 2 wpi	blue-turquoise	8	9	0.0023	130	188	69.1489	MP00082	0	2.94e-05	0.0197864	0.0131932	8	CCACGTGG	TCACGTGG	+	AT3G59060	bHLH
↑ 24 hpi ↑ 2 wpi	blue-turquoise	8	9	0.0023	130	188	69.1489	MP00571	7	3.06e-05	0.0206364	0.0131932	8	CCACGTGG	GTGAATGCCACGTGG	+	AT5G61270	bHLH
↑ 24 hpi ↑ 2 wpi	blue-turquoise	8	9	0.0023	130	188	69.1489	MP00081	2	3.13e-05	0.0211182	0.0131932	8	CCACGTGG	AGCCACGTGA	+	AT1G09530	bHLH
↑ 24 hpi ↑ 2 wpi	blue-turquoise	8	9	0.0023	130	188	69.1489	MP00606	1	6.26e-05	0.04221	0.0152094	8	CCACGTGG	GCCACGTGA	-	AT2G43010	bHLH
↑ 24 hpi ↑ 2 wpi	blue-turquoise	8	9	0.0023	130	188	69.1489	MP00085	0	0.00010066	0.0678447	0.0152094	8	CCACGTGG	GCACGTGC	+	AT5G46760	bHLH
↑ 24 hpi ↑ 2 wpi	blue-turquoise	8	9	0.0023	130	188	69.1489	MP00660	0	0.000120403	0.0811514	0.0152094	8	CCACGTGG	CCACGTGC	+	GRMZM2G030762	bHLH
↑ 24 hpi ↑ 2 wpi	blue-turquoise	8	9	0.0023	130	188	69.1489	MP00034	0	0.000143713	0.0968624	0.0165036	8	CCACGTGG	CCACGTGC	+	AT4G00050	bHLH
↑ 24 hpi ↑ 2 wpi	blue-turquoise	8	9	0.0023	130	188	69.1489	MP00646	1	0.000157324	0.106036	0.0165611	8	CCACGTGG	GCCACTTGC	+	GRMZM2G153454	bHLH
↑ 24 hpi ↑ 2 wpi	blue-turquoise	8	9	0.0023	130	188	69.1489	MP00035	1	0.000171854	0.11583	0.0166991	8	CCACGTGG	CCCACGTGC	+	AT4G36930	bHLH
↑ 24 hpi ↑ 2 wpi	blue-turquoise	8	9	0.0023	130	188	69.1489	MP00648	0	0.000469567	0.316488	0.034892	8	CCACGTGG	ACACGTGT	-	GRMZM2G132868	bZIP
↑ 24 hpi ↑ 2 wpi	blue-turquoise	8	9	0.0023	130	188	69.1489	MP00084	0	0.000646454	0.43571	0.0388861	8	CCACGTGG	GCACGTGC	+	AT1G32640	bHLH
↑ 24 hpi ↑ 2 wpi	blue-turquoise	8	9	0.0023	130	188	69.1489	MP00086	0	0.000699323	0.471344	0.0401543	8	CCACGTGG	ACACGTGC	+	AT4G17880	bHLH
↑ 24 hpi ↑ 2 wpi	blue-turquoise	8	10	0.0049	47	188	25	MP00521	7	8.48e-05	0.0571481	0.0211669	8	CGCCGGCC	CCGCCGCCGCCGGCG	+	AT5G19790	ERF
↑ 24 hpi ↑ 2 wpi	blue-turquoise	8	10	0.0049	47	188	25	MP00202	5	0.000106321	0.0716605	0.0211669	8	CGCCGGCC	TCCTCCGCCGCCGCC	+	AT1G53170	ERF
↑ 24 hpi ↑ 2 wpi	blue-turquoise	8	10	0.0049	47	188	25	MP00549	4	0.000106321	0.0716605	0.0211669	8	CGCCGGCC	CCACCGCCGCCGCCA	+	AT5G47230	ERF
↑ 24 hpi ↑ 2 wpi	blue-turquoise	8	10	0.0049	47	188	25	MP00020	2	0.000112703	0.0759617	0.0211669	8	CGCCGGCC	GGCGCCGCCT	+	AT4G36900	ERF
↑ 24 hpi ↑ 2 wpi	blue-turquoise	8	10	0.0049	47	188	25	MP00124	11	0.000115118	0.0775897	0.0211669	8	CGCCGGCC	TCCACCGCCTCCGCCGCCGCC	+	AT1G03800	ERF
↑ 24 hpi ↑ 2 wpi	blue-turquoise	8	10	0.0049	47	188	25	MP00456	4	0.000145262	0.0979065	0.0211669	8	CGCCGGCC	CCTCCGCCGCCGCCGCCGCCG	+	AT4G27950	ERF
↑ 24 hpi ↑ 2 wpi	blue-turquoise	8	10	0.0049	47	188	25	MP00585	7	0.000163581	0.110254	0.0211669	8	CGCCGGCC	CCACCGCCGCCGCCA	+	AT5G65130	ERF
↑ 24 hpi ↑ 2 wpi	blue-turquoise	8	10	0.0049	47	188	25	MP00164	4	0.000181428	0.122283	0.0211669	8	CGCCGGCC	CCACCGCCGCCGCCA	+	AT1G28370	ERF
↑ 24 hpi ↑ 2 wpi	blue-turquoise	8	10	0.0049	47	188	25	MP00373	4	0.000181428	0.122283	0.0211669	8	CGCCGGCC	CCGCCGCCGCCGCCG	-	AT3G23220	ERF
↑ 24 hpi ↑ 2 wpi	blue-turquoise	8	10	0.0049	47	188	25	MP00217	4	0.000200911	0.135414	0.0211669	8	CGCCGGCC	CCGCCGCCGCCGCCA	+	AT1G68550	ERF
↑ 24 hpi ↑ 2 wpi	blue-turquoise	8	10	0.0049	47	188	25	MP00556	3	0.000222153	0.149731	0.0211669	8	CGCCGGCC	CTCCGCCGCCGCCAC	-	AT5G51190	ERF
↑ 24 hpi ↑ 2 wpi	blue-turquoise	8	10	0.0049	47	188	25	MP00151	4	0.000238921	0.161032	0.0211669	8	CGCCGGCC	CCTCCACCGTCCAT	-	AT1G19210	ERF
↑ 24 hpi ↑ 2 wpi	blue-turquoise	8	10	0.0049	47	188	25	MP00520	4	0.000270473	0.182299	0.0211669	8	CGCCGGCC	CCGCCGCCGCCGCCA	+	AT5G18560	ERF
↑ 24 hpi ↑ 2 wpi	blue-turquoise	8	10	0.0049	47	188	25	MP00163	4	0.000270473	0.182299	0.0211669	8	CGCCGGCC	CCACCGCCGCCGCCA	-	AT1G28160	ERF
↑ 24 hpi ↑ 2 wpi	blue-turquoise	8	10	0.0049	47	188	25	MP00194	4	0.000270473	0.182299	0.0211669	8	CGCCGGCC	CCACCGCCGCCGCCA	-	AT1G50640	ERF
↑ 24 hpi ↑ 2 wpi	blue-turquoise	8	10	0.0049	47	188	25	MP00441	8	0.000274128	0.184762	0.0211669	8	CGCCGGCC	GCCGCCGCCGCCGCCGC	-	AT4G18450	ERF
↑ 24 hpi ↑ 2 wpi	blue-turquoise	8	10	0.0049	47	188	25	MP00572	9	0.00029506	0.198871	0.0211669	8	CGCCGGCC	CGCCGCCGCCGCCGCCGCC	+	AT5G61600	ERF
↑ 24 hpi ↑ 2 wpi	blue-turquoise	8	10	0.0049	47	188	25	MP00623	0	0.000310925	0.209563	0.0211669	8	CGCCGGCC	CGCCGCCA	+	PGSC0003DMT400068959	ERF
↑ 24 hpi ↑ 2 wpi	blue-turquoise	8	10	0.0049	47	188	25	MP00645	0	0.000310925	0.209563	0.0211669	8	CGCCGGCC	CGCCGCCA	+	AT1G28360	ERF
↑ 24 hpi ↑ 2 wpi	blue-turquoise	8	10	0.0049	47	188	25	MP00183	4	0.000359892	0.242567	0.0222097	8	CGCCGGCC	CCTCCGCCGCCGCCA	-	AT1G43160	ERF
↑ 24 hpi ↑ 2 wpi	blue-turquoise	8	10	0.0049	47	188	25	MP00027	1	0.000368148	0.248132	0.0222097	7	CGCCGGCC	CCGCCGCC	+	AT4G23750	ERF
↑ 24 hpi ↑ 2 wpi	blue-turquoise	8	10	0.0049	47	188	25	MP00289	4	0.000394925	0.266179	0.0222097	8	CGCCGGCC	CCTCCGCCGCCGCCA	+	AT2G33710	ERF
↑ 24 hpi ↑ 2 wpi	blue-turquoise	8	10	0.0049	47	188	25	MP00358	4	0.000394925	0.266179	0.0222097	8	CGCCGGCC	CCTCCGCCGCCATTT	+	AT3G15210	ERF
↑ 24 hpi ↑ 2 wpi	blue-turquoise	8	10	0.0049	47	188	25	MP00509	2	0.000459763	0.309881	0.0235463	8	CGCCGGCC	TCCGCCGCCGCCACCGCCGCC	+	AT5G13910	ERF
↑ 24 hpi ↑ 2 wpi	blue-turquoise	8	10	0.0049	47	188	25	MP00548	10	0.000459763	0.309881	0.0235463	8	CGCCGGCC	CCGCCGCCTCCGCCGCCGCCA	+	AT5G47220	ERF
↑ 24 hpi ↑ 2 wpi	blue-turquoise	8	10	0.0049	47	188	25	MP00023	0	0.000473305	0.319007	0.0235463	8	CGCCGGCC	CGCCGCCG	+	AT1G06160	ERF
↑ 24 hpi ↑ 2 wpi	blue-turquoise	8	10	0.0049	47	188	25	MP00437	7	0.000506031	0.341065	0.024242	8	CGCCGGCC	CCGCCGCCGCCGCCGCCACCG	+	AT4G17490	ERF
↑ 24 hpi ↑ 2 wpi	blue-turquoise	8	10	0.0049	47	188	25	MP00182	4	0.000547525	0.369032	0.0244398	8	CGCCGGCC	CCTCCACCGACCAT	-	AT1G36060	ERF
↑ 24 hpi ↑ 2 wpi	blue-turquoise	8	10	0.0049	47	188	25	MP00542	1	0.000556281	0.374934	0.0244398	8	CGCCGGCC	CCGCCGCCGCCACCGCCGCCG	-	AT5G44210	ERF
↑ 24 hpi ↑ 2 wpi	blue-turquoise	8	10	0.0049	47	188	25	MP00158	2	0.000566843	0.382052	0.0244398	8	CGCCGGCC	TCCACCGCCACCGCC	-	AT1G22810	ERF
↑ 24 hpi ↑ 2 wpi	blue-turquoise	8	10	0.0049	47	188	25	MP00527	2	0.000610814	0.411689	0.0254861	8	CGCCGGCC	TCCGCCGCCGCCGCCGCCGCC	+	AT5G25390	ERF
↑ 24 hpi ↑ 2 wpi	blue-turquoise	8	10	0.0049	47	188	25	MP00526	2	0.000633676	0.427098	0.0256137	8	CGCCGGCC	TCCTCCGCCGCCACCTCCG	-	AT5G25190	ERF
↑ 24 hpi ↑ 2 wpi	blue-turquoise	8	10	0.0049	47	188	25	MP00029	1	0.000723157	0.487408	0.0280138	8	CGCCGGCC	CCGCCGCCAT	+	AT5G43410	ERF
↑ 24 hpi ↑ 2 wpi	blue-turquoise	8	10	0.0049	47	188	25	MP00286	6	0.000736369	0.496313	0.0280138	8	CGCCGGCC	CGCCTCCGCCGCCGC	+	AT2G31230	ERF
↑ 24 hpi ↑ 2 wpi	blue-turquoise	9	1	5.6e-77	174	188	92.5532	MP00089	3	0.000690234	0.465218	0.459612	9	CCCACCCCC	CCACCTACCCCCC	-	AT3G49690	MYB
↑ 24 hpi ↑ 2 wpi	blue-turquoise	9	3	1.1e-55	188	188	100	MP00253	1	3.94801e-07	0.000266096	0.000308414	9	CTCTCTCTC	TCTCTCTCTCTCTCTCTCTCTCTC	-	AT2G01930	BBR-BPC
↑ 24 hpi ↑ 2 wpi	blue-turquoise	9	3	1.1e-55	188	188	100	MP00540	0	4.57588e-07	0.000308414	0.000308414	9	CTCTCTCTC	CTCTCTCTCTCTCTCTCTCTC	+	AT5G42520	BBR-BPC
↑ 24 hpi ↑ 2 wpi	blue-turquoise	9	3	1.1e-55	188	188	100	MP00480	0	9.05082e-06	0.00610026	0.00406684	9	CTCTCTCTC	CTCTCTCTCTCTCTCTCTCTCTCTCTCTCT	-	AT4G38910	BBR-BPC
↑ 24 hpi ↑ 2 wpi	blue-turquoise	9	4	2.9e-42	188	188	100	MP00192	3	6.14421e-07	0.00041412	0.000816746	9	AAAAAAAAA	AAAAAAAAAAAAAAA	+	AT1G49480	B3
↑ 24 hpi ↑ 2 wpi	blue-turquoise	9	4	2.9e-42	188	188	100	MP00223	11	0.000497183	0.335102	0.251116	9	AAAAAAAAA	AAAAAAAAAAAAAAGAAAAAGTGAAAA	-	AT1G69570	Dof
↑ 24 hpi ↑ 2 wpi	blue-turquoise	9	4	2.9e-42	188	188	100	MP00445	1	0.000566728	0.381974	0.251116	9	AAAAAAAAA	AAAAAAAAAAGGCAAAAAA	+	AT4G21030	Dof
↑ 24 hpi ↑ 2 wpi	blue-turquoise	9	5	1.2e-29	156	188	82.9787	MP00185	4	0.000153725	0.103611	0.131699	9	CACCACCCC	CCACCTCCACCGCCA	+	AT1G44830	ERF
↑ 24 hpi ↑ 2 wpi	blue-turquoise	9	5	1.2e-29	156	188	82.9787	MP00240	4	0.000377046	0.254129	0.131699	9	CACCACCCC	CCACCTCCACCGCCA	+	AT1G75490	ERF
↑ 24 hpi ↑ 2 wpi	blue-turquoise	9	5	1.2e-29	156	188	82.9787	MP00585	4	0.000410916	0.276958	0.131699	9	CACCACCCC	CCACCGCCGCCGCCA	+	AT5G65130	ERF
↑ 24 hpi ↑ 2 wpi	blue-turquoise	9	5	1.2e-29	156	188	82.9787	MP00401	4	0.000487198	0.328372	0.131699	9	CACCACCCC	CCACCTCCACCGACA	+	AT3G50260	ERF
↑ 24 hpi ↑ 2 wpi	blue-turquoise	9	5	1.2e-29	156	188	82.9787	MP00302	2	0.000500091	0.337061	0.131699	9	CACCACCCC	TCCACCGCCACCACCACCGCC	-	AT2G40340	ERF
↑ 24 hpi ↑ 2 wpi	blue-turquoise	9	5	1.2e-29	156	188	82.9787	MP00411	1	0.000636076	0.428716	0.13763	9	CACCACCCC	CCGCCACCGCC	+	AT3G57600	ERF
↑ 24 hpi ↑ 2 wpi	blue-turquoise	9	6	3.4e-19	119	188	63.2979	MP00427	2	0.000101528	0.06843	0.13513	9	TGGTGGTGG	GGTGGTGGTTGAGG	-	AT4G01680	MYB
↑ 24 hpi ↑ 2 wpi	blue-turquoise	9	6	3.4e-19	119	188	63.2979	MP00386	2	0.000482327	0.325089	0.280468	9	TGGTGGTGG	GTTGGTGGTTGGGAA	-	AT3G28910	MYB
↑ 24 hpi ↑ 2 wpi	blue-turquoise	9	6	3.4e-19	119	188	63.2979	MP00411	2	0.000640737	0.431857	0.280468	9	TGGTGGTGG	GGCGGTGGCGG	-	AT3G57600	ERF
↑ 24 hpi ↑ 2 wpi	blue-turquoise	9	7	3.5e-18	188	188	100	MP00192	3	7.70345e-07	0.000519213	0.00102374	9	TTTTTTTTT	TTTTTTTTTTTTTTT	-	AT1G49480	B3
↑ 24 hpi ↑ 2 wpi	blue-turquoise	9	7	3.5e-18	188	188	100	MP00223	7	0.000456176	0.307462	0.231791	9	TTTTTTTTT	TTTTCACTTTTTCTTTTTTTTTTTTTT	+	AT1G69570	Dof
↑ 24 hpi ↑ 2 wpi	blue-turquoise	9	7	3.5e-18	188	188	100	MP00445	9	0.000523256	0.352674	0.231791	9	TTTTTTTTT	TTTTTTGCCTTTTTTTTTT	-	AT4G21030	Dof
↑ 24 hpi ↑ 2 wpi	blue-turquoise	9	8	8.3e-18	124	188	65.9574	MP00253	1	1.09954e-06	0.000741087	0.000932676	9	AGAGAGAGA	GAGAGAGAGAGAGAGAGAGAGAGA	+	AT2G01930	BBR-BPC
↑ 24 hpi ↑ 2 wpi	blue-turquoise	9	8	8.3e-18	124	188	65.9574	MP00540	3	1.38379e-06	0.000932676	0.000932676	9	AGAGAGAGA	GAGAGAGAGAGAGAGAGAGAG	-	AT5G42520	BBR-BPC
↑ 24 hpi ↑ 2 wpi	blue-turquoise	9	8	8.3e-18	124	188	65.9574	MP00480	16	2.31825e-06	0.0015625	0.00104167	9	AGAGAGAGA	AGAGAGAGAGAGAGAGAGAGAGAGAGAGAG	+	AT4G38910	BBR-BPC
↑ 24 hpi ↑ 2 wpi	blue-turquoise	9	9	1.5e-10	143	188	76.0638	MP00229	4	0.000357576	0.241006	0.482013	9	CTCCTTTTC	CCTCCTCCTCCTCCTCCTC	+	AT1G72050	C2H2
↑ 24 hpi ↑ 2 wpi	blue-turquoise	10	1	2.7e-94	188	188	100	MP00192	3	1.2e-07	8.08797e-05	0.000158424	10	AAAAAAAAAA	AAAAAAAAAAAAAAA	+	AT1G49480	B3
↑ 24 hpi ↑ 2 wpi	blue-turquoise	10	1	2.7e-94	188	188	100	MP00223	10	0.000128043	0.0863011	0.0808497	10	AAAAAAAAAA	AAAAAAAAAAAAAAGAAAAAGTGAAAA	-	AT1G69570	Dof
↑ 24 hpi ↑ 2 wpi	blue-turquoise	10	1	2.7e-94	188	188	100	MP00407	6	0.000183721	0.123828	0.0808497	10	AAAAAAAAAA	AAAAAAAAAAAAAAAAGTAAA	-	AT3G55370	Dof
↑ 24 hpi ↑ 2 wpi	blue-turquoise	10	1	2.7e-94	188	188	100	MP00445	0	0.000317921	0.214279	0.10493	10	AAAAAAAAAA	AAAAAAAAAAGGCAAAAAA	+	AT4G21030	Dof
↑ 24 hpi ↑ 2 wpi	blue-turquoise	10	1	2.7e-94	188	188	100	MP00166	4	0.000550836	0.371263	0.124343	10	AAAAAAAAAA	AAAAAAAAGAAAAAGTGAAAA	+	AT1G29160	Dof
↑ 24 hpi ↑ 2 wpi	blue-turquoise	10	1	2.7e-94	188	188	100	MP00210	2	0.000633681	0.427101	0.124343	10	AAAAAAAAAA	AAAAAAAAAAAAGTTAAAA	+	AT1G64620	Dof
↑ 24 hpi ↑ 2 wpi	blue-turquoise	10	1	2.7e-94	188	188	100	MP00580	4	0.000663563	0.447242	0.124343	10	AAAAAAAAAA	AAAAAAAAGAAAAAGTAAAAA	+	AT5G62940	Dof
↑ 24 hpi ↑ 2 wpi	blue-turquoise	10	2	6.6e-91	188	188	100	MP00227	3	0.000430118	0.2899	0.212326	10	CCCCTCCCCC	CACCGCCGCCGCCACCGCCA	+	AT1G71450	ERF
↑ 24 hpi ↑ 2 wpi	blue-turquoise	10	2	6.6e-91	188	188	100	MP00302	5	0.000511368	0.344662	0.212326	10	CCCCTCCCCC	TCCACCGCCACCACCACCGCC	-	AT2G40340	ERF
↑ 24 hpi ↑ 2 wpi	blue-turquoise	10	2	6.6e-91	188	188	100	MP00581	5	0.000661688	0.445977	0.212326	10	CCCCTCCCCC	TCCGCCGCCGCCTCCGCCGCC	+	AT5G63090	LBD
↑ 24 hpi ↑ 2 wpi	blue-turquoise	10	3	2.6e-69	175	188	93.0851	MP00229	8	0.000192175	0.129526	0.255263	10	GGAGGGGGGG	GAGGAGGAGGAGGAGGAGG	-	AT1G72050	C2H2
↑ 24 hpi ↑ 2 wpi	blue-turquoise	10	4	1.5e-64	188	188	100	MP00192	2	3.38735e-07	0.000228308	0.000447541	10	TTTTTTTTTT	TTTTTTTTTTTTTTT	-	AT1G49480	B3
↑ 24 hpi ↑ 2 wpi	blue-turquoise	10	4	1.5e-64	188	188	100	MP00223	7	0.000116445	0.0784839	0.0769242	10	TTTTTTTTTT	TTTTCACTTTTTCTTTTTTTTTTTTTT	+	AT1G69570	Dof
↑ 24 hpi ↑ 2 wpi	blue-turquoise	10	4	1.5e-64	188	188	100	MP00407	5	0.000178551	0.120344	0.0786347	10	TTTTTTTTTT	TTTACTTTTTTTTTTTTTTTT	+	AT3G55370	Dof
↑ 24 hpi ↑ 2 wpi	blue-turquoise	10	4	1.5e-64	188	188	100	MP00445	9	0.000308249	0.20776	0.101816	10	TTTTTTTTTT	TTTTTTGCCTTTTTTTTTT	-	AT4G21030	Dof
↑ 24 hpi ↑ 2 wpi	blue-turquoise	10	4	1.5e-64	188	188	100	MP00166	7	0.000569551	0.383877	0.12977	10	TTTTTTTTTT	TTTTCACTTTTTCTTTTTTTT	-	AT1G29160	Dof
↑ 24 hpi ↑ 2 wpi	blue-turquoise	10	4	1.5e-64	188	188	100	MP00580	7	0.000685602	0.462096	0.12977	10	TTTTTTTTTT	TTTTTACTTTTTCTTTTTTTT	-	AT5G62940	Dof
↑ 24 hpi ↑ 2 wpi	blue-turquoise	10	5	1.6e-53	188	188	100	MP00253	1	2.3045e-09	1.55323e-06	3.10646e-06	10	CTCTCTCTCT	TCTCTCTCTCTCTCTCTCTCTCTC	-	AT2G01930	BBR-BPC
↑ 24 hpi ↑ 2 wpi	blue-turquoise	10	5	1.6e-53	188	188	100	MP00540	2	2.52317e-08	1.70062e-05	1.70062e-05	10	CTCTCTCTCT	CTCTCTCTCTCTCTCTCTCTC	+	AT5G42520	BBR-BPC
↑ 24 hpi ↑ 2 wpi	blue-turquoise	10	5	1.6e-53	188	188	100	MP00480	2	2.47895e-06	0.00167081	0.00111388	10	CTCTCTCTCT	CTCTCTCTCTCTCTCTCTCTCTCTCTCTCT	-	AT4G38910	BBR-BPC
↑ 24 hpi ↑ 2 wpi	blue-turquoise	10	5	1.6e-53	188	188	100	MP00076	7	0.000214718	0.14472	0.07236	10	CTCTCTCTCT	TTTTTTTTTTTTTTTTTTTTT	+	AT2G45660	MIKC_MADS
↑ 24 hpi ↑ 2 wpi	blue-turquoise	10	5	1.6e-53	188	188	100	MP00610	-1	0.000355228	0.239424	0.0957695	9	CTCTCTCTCT	TTTCTCTTTTTTTTTTTTTT	-	AT5G17430	AP2
↑ 24 hpi ↑ 2 wpi	blue-turquoise	10	6	1.5e-45	188	188	100	MP00302	4	3.11994e-06	0.00210284	0.00406223	10	CCACCACCCC	TCCACCGCCACCACCACCGCC	-	AT2G40340	ERF
↑ 24 hpi ↑ 2 wpi	blue-turquoise	10	6	1.5e-45	188	188	100	MP00527	4	3.0716e-05	0.0207026	0.0199964	10	CCACCACCCC	TCCGCCGCCGCCGCCGCCGCC	+	AT5G25390	ERF
↑ 24 hpi ↑ 2 wpi	blue-turquoise	10	6	1.5e-45	188	188	100	MP00456	9	7.87603e-05	0.0530845	0.0249306	10	CCACCACCCC	CCTCCGCCGCCGCCGCCGCCG	+	AT4G27950	ERF
↑ 24 hpi ↑ 2 wpi	blue-turquoise	10	6	1.5e-45	188	188	100	MP00519	1	9.63072e-05	0.0649111	0.0249306	10	CCACCACCCC	TCCACCGCCTCCACC	-	AT5G18450	ERF
↑ 24 hpi ↑ 2 wpi	blue-turquoise	10	6	1.5e-45	188	188	100	MP00158	4	0.000116188	0.0783107	0.0249306	10	CCACCACCCC	TCCACCGCCACCGCC	-	AT1G22810	ERF
↑ 24 hpi ↑ 2 wpi	blue-turquoise	10	6	1.5e-45	188	188	100	MP00227	2	0.000143431	0.0966725	0.0249306	10	CCACCACCCC	CACCGCCGCCGCCACCGCCA	+	AT1G71450	ERF
↑ 24 hpi ↑ 2 wpi	blue-turquoise	10	6	1.5e-45	188	188	100	MP00526	7	0.000143677	0.0968383	0.0249306	10	CCACCACCCC	TCCTCCGCCGCCACCTCCG	-	AT5G25190	ERF
↑ 24 hpi ↑ 2 wpi	blue-turquoise	10	6	1.5e-45	188	188	100	MP00495	3	0.000153181	0.103244	0.0249306	10	CCACCACCCC	CCGCCGCCACCGCCG	+	AT5G07310	ERF
↑ 24 hpi ↑ 2 wpi	blue-turquoise	10	6	1.5e-45	188	188	100	MP00585	0	0.000261682	0.176374	0.0355261	10	CCACCACCCC	CCACCGCCGCCGCCA	+	AT5G65130	ERF
↑ 24 hpi ↑ 2 wpi	blue-turquoise	10	6	1.5e-45	188	188	100	MP00581	4	0.000272853	0.183903	0.0355261	10	CCACCACCCC	TCCGCCGCCGCCTCCGCCGCC	+	AT5G63090	LBD
↑ 24 hpi ↑ 2 wpi	blue-turquoise	10	6	1.5e-45	188	188	100	MP00542	6	0.000426324	0.287342	0.050462	10	CCACCACCCC	CCGCCGCCGCCACCGCCGCCG	-	AT5G44210	ERF
↑ 24 hpi ↑ 2 wpi	blue-turquoise	10	6	1.5e-45	188	188	100	MP00134	5	0.000475793	0.320684	0.0516243	10	CCACCACCCC	TCCACCTACCACCAC	+	AT1G09540	MYB
↑ 24 hpi ↑ 2 wpi	blue-turquoise	10	6	1.5e-45	188	188	100	MP00411	3	0.000541115	0.364711	0.0541956	8	CCACCACCCC	CCGCCACCGCC	+	AT3G57600	ERF
↑ 24 hpi ↑ 2 wpi	blue-turquoise	10	6	1.5e-45	188	188	100	MP00185	0	0.000609702	0.410939	0.0567031	10	CCACCACCCC	CCACCTCCACCGCCA	+	AT1G44830	ERF
↑ 24 hpi ↑ 2 wpi	blue-turquoise	10	8	9.1e-25	87	188	46.2766	MP00240	4	1.0124e-05	0.00682359	0.00896488	10	GGTGGTGGTG	TGGCGGTGGAGGTGG	-	AT1G75490	ERF
↑ 24 hpi ↑ 2 wpi	blue-turquoise	10	8	9.1e-25	87	188	46.2766	MP00185	4	1.37975e-05	0.00929952	0.00896488	10	GGTGGTGGTG	TGGCGGTGGAGGTGG	-	AT1G44830	ERF
↑ 24 hpi ↑ 2 wpi	blue-turquoise	10	8	9.1e-25	87	188	46.2766	MP00401	4	2.74048e-05	0.0184709	0.0118708	10	GGTGGTGGTG	TGTCGGTGGAGGTGG	-	AT3G50260	ERF
↑ 24 hpi ↑ 2 wpi	blue-turquoise	10	8	9.1e-25	87	188	46.2766	MP00585	4	5.23702e-05	0.0352975	0.014893	10	GGTGGTGGTG	TGGCGGCGGCGGTGG	-	AT5G65130	ERF
↑ 24 hpi ↑ 2 wpi	blue-turquoise	10	8	9.1e-25	87	188	46.2766	MP00595	4	5.73031e-05	0.0386223	0.014893	10	GGTGGTGGTG	TGTCGGTGGCGGTGG	-	AT5G67190	ERF
↑ 24 hpi ↑ 2 wpi	blue-turquoise	10	8	9.1e-25	87	188	46.2766	MP00156	3	7.26846e-05	0.0489894	0.0157422	10	GGTGGTGGTG	GTCGGTGGAGGTGGTGGTGG	-	AT1G21910	ERF
↑ 24 hpi ↑ 2 wpi	blue-turquoise	10	8	9.1e-25	87	188	46.2766	MP00411	3	0.000148795	0.100288	0.0276226	8	GGTGGTGGTG	GGCGGTGGCGG	-	AT3G57600	ERF
↑ 24 hpi ↑ 2 wpi	blue-turquoise	10	8	9.1e-25	87	188	46.2766	MP00427	3	0.000175033	0.117972	0.0284317	10	GGTGGTGGTG	GGTGGTGGTTGAGG	-	AT4G01680	MYB
↑ 24 hpi ↑ 2 wpi	blue-turquoise	10	8	9.1e-25	87	188	46.2766	MP00436	5	0.000266584	0.179677	0.0341601	10	GGTGGTGGTG	GTGTCGGTGGCGGTG	-	AT4G16750	ERF
↑ 24 hpi ↑ 2 wpi	blue-turquoise	10	8	9.1e-25	87	188	46.2766	MP00458	3	0.000269551	0.181677	0.0341601	10	GGTGGTGGTG	GGCGGTGGAGGCGGTGGTGG	+	AT4G28140	ERF
↑ 24 hpi ↑ 2 wpi	blue-turquoise	10	8	9.1e-25	87	188	46.2766	MP00292	4	0.00028916	0.194894	0.0341601	10	GGTGGTGGTG	TGTCGGTGGAGGTGG	+	AT2G35700	ERF
↑ 24 hpi ↑ 2 wpi	blue-turquoise	10	8	9.1e-25	87	188	46.2766	MP00527	3	0.000346628	0.233628	0.0375368	10	GGTGGTGGTG	GGCGGCGGCGGCGGCGGCGGA	-	AT5G25390	ERF
↑ 24 hpi ↑ 2 wpi	blue-turquoise	10	8	9.1e-25	87	188	46.2766	MP00276	7	0.000380789	0.256652	0.0380641	10	GGTGGTGGTG	AATTGTCGGTGGTGGCA	+	AT2G23340	ERF
↑ 24 hpi ↑ 2 wpi	blue-turquoise	10	8	9.1e-25	87	188	46.2766	MP00227	4	0.000441282	0.297424	0.0409602	10	GGTGGTGGTG	TGGCGGTGGCGGCGGCGGTG	-	AT1G71450	ERF
↑ 24 hpi ↑ 2 wpi	blue-turquoise	10	8	9.1e-25	87	188	46.2766	MP00188	5	0.000601784	0.405602	0.0482595	8	GGTGGTGGTG	GTGTCGGTGGTGG	+	AT1G46768	ERF
↑ 24 hpi ↑ 2 wpi	blue-turquoise	10	8	9.1e-25	87	188	46.2766	MP00302	3	0.000610735	0.411635	0.0482595	10	GGTGGTGGTG	GGCGGTGGTGGTGGCGGTGGA	+	AT2G40340	ERF
↑ 24 hpi ↑ 2 wpi	blue-turquoise	10	8	9.1e-25	87	188	46.2766	MP00549	4	0.000637381	0.429595	0.0482595	10	GGTGGTGGTG	TGGCGGCGGCGGTGG	-	AT5G47230	ERF
↑ 24 hpi ↑ 2 wpi	blue-turquoise	10	8	9.1e-25	87	188	46.2766	MP00430	6	0.000701142	0.47257	0.0482595	10	GGTGGTGGTG	ATTGTCGGTGGTGATGAAG	-	AT4G06746	ERF
↑ 24 hpi ↑ 2 wpi	blue-turquoise	10	9	2e-25	181	188	96.2766	MP00253	13	2.06988e-06	0.0013951	0.00276335	10	AGAAAGAGAG	GAGAGAGAGAGAGAGAGAGAGAGA	+	AT2G01930	BBR-BPC
↑ 24 hpi ↑ 2 wpi	blue-turquoise	10	9	2e-25	181	188	96.2766	MP00540	7	6.33243e-06	0.00426806	0.00422698	10	AGAAAGAGAG	GAGAGAGAGAGAGAGAGAGAG	-	AT5G42520	BBR-BPC
↑ 24 hpi ↑ 2 wpi	blue-turquoise	10	9	2e-25	181	188	96.2766	MP00076	2	2.34379e-05	0.0157971	0.01043	10	AGAAAGAGAG	AAAAAAAAAAAAAAAAAAAAA	-	AT2G45660	MIKC_MADS
↑ 24 hpi ↑ 2 wpi	blue-turquoise	10	9	2e-25	181	188	96.2766	MP00610	9	3.74377e-05	0.025233	0.0124951	10	AGAAAGAGAG	AAAAAAAAAAAAAAGAGAAA	+	AT5G17430	AP2
↑ 24 hpi ↑ 2 wpi	blue-turquoise	10	9	2e-25	181	188	96.2766	MP00480	20	6.9138e-05	0.046599	0.0184602	10	AGAAAGAGAG	AGAGAGAGAGAGAGAGAGAGAGAGAGAGAG	+	AT4G38910	BBR-BPC
↑ 24 hpi ↑ 2 wpi	blue-turquoise	10	9	2e-25	181	188	96.2766	MP00611	3	0.000325563	0.21943	0.0724393	10	AGAAAGAGAG	AAGAAAAAGACAAAAAAAAA	+	AT2G01570	GRAS
↑ 24 hpi ↑ 2 wpi	blue-turquoise	10	11	3.9e-17	188	188	100	MP00192	3	2.27317e-06	0.00153212	0.00299416	10	AAAAAAAAAA	AAAAAAAAAAAAAAA	+	AT1G49480	B3
↑ 24 hpi ↑ 2 wpi	blue-turquoise	10	11	3.9e-17	188	188	100	MP00223	10	6.17557e-05	0.0416233	0.0406714	10	AAAAAAAAAA	AAAAAAAAAAAAAAGAAAAAGTGAAAA	-	AT1G69570	Dof
↑ 24 hpi ↑ 2 wpi	blue-turquoise	10	11	3.9e-17	188	188	100	MP00407	6	0.000126117	0.085003	0.0553727	10	AAAAAAAAAA	AAAAAAAAAAAAAAAAGTAAA	-	AT3G55370	Dof
↑ 24 hpi ↑ 2 wpi	blue-turquoise	10	11	3.9e-17	188	188	100	MP00445	0	0.00065584	0.442036	0.114913	10	AAAAAAAAAA	AAAAAAAAAAGGCAAAAAA	+	AT4G21030	Dof
↑ 24 hpi ↑ 2 wpi	blue-turquoise	10	12	1.4e-10	87	188	46.2766	MP00571	-1	1.12401e-07	7.57581e-05	8.2634e-05	9	GCCACGTGGC	CCACGTGGCATTCAC	-	AT5G61270	bHLH
↑ 24 hpi ↑ 2 wpi	blue-turquoise	10	12	1.4e-10	87	188	46.2766	MP00081	1	3.34342e-07	0.000225346	0.000116972	9	GCCACGTGGC	AGCCACGTGA	+	AT1G09530	bHLH
↑ 24 hpi ↑ 2 wpi	blue-turquoise	10	12	1.4e-10	87	188	46.2766	MP00606	0	3.75676e-07	0.000253205	0.000116972	9	GCCACGTGGC	GCCACGTGA	-	AT2G43010	bHLH
↑ 24 hpi ↑ 2 wpi	blue-turquoise	10	12	1.4e-10	87	188	46.2766	MP00082	-1	3.43391e-06	0.00231446	0.000612006	8	GCCACGTGGC	CCACGTGA	-	AT3G59060	bHLH
↑ 24 hpi ↑ 2 wpi	blue-turquoise	10	12	1.4e-10	87	188	46.2766	MP00207	5	3.43974e-06	0.00231839	0.000612006	10	GCCACGTGGC	GAGGTGGCACGTGGCATTCAC	+	AT1G59640	bHLH
↑ 24 hpi ↑ 2 wpi	blue-turquoise	10	12	1.4e-10	87	188	46.2766	MP00035	0	6.06199e-06	0.00408578	0.000838882	9	GCCACGTGGC	CCCACGTGC	+	AT4G36930	bHLH
↑ 24 hpi ↑ 2 wpi	blue-turquoise	10	12	1.4e-10	87	188	46.2766	MP00372	7	7.37337e-06	0.00496965	0.000868055	10	GCCACGTGGC	ACGTGTTGACACGTGTCATCCAC	-	AT3G23210	bHLH
↑ 24 hpi ↑ 2 wpi	blue-turquoise	10	12	1.4e-10	87	188	46.2766	MP00087	1	7.66676e-06	0.0051674	0.000868055	10	GCCACGTGGC	GGACACGTGGCACGACGGG	+	AT1G49720	bZIP
↑ 24 hpi ↑ 2 wpi	blue-turquoise	10	12	1.4e-10	87	188	46.2766	MP00085	-1	1.42087e-05	0.00957666	0.00104096	8	GCCACGTGGC	GCACGTGC	+	AT5G46760	bHLH
↑ 24 hpi ↑ 2 wpi	blue-turquoise	10	12	1.4e-10	87	188	46.2766	MP00660	-1	1.58316e-05	0.0106705	0.00109542	8	GCCACGTGGC	GCACGTGG	-	GRMZM2G030762	bHLH
↑ 24 hpi ↑ 2 wpi	blue-turquoise	10	12	1.4e-10	87	188	46.2766	MP00074	5	1.76061e-05	0.0118665	0.00109712	9	GCCACGTGGC	AGAAGGTCACGTGG	+	AT2G20180	bHLH
↑ 24 hpi ↑ 2 wpi	blue-turquoise	10	12	1.4e-10	87	188	46.2766	MP00034	-1	1.7618e-05	0.0118746	0.00109712	8	GCCACGTGGC	GCACGTGG	-	AT4G00050	bHLH
↑ 24 hpi ↑ 2 wpi	blue-turquoise	10	12	1.4e-10	87	188	46.2766	MP00073	0	2.10029e-05	0.014156	0.00112827	10	GCCACGTGGC	CGCACGTGTGA	+	AT1G19350	BES1
↑ 24 hpi ↑ 2 wpi	blue-turquoise	10	12	1.4e-10	87	188	46.2766	MP00648	-1	2.17418e-05	0.014654	0.00112827	8	GCCACGTGGC	ACACGTGT	+	GRMZM2G132868	bZIP
↑ 24 hpi ↑ 2 wpi	blue-turquoise	10	12	1.4e-10	87	188	46.2766	MP00291	1	3.41358e-05	0.0230075	0.00156391	10	GCCACGTGGC	TGCCACGTGACCATT	-	AT2G35530	bZIP
↑ 24 hpi ↑ 2 wpi	blue-turquoise	10	12	1.4e-10	87	188	46.2766	MP00273	0	3.55854e-05	0.0239846	0.00156391	10	GCCACGTGGC	ACCACGTGAAACACGTG	-	AT2G22750	bHLH
↑ 24 hpi ↑ 2 wpi	blue-turquoise	10	12	1.4e-10	87	188	46.2766	MP00376	5	3.77194e-05	0.0254229	0.00156391	10	GCCACGTGGC	GAGAGGTCACGTGCG	+	AT3G23690	bHLH
↑ 24 hpi ↑ 2 wpi	blue-turquoise	10	12	1.4e-10	87	188	46.2766	MP00659	0	4.01822e-05	0.0270828	0.00156391	10	GCCACGTGGC	CGCACGTGCG	+	AT2G24260	bHLH
↑ 24 hpi ↑ 2 wpi	blue-turquoise	10	12	1.4e-10	87	188	46.2766	MP00135	7	4.16399e-05	0.0280653	0.00157153	10	GCCACGTGGC	CGTGAAAAGCACGTGACACCT	+	AT1G10120	bHLH
↑ 24 hpi ↑ 2 wpi	blue-turquoise	10	12	1.4e-10	87	188	46.2766	MP00106	0	4.89228e-05	0.032974	0.00179209	10	GCCACGTGGC	AGCACGTGCCCG	-	AT2G18300	bHLH
↑ 24 hpi ↑ 2 wpi	blue-turquoise	10	12	1.4e-10	87	188	46.2766	MP00534	0	5.86555e-05	0.0395338	0.00200746	10	GCCACGTGGC	GTCACGTGACATTCACGT	-	AT5G38860	bHLH
↑ 24 hpi ↑ 2 wpi	blue-turquoise	10	12	1.4e-10	87	188	46.2766	MP00102	0	6.42807e-05	0.0433252	0.00200746	10	GCCACGTGGC	GGCACGTGCC	+	AT4G14410	bHLH
↑ 24 hpi ↑ 2 wpi	blue-turquoise	10	12	1.4e-10	87	188	46.2766	MP00409	4	7.42071e-05	0.0500156	0.00205381	10	GCCACGTGGC	AATGGACACGTGGCA	+	AT3G56850	bZIP
↑ 24 hpi ↑ 2 wpi	blue-turquoise	10	12	1.4e-10	87	188	46.2766	MP00646	-1	7.78917e-05	0.052499	0.00210893	9	GCCACGTGGC	GCAAGTGGC	-	GRMZM2G153454	bHLH
↑ 24 hpi ↑ 2 wpi	blue-turquoise	10	12	1.4e-10	87	188	46.2766	MP00039	1	8.44885e-05	0.0569453	0.00221291	9	GCCACGTGGC	TGCCACGTCA	-	AT4G36730	bZIP
↑ 24 hpi ↑ 2 wpi	blue-turquoise	10	12	1.4e-10	87	188	46.2766	MP00086	-1	8.52861e-05	0.0574828	0.00221291	8	GCCACGTGGC	GCACGTGT	-	AT4G17880	bHLH
↑ 24 hpi ↑ 2 wpi	blue-turquoise	10	12	1.4e-10	87	188	46.2766	MP00462	7	0.000107481	0.0724419	0.00267724	8	GCCACGTGGC	CGTGTTTGGCACGTG	+	AT4G30980	bHLH
↑ 24 hpi ↑ 2 wpi	blue-turquoise	10	12	1.4e-10	87	188	46.2766	MP00186	6	0.000114064	0.076879	0.00273195	10	GCCACGTGGC	AAAAATGCCACGTGACCA	+	AT1G45249	bZIP
↑ 24 hpi ↑ 2 wpi	blue-turquoise	10	12	1.4e-10	87	188	46.2766	MP00173	1	0.000117708	0.0793351	0.00276603	10	GCCACGTGGC	TGCCACGTCAGCATC	+	AT1G32150	bZIP
↑ 24 hpi ↑ 2 wpi	blue-turquoise	10	12	1.4e-10	87	188	46.2766	MP00084	-1	0.000146634	0.0988316	0.00309537	8	GCCACGTGGC	GCACGTGC	+	AT1G32640	bHLH
↑ 24 hpi ↑ 2 wpi	blue-turquoise	10	12	1.4e-10	87	188	46.2766	MP00100	-1	0.000146634	0.0988316	0.00309537	8	GCCACGTGGC	GCACGTGC	+	AT1G01260	bHLH
↑ 24 hpi ↑ 2 wpi	blue-turquoise	10	12	1.4e-10	87	188	46.2766	MP00099	-1	0.00017481	0.117822	0.00351158	8	GCCACGTGGC	GCACGTGC	+	AT4G16430	bHLH
↑ 24 hpi ↑ 2 wpi	blue-turquoise	10	12	1.4e-10	87	188	46.2766	MP00294	3	0.000179589	0.121043	0.00355032	10	GCCACGTGGC	ACTGCCACGTCACCATTT	-	AT2G36270	bZIP
↑ 24 hpi ↑ 2 wpi	blue-turquoise	10	12	1.4e-10	87	188	46.2766	MP00481	0	0.000212066	0.142933	0.00404522	10	GCCACGTGGC	AACACGTGTTAAATTTG	+	AT5G01380	Trihelix
↑ 24 hpi ↑ 2 wpi	blue-turquoise	10	12	1.4e-10	87	188	46.2766	MP00219	7	0.00021845	0.147235	0.00406074	8	GCCACGTGGC	CGTGAAAGTCACGTG	-	AT1G69010	bHLH
↑ 24 hpi ↑ 2 wpi	blue-turquoise	10	12	1.4e-10	87	188	46.2766	MP00444	0	0.000229029	0.154366	0.00419478	10	GCCACGTGGC	CGCACGTGTGA	+	AT4G18890	BES1
↑ 24 hpi ↑ 2 wpi	blue-turquoise	10	12	1.4e-10	87	188	46.2766	MP00543	4	0.000333739	0.22494	0.00585432	10	GCCACGTGGC	AGTTCACACGTGTGA	-	AT5G45300	BES1
↑ 24 hpi ↑ 2 wpi	blue-turquoise	10	12	1.4e-10	87	188	46.2766	MP00498	6	0.000405146	0.273068	0.00693005	8	GCCACGTGGC	GTGGATGTCACGTG	-	AT5G08130	bHLH
↑ 24 hpi ↑ 2 wpi	blue-turquoise	10	12	1.4e-10	87	188	46.2766	MP00647	-1	0.000441386	0.297494	0.00742874	8	GCCACGTGGC	TGACGTGG	+	GRMZM2G020799	bZIP
↑ 24 hpi ↑ 2 wpi	blue-turquoise	10	12	1.4e-10	87	188	46.2766	MP00318	1	0.000463844	0.312631	0.0075452	10	GCCACGTGGC	TGCCACGTCAGCATT	+	AT2G46270	bZIP
↑ 24 hpi ↑ 2 wpi	blue-turquoise	10	12	1.4e-10	87	188	46.2766	MP00665	-1	0.000478597	0.322574	0.0075452	8	GCCACGTGGC	ACACGTGG	+	MLOC_79342.2	bZIP
↑ 24 hpi ↑ 2 wpi	blue-turquoise	10	12	1.4e-10	87	188	46.2766	MP00345	1	0.000545137	0.367422	0.00848679	10	GCCACGTGGC	TGCCACGTCATCATT	-	AT3G10800	bZIP
↑ 24 hpi ↑ 2 wpi	blue-turquoise	10	12	1.4e-10	87	188	46.2766	MP00248	0	0.000557515	0.375765	0.00857234	10	GCCACGTGGC	CGCACGTGTGG	+	AT1G78700	BES1
↑ 24 hpi ↑ 2 wpi	blue-turquoise	10	13	1.7e-08	186	188	98.9362	MP00080	-2	3.53848e-05	0.0238494	0.0245403	8	CTTTTTCCTC	TTTTCCTTTTTTGG	-	AT5G20240	MIKC_MADS
↑ 24 hpi ↑ 2 wpi	blue-turquoise	10	13	1.7e-08	186	188	98.9362	MP00229	0	3.66716e-05	0.0247166	0.0245403	10	CTTTTTCCTC	CCTCCTCCTCCTCCTCCTC	+	AT1G72050	C2H2
↑ 24 hpi ↑ 2 wpi	blue-turquoise	10	13	1.7e-08	186	188	98.9362	MP00610	7	0.000346735	0.2337	0.121915	10	CTTTTTCCTC	TTTCTCTTTTTTTTTTTTTT	-	AT5G17430	AP2
↑ 24 hpi ↑ 2 wpi	blue-turquoise	10	13	1.7e-08	186	188	98.9362	MP00609	0	0.000432436	0.291462	0.121915	10	CTTTTTCCTC	TTTTTTCCATTTTTGGTAA	+	AT4G18960	MIKC_MADS
↑ 24 hpi ↑ 2 wpi	blue-turquoise	10	13	1.7e-08	186	188	98.9362	MP00489	2	0.000455456	0.306977	0.121915	10	CTTTTTCCTC	AACCTTATCTTCATC	+	AT5G05790	MYB
↑ 24 hpi ↑ 2 wpi	blue-turquoise	10	13	1.7e-08	186	188	98.9362	MP00347	2	0.000579615	0.390661	0.129291	10	CTTTTTCCTC	ATCCTTATCTTCAT	+	AT3G11280	MYB
↑ 24 hpi ↑ 2 wpi	blue-turquoise	10	14	3e-08	175	188	93.0851	MP00192	2	1.43133e-06	0.000964717	0.0018818	10	TTTTTTTTTT	TTTTTTTTTTTTTTT	-	AT1G49480	B3
↑ 24 hpi ↑ 2 wpi	blue-turquoise	10	14	3e-08	175	188	93.0851	MP00223	7	0.000143763	0.0968966	0.0945044	10	TTTTTTTTTT	TTTTCACTTTTTCTTTTTTTTTTTTTT	+	AT1G69570	Dof
↑ 24 hpi ↑ 2 wpi	blue-turquoise	10	14	3e-08	175	188	93.0851	MP00407	5	0.00027609	0.186085	0.120994	10	TTTTTTTTTT	TTTACTTTTTTTTTTTTTTTT	+	AT3G55370	Dof
↑ 24 hpi ↑ 2 wpi	blue-turquoise	10	17	0.0001	94	188	50	MP00006	1	0.000203633	0.137249	0.211697	7	GGCCCACCAA	GGGCCCAC	+	GRMZM2G020805	TCP
↑ 24 hpi ↑ 2 wpi	blue-turquoise	10	17	0.0001	94	188	50	MP00641	2	0.000590923	0.398282	0.211697	8	GGCCCACCAA	GGGGCCCACC	+	POPTR_0003s16630.1	TCP
↑ 24 hpi ↑ 2 wpi	blue-turquoise	11	1	9.8e-127	188	188	100	MP00253	1	1.27822e-05	0.00861518	0.0172304	11	CTCTCTCCCTC	TCTCTCTCTCTCTCTCTCTCTCTC	-	AT2G01930	BBR-BPC
↑ 24 hpi ↑ 2 wpi	blue-turquoise	11	1	9.8e-127	188	188	100	MP00540	2	3.94319e-05	0.0265771	0.0265771	11	CTCTCTCCCTC	CTCTCTCTCTCTCTCTCTCTC	+	AT5G42520	BBR-BPC
↑ 24 hpi ↑ 2 wpi	blue-turquoise	11	1	9.8e-127	188	188	100	MP00675	2	0.00013564	0.0914217	0.0609478	11	CTCTCTCCCTC	CTCTCTCTCCCTGCCCCTGC	+	GRMZM2G017087	TALE
↑ 24 hpi ↑ 2 wpi	blue-turquoise	11	2	1.4e-124	188	188	100	MP00192	3	9.78116e-08	6.5925e-05	0.000128581	11	AAAAAAAAAAA	AAAAAAAAAAAAAAA	+	AT1G49480	B3
↑ 24 hpi ↑ 2 wpi	blue-turquoise	11	2	1.4e-124	188	188	100	MP00223	9	3.79787e-05	0.0255977	0.0167924	11	AAAAAAAAAAA	AAAAAAAAAAAAAAGAAAAAGTGAAAA	-	AT1G69570	Dof
↑ 24 hpi ↑ 2 wpi	blue-turquoise	11	2	1.4e-124	188	188	100	MP00407	5	3.8322e-05	0.025829	0.0167924	11	AAAAAAAAAAA	AAAAAAAAAAAAAAAAGTAAA	-	AT3G55370	Dof
↑ 24 hpi ↑ 2 wpi	blue-turquoise	11	2	1.4e-124	188	188	100	MP00166	3	0.000247879	0.167071	0.0568628	11	AAAAAAAAAAA	AAAAAAAAGAAAAAGTGAAAA	+	AT1G29160	Dof
↑ 24 hpi ↑ 2 wpi	blue-turquoise	11	2	1.4e-124	188	188	100	MP00580	3	0.000281131	0.189482	0.0568628	11	AAAAAAAAAAA	AAAAAAAAGAAAAAGTAAAAA	+	AT5G62940	Dof
↑ 24 hpi ↑ 2 wpi	blue-turquoise	11	2	1.4e-124	188	188	100	MP00392	3	0.000281924	0.190017	0.0568628	11	AAAAAAAAAAA	AAAAAAAGCAAAAAGTAAA	-	AT3G45610	Dof
↑ 24 hpi ↑ 2 wpi	blue-turquoise	11	2	1.4e-124	188	188	100	MP00210	1	0.000319105	0.215076	0.0568628	11	AAAAAAAAAAA	AAAAAAAAAAAAGTTAAAA	+	AT1G64620	Dof
↑ 24 hpi ↑ 2 wpi	blue-turquoise	11	2	1.4e-124	188	188	100	MP00394	1	0.00036086	0.243219	0.0568628	11	AAAAAAAAAAA	AAAAAAGAAAAAGTGAAAA	+	AT3G47500	Dof
↑ 24 hpi ↑ 2 wpi	blue-turquoise	11	2	1.4e-124	188	188	100	MP00199	0	0.000407836	0.274881	0.0568628	11	AAAAAAAAAAA	AAAAAGAAAAAGTAAAAAAAA	+	AT1G51700	Dof
↑ 24 hpi ↑ 2 wpi	blue-turquoise	11	2	1.4e-124	188	188	100	MP00080	2	0.000444656	0.299698	0.0568628	11	AAAAAAAAAAA	CCAAAAAAGGAAAA	+	AT5G20240	MIKC_MADS
↑ 24 hpi ↑ 2 wpi	blue-turquoise	11	2	1.4e-124	188	188	100	MP00076	2	0.000489706	0.330062	0.0568628	11	AAAAAAAAAAA	AAAAAAAAAAAAAAAAAAAAA	-	AT2G45660	MIKC_MADS
↑ 24 hpi ↑ 2 wpi	blue-turquoise	11	2	1.4e-124	188	188	100	MP00445	-1	0.000519069	0.349853	0.0568628	10	AAAAAAAAAAA	AAAAAAAAAAGGCAAAAAA	+	AT4G21030	Dof
↑ 24 hpi ↑ 2 wpi	blue-turquoise	11	2	1.4e-124	188	188	100	MP00254	2	0.000564363	0.380381	0.0570689	11	AAAAAAAAAAA	AAAAAAAGACAAAAA	+	AT2G01940	C2H2
↑ 24 hpi ↑ 2 wpi	blue-turquoise	11	2	1.4e-124	188	188	100	MP00610	3	0.000682673	0.460121	0.0641017	11	AAAAAAAAAAA	AAAAAAAAAAAAAAGAGAAA	+	AT5G17430	AP2
↑ 24 hpi ↑ 2 wpi	blue-turquoise	11	3	1.2e-92	188	188	100	MP00192	0	1.1596e-07	7.81573e-05	0.000152388	11	TTTTTTTTTTT	TTTTTTTTTTTTTTT	-	AT1G49480	B3
↑ 24 hpi ↑ 2 wpi	blue-turquoise	11	3	1.2e-92	188	188	100	MP00407	5	2.36391e-05	0.0159328	0.0108448	11	TTTTTTTTTTT	TTTACTTTTTTTTTTTTTTTT	+	AT3G55370	Dof
↑ 24 hpi ↑ 2 wpi	blue-turquoise	11	3	1.2e-92	188	188	100	MP00223	7	2.47571e-05	0.0166863	0.0108448	11	TTTTTTTTTTT	TTTTCACTTTTTCTTTTTTTTTTTTTT	+	AT1G69570	Dof
↑ 24 hpi ↑ 2 wpi	blue-turquoise	11	3	1.2e-92	188	188	100	MP00166	7	0.000178799	0.120511	0.0435498	11	TTTTTTTTTTT	TTTTCACTTTTTCTTTTTTTT	-	AT1G29160	Dof
↑ 24 hpi ↑ 2 wpi	blue-turquoise	11	3	1.2e-92	188	188	100	MP00580	7	0.000203838	0.137387	0.0435498	11	TTTTTTTTTTT	TTTTTACTTTTTCTTTTTTTT	-	AT5G62940	Dof
↑ 24 hpi ↑ 2 wpi	blue-turquoise	11	3	1.2e-92	188	188	100	MP00392	5	0.000205709	0.138648	0.0435498	11	TTTTTTTTTTT	TTTACTTTTTGCTTTTTTT	+	AT3G45610	Dof
↑ 24 hpi ↑ 2 wpi	blue-turquoise	11	3	1.2e-92	188	188	100	MP00394	7	0.000249481	0.16815	0.0435498	11	TTTTTTTTTTT	TTTTCACTTTTTCTTTTTT	-	AT3G47500	Dof
↑ 24 hpi ↑ 2 wpi	blue-turquoise	11	3	1.2e-92	188	188	100	MP00210	7	0.00026592	0.17923	0.0435498	11	TTTTTTTTTTT	TTTTAACTTTTTTTTTTTT	-	AT1G64620	Dof
↑ 24 hpi ↑ 2 wpi	blue-turquoise	11	3	1.2e-92	188	188	100	MP00076	8	0.000340865	0.229743	0.0435498	11	TTTTTTTTTTT	TTTTTTTTTTTTTTTTTTTTT	+	AT2G45660	MIKC_MADS
↑ 24 hpi ↑ 2 wpi	blue-turquoise	11	3	1.2e-92	188	188	100	MP00199	10	0.000340865	0.229743	0.0435498	11	TTTTTTTTTTT	TTTTTTTTACTTTTTCTTTTT	-	AT1G51700	Dof
↑ 24 hpi ↑ 2 wpi	blue-turquoise	11	3	1.2e-92	188	188	100	MP00445	9	0.000364533	0.245695	0.0435498	10	TTTTTTTTTTT	TTTTTTGCCTTTTTTTTTT	-	AT4G21030	Dof
↑ 24 hpi ↑ 2 wpi	blue-turquoise	11	3	1.2e-92	188	188	100	MP00610	6	0.000546696	0.368473	0.0585109	11	TTTTTTTTTTT	TTTCTCTTTTTTTTTTTTTT	-	AT5G17430	AP2
↑ 24 hpi ↑ 2 wpi	blue-turquoise	11	3	1.2e-92	188	188	100	MP00080	1	0.000578813	0.39012	0.0585109	11	TTTTTTTTTTT	TTTTCCTTTTTTGG	-	AT5G20240	MIKC_MADS
↑ 24 hpi ↑ 2 wpi	blue-turquoise	11	4	6.6e-77	188	188	100	MP00675	9	1.45259e-05	0.00979044	0.0195479	11	GGAGGAGAGGG	GCAGGGGCAGGGAGAGAGAG	-	GRMZM2G017087	TALE
↑ 24 hpi ↑ 2 wpi	blue-turquoise	11	4	6.6e-77	188	188	100	MP00253	10	8.09891e-05	0.0545866	0.0446102	11	GGAGGAGAGGG	GAGAGAGAGAGAGAGAGAGAGAGA	+	AT2G01930	BBR-BPC
↑ 24 hpi ↑ 2 wpi	blue-turquoise	11	4	6.6e-77	188	188	100	MP00229	8	9.94485e-05	0.0670283	0.0446102	11	GGAGGAGAGGG	GAGGAGGAGGAGGAGGAGG	-	AT1G72050	C2H2
↑ 24 hpi ↑ 2 wpi	blue-turquoise	11	4	6.6e-77	188	188	100	MP00540	10	0.000527978	0.355857	0.177629	11	GGAGGAGAGGG	GAGAGAGAGAGAGAGAGAGAG	-	AT5G42520	BBR-BPC
↑ 24 hpi ↑ 2 wpi	blue-turquoise	11	5	1.2e-70	188	188	100	MP00134	4	3.57944e-05	0.0241254	0.0464597	11	CCCACCACCAC	TCCACCTACCACCAC	+	AT1G09540	MYB
↑ 24 hpi ↑ 2 wpi	blue-turquoise	11	5	1.2e-70	188	188	100	MP00215	7	0.000225225	0.151802	0.0673791	11	CCCACCACCAC	TGTGGGCCCCACCTCCTCTCTTGGGCCTAT	+	AT1G67260	TCP
↑ 24 hpi ↑ 2 wpi	blue-turquoise	11	5	1.2e-70	188	188	100	MP00386	3	0.00026867	0.181083	0.0673791	11	CCCACCACCAC	TTCCCAACCACCAAC	+	AT3G28910	MYB
↑ 24 hpi ↑ 2 wpi	blue-turquoise	11	5	1.2e-70	188	188	100	MP00127	4	0.000293587	0.197878	0.0673791	11	CCCACCACCAC	TTCACCAACCACTAC	-	AT1G06180	MYB
↑ 24 hpi ↑ 2 wpi	blue-turquoise	11	5	1.2e-70	188	188	100	MP00336	-1	0.000326461	0.220035	0.0673791	10	CCCACCACCAC	CCACCAACCAC	-	AT3G08500	MYB
↑ 24 hpi ↑ 2 wpi	blue-turquoise	11	5	1.2e-70	188	188	100	MP00302	0	0.000363381	0.244919	0.0673791	11	CCCACCACCAC	TCCACCGCCACCACCACCGCC	-	AT2G40340	ERF
↑ 24 hpi ↑ 2 wpi	blue-turquoise	11	5	1.2e-70	188	188	100	MP00384	6	0.000363381	0.244919	0.0673791	11	CCCACCACCAC	GTGGGTCCCACATGCTTTTTT	-	AT3G27010	TCP
↑ 24 hpi ↑ 2 wpi	blue-turquoise	11	5	1.2e-70	188	188	100	MP00180	7	0.000518537	0.349494	0.0750659	11	CCCACCACCAC	TTGTTCACCTACCTTAAACAA	-	AT1G34670	MYB
↑ 24 hpi ↑ 2 wpi	blue-turquoise	11	5	1.2e-70	188	188	100	MP00396	6	0.000520504	0.35082	0.0750659	11	CCCACCACCAC	GTGGGTCCCACATCCTCTGT	-	AT3G47620	TCP
↑ 24 hpi ↑ 2 wpi	blue-turquoise	11	5	1.2e-70	188	188	100	MP00352	4	0.000618889	0.417131	0.0803293	11	CCCACCACCAC	TTCACCTACCACAATA	-	AT3G12820	MYB
↑ 24 hpi ↑ 2 wpi	blue-turquoise	11	6	7.6e-51	157	188	83.5106	MP00302	3	4.23657e-06	0.00285545	0.00280895	11	GGTGGTGGTGG	GGCGGTGGTGGTGGCGGTGGA	+	AT2G40340	ERF
↑ 24 hpi ↑ 2 wpi	blue-turquoise	11	6	7.6e-51	157	188	83.5106	MP00240	4	4.32648e-06	0.00291604	0.00280895	11	GGTGGTGGTGG	TGGCGGTGGAGGTGG	-	AT1G75490	ERF
↑ 24 hpi ↑ 2 wpi	blue-turquoise	11	6	7.6e-51	157	188	83.5106	MP00185	4	9.0622e-06	0.00610792	0.0039224	11	GGTGGTGGTGG	TGGCGGTGGAGGTGG	-	AT1G44830	ERF
↑ 24 hpi ↑ 2 wpi	blue-turquoise	11	6	7.6e-51	157	188	83.5106	MP00227	4	1.76248e-05	0.0118791	0.00527303	11	GGTGGTGGTGG	TGGCGGTGGCGGCGGCGGTG	-	AT1G71450	ERF
↑ 24 hpi ↑ 2 wpi	blue-turquoise	11	6	7.6e-51	157	188	83.5106	MP00401	4	2.03044e-05	0.0136852	0.00527303	11	GGTGGTGGTGG	TGTCGGTGGAGGTGG	-	AT3G50260	ERF
↑ 24 hpi ↑ 2 wpi	blue-turquoise	11	6	7.6e-51	157	188	83.5106	MP00585	4	3.49688e-05	0.023569	0.00634185	11	GGTGGTGGTGG	TGGCGGCGGCGGTGG	-	AT5G65130	ERF
↑ 24 hpi ↑ 2 wpi	blue-turquoise	11	6	7.6e-51	157	188	83.5106	MP00595	4	3.49688e-05	0.023569	0.00634185	11	GGTGGTGGTGG	TGTCGGTGGCGGTGG	-	AT5G67190	ERF
↑ 24 hpi ↑ 2 wpi	blue-turquoise	11	6	7.6e-51	157	188	83.5106	MP00427	3	3.90721e-05	0.0263346	0.00634185	11	GGTGGTGGTGG	GGTGGTGGTTGAGG	-	AT4G01680	MYB
↑ 24 hpi ↑ 2 wpi	blue-turquoise	11	6	7.6e-51	157	188	83.5106	MP00458	3	5.44285e-05	0.0366848	0.00785278	11	GGTGGTGGTGG	GGCGGTGGAGGCGGTGGTGG	+	AT4G28140	ERF
↑ 24 hpi ↑ 2 wpi	blue-turquoise	11	6	7.6e-51	157	188	83.5106	MP00156	3	6.73305e-05	0.0453807	0.00874281	11	GGTGGTGGTGG	GTCGGTGGAGGTGGTGGTGG	-	AT1G21910	ERF
↑ 24 hpi ↑ 2 wpi	blue-turquoise	11	6	7.6e-51	157	188	83.5106	MP00292	4	7.94534e-05	0.0535516	0.00886863	11	GGTGGTGGTGG	TGTCGGTGGAGGTGG	+	AT2G35700	ERF
↑ 24 hpi ↑ 2 wpi	blue-turquoise	11	6	7.6e-51	157	188	83.5106	MP00527	3	8.19593e-05	0.0552406	0.00886863	11	GGTGGTGGTGG	GGCGGCGGCGGCGGCGGCGGA	-	AT5G25390	ERF
↑ 24 hpi ↑ 2 wpi	blue-turquoise	11	6	7.6e-51	157	188	83.5106	MP00366	7	9.09315e-05	0.0612879	0.00908261	11	GGTGGTGGTGG	TGGCGGCGGCGGAGGCGGTGG	-	AT3G20310	ERF
↑ 24 hpi ↑ 2 wpi	blue-turquoise	11	6	7.6e-51	157	188	83.5106	MP00346	10	0.000111623	0.0752338	0.010353	11	GGTGGTGGTGG	TGGTTATGTCGGTGGAGGTGG	+	AT3G11020	ERF
↑ 24 hpi ↑ 2 wpi	blue-turquoise	11	6	7.6e-51	157	188	83.5106	MP00124	9	0.000295857	0.199407	0.0240425	11	GGTGGTGGTGG	GGCGGCGGCGGAGGCGGTGGA	-	AT1G03800	ERF
↑ 24 hpi ↑ 2 wpi	blue-turquoise	11	6	7.6e-51	157	188	83.5106	MP00549	4	0.000296251	0.199673	0.0240425	11	GGTGGTGGTGG	TGGCGGCGGCGGTGG	-	AT5G47230	ERF
↑ 24 hpi ↑ 2 wpi	blue-turquoise	11	6	7.6e-51	157	188	83.5106	MP00436	5	0.00038624	0.260326	0.0281715	10	GGTGGTGGTGG	GTGTCGGTGGCGGTG	-	AT4G16750	ERF
↑ 24 hpi ↑ 2 wpi	blue-turquoise	11	6	7.6e-51	157	188	83.5106	MP00548	7	0.00039052	0.263211	0.0281715	11	GGTGGTGGTGG	TGGCGGCGGCGGAGGCGGCGG	-	AT5G47220	ERF
↑ 24 hpi ↑ 2 wpi	blue-turquoise	11	6	7.6e-51	157	188	83.5106	MP00572	6	0.000424031	0.285797	0.028979	11	GGTGGTGGTGG	GGCGGCGGCGGCGGCGGCG	-	AT5G61600	ERF
↑ 24 hpi ↑ 2 wpi	blue-turquoise	11	6	7.6e-51	157	188	83.5106	MP00217	4	0.000459614	0.30978	0.0298403	11	GGTGGTGGTGG	TGGCGGCGGCGGCGG	-	AT1G68550	ERF
↑ 24 hpi ↑ 2 wpi	blue-turquoise	11	6	7.6e-51	157	188	83.5106	MP00411	3	0.000564582	0.380528	0.0349098	8	GGTGGTGGTGG	GGCGGTGGCGG	-	AT3G57600	ERF
↑ 24 hpi ↑ 2 wpi	blue-turquoise	11	6	7.6e-51	157	188	83.5106	MP00542	1	0.000611896	0.412418	0.0361156	11	GGTGGTGGTGG	CGGCGGCGGTGGCGGCGGCGG	+	AT5G44210	ERF
↑ 24 hpi ↑ 2 wpi	blue-turquoise	11	6	7.6e-51	157	188	83.5106	MP00441	5	0.00067644	0.45592	0.0380448	11	GGTGGTGGTGG	GCGGCGGCGGCGGCGGC	+	AT4G18450	ERF
↑ 24 hpi ↑ 2 wpi	blue-turquoise	11	6	7.6e-51	157	188	83.5106	MP00183	4	0.00070318	0.473944	0.0380448	11	GGTGGTGGTGG	TGGCGGCGGCGGAGG	+	AT1G43160	ERF
↑ 24 hpi ↑ 2 wpi	blue-turquoise	11	7	5.4e-44	188	188	100	MP00192	3	3.50669e-06	0.00236351	0.00425274	11	AAAAAAGAAAA	AAAAAAAAAAAAAAA	+	AT1G49480	B3
↑ 24 hpi ↑ 2 wpi	blue-turquoise	11	7	5.4e-44	188	188	100	MP00407	4	9.72334e-06	0.00655353	0.00425274	11	AAAAAAGAAAA	AAAAAAAAAAAAAAAAGTAAA	-	AT3G55370	Dof
↑ 24 hpi ↑ 2 wpi	blue-turquoise	11	7	5.4e-44	188	188	100	MP00223	8	9.75744e-06	0.00657651	0.00425274	11	AAAAAAGAAAA	AAAAAAAAAAAAAAGAAAAAGTGAAAA	-	AT1G69570	Dof
↑ 24 hpi ↑ 2 wpi	blue-turquoise	11	7	5.4e-44	188	188	100	MP00080	2	2.51192e-05	0.0169303	0.00821106	11	AAAAAAGAAAA	CCAAAAAAGGAAAA	+	AT5G20240	MIKC_MADS
↑ 24 hpi ↑ 2 wpi	blue-turquoise	11	7	5.4e-44	188	188	100	MP00166	2	9.38811e-05	0.0632759	0.0241391	11	AAAAAAGAAAA	AAAAAAAAGAAAAAGTGAAAA	+	AT1G29160	Dof
↑ 24 hpi ↑ 2 wpi	blue-turquoise	11	7	5.4e-44	188	188	100	MP00580	2	0.000144573	0.0974422	0.0241391	11	AAAAAAGAAAA	AAAAAAAAGAAAAAGTAAAAA	+	AT5G62940	Dof
↑ 24 hpi ↑ 2 wpi	blue-turquoise	11	7	5.4e-44	188	188	100	MP00394	0	0.000147692	0.0995445	0.0241391	11	AAAAAAGAAAA	AAAAAAGAAAAAGTGAAAA	+	AT3G47500	Dof
↑ 24 hpi ↑ 2 wpi	blue-turquoise	11	7	5.4e-44	188	188	100	MP00392	2	0.000147692	0.0995445	0.0241391	11	AAAAAAGAAAA	AAAAAAAGCAAAAAGTAAA	-	AT3G45610	Dof
↑ 24 hpi ↑ 2 wpi	blue-turquoise	11	7	5.4e-44	188	188	100	MP00468	10	0.000166526	0.112239	0.0241932	11	AAAAAAGAAAA	TTTTCCCGCCAAAAACGTAAA	-	AT4G33280	B3
↑ 24 hpi ↑ 2 wpi	blue-turquoise	11	7	5.4e-44	188	188	100	MP00079	7	0.000191574	0.129121	0.0248474	11	AAAAAAGAAAA	AATTTCCAAAAATAGAAAGAA	+	AT5G10140	MIKC_MADS
↑ 24 hpi ↑ 2 wpi	blue-turquoise	11	7	5.4e-44	188	188	100	MP00315	5	0.000209035	0.14089	0.0248474	11	AAAAAAGAAAA	TTTCCAAAAAAGGAAAAAA	+	AT2G45650	MIKC_MADS
↑ 24 hpi ↑ 2 wpi	blue-turquoise	11	7	5.4e-44	188	188	100	MP00105	2	0.000257162	0.173327	0.026474	11	AAAAAAGAAAA	CCAAAAATAGAAAGT	-	AT1G77080	MIKC_MADS
↑ 24 hpi ↑ 2 wpi	blue-turquoise	11	7	5.4e-44	188	188	100	MP00417	5	0.000263214	0.177406	0.026474	11	AAAAAAGAAAA	TTACCAAAAATGGAAAAT	+	AT3G61120	MIKC_MADS
↑ 24 hpi ↑ 2 wpi	blue-turquoise	11	7	5.4e-44	188	188	100	MP00199	0	0.000289555	0.19516	0.0270432	11	AAAAAAGAAAA	AAAAAGAAAAAGTAAAAAAAA	+	AT1G51700	Dof
↑ 24 hpi ↑ 2 wpi	blue-turquoise	11	7	5.4e-44	188	188	100	MP00210	0	0.000335753	0.226297	0.0292673	11	AAAAAAGAAAA	AAAAAAAAAAAAGTTAAAA	+	AT1G64620	Dof
↑ 24 hpi ↑ 2 wpi	blue-turquoise	11	7	5.4e-44	188	188	100	MP00508	7	0.000437405	0.294811	0.0357452	11	AAAAAAGAAAA	ACTTTCCAAAAAAGGAAAG	-	AT5G13790	MIKC_MADS
↑ 24 hpi ↑ 2 wpi	blue-turquoise	11	7	5.4e-44	188	188	100	MP00610	5	0.000549638	0.370456	0.0380974	11	AAAAAAGAAAA	AAAAAAAAAAAAAAGAGAAA	+	AT5G17430	AP2
↑ 24 hpi ↑ 2 wpi	blue-turquoise	11	7	5.4e-44	188	188	100	MP00483	1	0.000563072	0.37951	0.0380974	11	AAAAAAGAAAA	AAAAAAGTAAAAAAAAAAAAA	+	AT5G02460	Dof
↑ 24 hpi ↑ 2 wpi	blue-turquoise	11	7	5.4e-44	188	188	100	MP00076	2	0.000563072	0.37951	0.0380974	11	AAAAAAGAAAA	AAAAAAAAAAAAAAAAAAAAA	-	AT2G45660	MIKC_MADS
↑ 24 hpi ↑ 2 wpi	blue-turquoise	11	7	5.4e-44	188	188	100	MP00605	2	0.00060965	0.410904	0.0380974	11	AAAAAAGAAAA	CCAAAAATGGAAA	+	AT1G24260	MIKC_MADS
↑ 24 hpi ↑ 2 wpi	blue-turquoise	11	7	5.4e-44	188	188	100	MP00593	7	0.000639272	0.430869	0.0380974	11	AAAAAAGAAAA	AAAAAAAAAAAAGTAAAAAAAAAAAAAAA	-	AT5G66940	Dof
↑ 24 hpi ↑ 2 wpi	blue-turquoise	11	7	5.4e-44	188	188	100	MP00461	10	0.000641009	0.43204	0.0380974	11	AAAAAAGAAAA	TTTTCCCGCCAAAAACGTAAA	-	AT4G30080	ARF
↑ 24 hpi ↑ 2 wpi	blue-turquoise	11	7	5.4e-44	188	188	100	MP00295	1	0.000675096	0.455015	0.0383788	11	AAAAAAGAAAA	CAAAAAGTAAAAAAA	-	AT2G37590	Dof
↑ 24 hpi ↑ 2 wpi	blue-turquoise	11	8	3.1e-41	178	188	94.6809	MP00076	5	2.20105e-06	0.00148351	0.00163616	11	TTTTCTCTTTC	TTTTTTTTTTTTTTTTTTTTT	+	AT2G45660	MIKC_MADS
↑ 24 hpi ↑ 2 wpi	blue-turquoise	11	8	3.1e-41	178	188	94.6809	MP00253	3	2.46733e-06	0.00166298	0.00163616	11	TTTTCTCTTTC	TCTCTCTCTCTCTCTCTCTCTCTC	-	AT2G01930	BBR-BPC
↑ 24 hpi ↑ 2 wpi	blue-turquoise	11	8	3.1e-41	178	188	94.6809	MP00540	0	7.7381e-06	0.00521548	0.00342092	11	TTTTCTCTTTC	CTCTCTCTCTCTCTCTCTCTC	+	AT5G42520	BBR-BPC
↑ 24 hpi ↑ 2 wpi	blue-turquoise	11	8	3.1e-41	178	188	94.6809	MP00611	7	1.82147e-05	0.0122767	0.00603936	11	TTTTCTCTTTC	TTTTTTTTTGTCTTTTTCTT	-	AT2G01570	GRAS
↑ 24 hpi ↑ 2 wpi	blue-turquoise	11	8	3.1e-41	178	188	94.6809	MP00610	-1	5.86175e-05	0.0395082	0.0155484	10	TTTTCTCTTTC	TTTCTCTTTTTTTTTTTTTT	-	AT5G17430	AP2
↑ 24 hpi ↑ 2 wpi	blue-turquoise	11	8	3.1e-41	178	188	94.6809	MP00673	0	0.000434933	0.293145	0.0877762	11	TTTTCTCTTTC	TTTTCCTTTTCG	+	GRMZM2G011357	C2H2
↑ 24 hpi ↑ 2 wpi	blue-turquoise	11	8	3.1e-41	178	188	94.6809	MP00480	0	0.000463282	0.312252	0.0877762	11	TTTTCTCTTTC	CTCTCTCTCTCTCTCTCTCTCTCTCTCTCT	-	AT4G38910	BBR-BPC
↑ 24 hpi ↑ 2 wpi	blue-turquoise	11	9	4.9e-35	112	188	59.5745	MP00185	0	8.69292e-06	0.00585903	0.0052395	11	CCAACTCCACC	CCACCTCCACCGCCA	+	AT1G44830	ERF
↑ 24 hpi ↑ 2 wpi	blue-turquoise	11	9	4.9e-35	112	188	59.5745	MP00240	0	9.69278e-06	0.00653294	0.0052395	11	CCAACTCCACC	CCACCTCCACCGCCA	+	AT1G75490	ERF
↑ 24 hpi ↑ 2 wpi	blue-turquoise	11	9	4.9e-35	112	188	59.5745	MP00401	0	1.20122e-05	0.00809623	0.0052395	11	CCAACTCCACC	CCACCTCCACCGACA	+	AT3G50260	ERF
↑ 24 hpi ↑ 2 wpi	blue-turquoise	11	9	4.9e-35	112	188	59.5745	MP00595	0	3.654e-05	0.024628	0.0100324	11	CCAACTCCACC	CCACCGCCACCGACA	+	AT5G67190	ERF
↑ 24 hpi ↑ 2 wpi	blue-turquoise	11	9	4.9e-35	112	188	59.5745	MP00585	0	4.4249e-05	0.0298239	0.0100324	11	CCAACTCCACC	CCACCGCCGCCGCCA	+	AT5G65130	ERF
↑ 24 hpi ↑ 2 wpi	blue-turquoise	11	9	4.9e-35	112	188	59.5745	MP00458	6	4.86285e-05	0.0327756	0.0100324	11	CCAACTCCACC	CCACCACCGCCTCCACCGCC	-	AT4G28140	ERF
↑ 24 hpi ↑ 2 wpi	blue-turquoise	11	9	4.9e-35	112	188	59.5745	MP00156	6	5.36678e-05	0.0361721	0.0100324	11	CCAACTCCACC	CCACCACCACCTCCACCGAC	+	AT1G21910	ERF
↑ 24 hpi ↑ 2 wpi	blue-turquoise	11	9	4.9e-35	112	188	59.5745	MP00227	5	0.000104643	0.0705297	0.0160566	11	CCAACTCCACC	CACCGCCGCCGCCACCGCCA	+	AT1G71450	ERF
↑ 24 hpi ↑ 2 wpi	blue-turquoise	11	9	4.9e-35	112	188	59.5745	MP00292	0	0.000110435	0.0744332	0.0160566	11	CCAACTCCACC	CCACCTCCACCGACA	-	AT2G35700	ERF
↑ 24 hpi ↑ 2 wpi	blue-turquoise	11	9	4.9e-35	112	188	59.5745	MP00302	7	0.000151228	0.101928	0.0196887	11	CCAACTCCACC	TCCACCGCCACCACCACCGCC	-	AT2G40340	ERF
↑ 24 hpi ↑ 2 wpi	blue-turquoise	11	9	4.9e-35	112	188	59.5745	MP00124	4	0.000165509	0.111553	0.0196887	11	CCAACTCCACC	TCCACCGCCTCCGCCGCCGCC	+	AT1G03800	ERF
↑ 24 hpi ↑ 2 wpi	blue-turquoise	11	9	4.9e-35	112	188	59.5745	MP00527	7	0.000181017	0.122006	0.0197391	11	CCAACTCCACC	TCCGCCGCCGCCGCCGCCGCC	+	AT5G25390	ERF
↑ 24 hpi ↑ 2 wpi	blue-turquoise	11	9	4.9e-35	112	188	59.5745	MP00581	4	0.000235901	0.158997	0.0237451	11	CCAACTCCACC	TCCGCCGCCGCCTCCGCCGCC	+	AT5G63090	LBD
↑ 24 hpi ↑ 2 wpi	blue-turquoise	11	9	4.9e-35	112	188	59.5745	MP00441	1	0.000327371	0.220648	0.024554	11	CCAACTCCACC	GCCGCCGCCGCCGCCGC	-	AT4G18450	ERF
↑ 24 hpi ↑ 2 wpi	blue-turquoise	11	9	4.9e-35	112	188	59.5745	MP00183	0	0.000330735	0.222915	0.024554	11	CCAACTCCACC	CCTCCGCCGCCGCCA	-	AT1G43160	ERF
↑ 24 hpi ↑ 2 wpi	blue-turquoise	11	9	4.9e-35	112	188	59.5745	MP00436	-1	0.000330735	0.222915	0.024554	10	CCAACTCCACC	CACCGCCACCGACAC	+	AT4G16750	ERF
↑ 24 hpi ↑ 2 wpi	blue-turquoise	11	9	4.9e-35	112	188	59.5745	MP00572	2	0.000352817	0.237798	0.024554	11	CCAACTCCACC	CGCCGCCGCCGCCGCCGCC	+	AT5G61600	ERF
↑ 24 hpi ↑ 2 wpi	blue-turquoise	11	9	4.9e-35	112	188	59.5745	MP00217	0	0.000388362	0.261756	0.024554	11	CCAACTCCACC	CCGCCGCCGCCGCCA	+	AT1G68550	ERF
↑ 24 hpi ↑ 2 wpi	blue-turquoise	11	9	4.9e-35	112	188	59.5745	MP00289	0	0.000388362	0.261756	0.024554	11	CCAACTCCACC	CCTCCGCCGCCGCCA	+	AT2G33710	ERF
↑ 24 hpi ↑ 2 wpi	blue-turquoise	11	9	4.9e-35	112	188	59.5745	MP00366	3	0.000394052	0.265591	0.024554	11	CCAACTCCACC	CCACCGCCTCCGCCGCCGCCA	+	AT3G20310	ERF
↑ 24 hpi ↑ 2 wpi	blue-turquoise	11	9	4.9e-35	112	188	59.5745	MP00437	0	0.000394052	0.265591	0.024554	11	CCAACTCCACC	CCGCCGCCGCCGCCGCCACCG	+	AT4G17490	ERF
↑ 24 hpi ↑ 2 wpi	blue-turquoise	11	9	4.9e-35	112	188	59.5745	MP00230	0	0.000465386	0.31367	0.0276808	11	CCAACTCCACC	CCACCGCCGCCGCCATTTCCG	+	AT1G72360	ERF
↑ 24 hpi ↑ 2 wpi	blue-turquoise	11	9	4.9e-35	112	188	59.5745	MP00549	0	0.000492325	0.331827	0.0280099	11	CCAACTCCACC	CCACCGCCGCCGCCA	+	AT5G47230	ERF
↑ 24 hpi ↑ 2 wpi	blue-turquoise	11	9	4.9e-35	112	188	59.5745	MP00520	0	0.000575285	0.387742	0.0301174	11	CCAACTCCACC	CCGCCGCCGCCGCCA	+	AT5G18560	ERF
↑ 24 hpi ↑ 2 wpi	blue-turquoise	11	9	4.9e-35	112	188	59.5745	MP00346	0	0.000594858	0.400934	0.0301174	11	CCAACTCCACC	CCACCTCCACCGACATAACCA	-	AT3G11020	ERF
↑ 24 hpi ↑ 2 wpi	blue-turquoise	11	9	4.9e-35	112	188	59.5745	MP00164	0	0.000621431	0.418844	0.0301174	11	CCAACTCCACC	CCACCGCCGCCGCCA	+	AT1G28370	ERF
↑ 24 hpi ↑ 2 wpi	blue-turquoise	11	9	4.9e-35	112	188	59.5745	MP00194	0	0.000621431	0.418844	0.0301174	11	CCAACTCCACC	CCACCGCCGCCGCCA	-	AT1G50640	ERF
↑ 24 hpi ↑ 2 wpi	blue-turquoise	11	9	4.9e-35	112	188	59.5745	MP00548	3	0.000644884	0.434652	0.0301378	11	CCAACTCCACC	CCGCCGCCTCCGCCGCCGCCA	+	AT5G47220	ERF
↑ 24 hpi ↑ 2 wpi	blue-turquoise	11	9	4.9e-35	112	188	59.5745	MP00430	2	0.000675537	0.455312	0.0304817	11	CCAACTCCACC	CTTCATCACCACCGACAAT	+	AT4G06746	ERF
↑ 24 hpi ↑ 2 wpi	blue-turquoise	11	9	4.9e-35	112	188	59.5745	MP00163	0	0.000724129	0.488063	0.0315851	11	CCAACTCCACC	CCACCGCCGCCGCCA	-	AT1G28160	ERF
↑ 24 hpi ↑ 2 wpi	blue-turquoise	11	10	6.6e-26	173	188	92.0213	MP00076	2	3.99037e-07	0.000268951	0.00053138	11	AGAGAGAAAAA	AAAAAAAAAAAAAAAAAAAAA	-	AT2G45660	MIKC_MADS
↑ 24 hpi ↑ 2 wpi	blue-turquoise	11	10	6.6e-26	173	188	92.0213	MP00610	3	7.7941e-06	0.00525322	0.00518954	11	AGAGAGAAAAA	AAAAAAAAAAAAAAGAGAAA	+	AT5G17430	AP2
↑ 24 hpi ↑ 2 wpi	blue-turquoise	11	10	6.6e-26	173	188	92.0213	MP00407	5	5.729e-05	0.0386134	0.0215708	11	AGAGAGAAAAA	AAAAAAAAAAAAAAAAGTAAA	-	AT3G55370	Dof
↑ 24 hpi ↑ 2 wpi	blue-turquoise	11	10	6.6e-26	173	188	92.0213	MP00223	8	6.47938e-05	0.043671	0.0215708	11	AGAGAGAAAAA	AAAAAAAAAAAAAAGAAAAAGTGAAAA	-	AT1G69570	Dof
↑ 24 hpi ↑ 2 wpi	blue-turquoise	11	10	6.6e-26	173	188	92.0213	MP00192	1	0.000174045	0.117307	0.0336496	11	AGAGAGAAAAA	AAAAAAAAAAAAAAA	+	AT1G49480	B3
↑ 24 hpi ↑ 2 wpi	blue-turquoise	11	10	6.6e-26	173	188	92.0213	MP00611	1	0.000177058	0.119337	0.0336496	11	AGAGAGAAAAA	AAGAAAAAGACAAAAAAAAA	+	AT2G01570	GRAS
↑ 24 hpi ↑ 2 wpi	blue-turquoise	11	10	6.6e-26	173	188	92.0213	MP00166	3	0.000193732	0.130575	0.0336496	11	AGAGAGAAAAA	AAAAAAAAGAAAAAGTGAAAA	+	AT1G29160	Dof
↑ 24 hpi ↑ 2 wpi	blue-turquoise	11	10	6.6e-26	173	188	92.0213	MP00253	13	0.000243751	0.164288	0.0336496	11	AGAGAGAAAAA	GAGAGAGAGAGAGAGAGAGAGAGA	+	AT2G01930	BBR-BPC
↑ 24 hpi ↑ 2 wpi	blue-turquoise	11	10	6.6e-26	173	188	92.0213	MP00199	0	0.00025269	0.170313	0.0336496	11	AGAGAGAAAAA	AAAAAGAAAAAGTAAAAAAAA	+	AT1G51700	Dof
↑ 24 hpi ↑ 2 wpi	blue-turquoise	11	10	6.6e-26	173	188	92.0213	MP00580	3	0.00025269	0.170313	0.0336496	11	AGAGAGAAAAA	AAAAAAAAGAAAAAGTAAAAA	+	AT5G62940	Dof
↑ 24 hpi ↑ 2 wpi	blue-turquoise	11	10	6.6e-26	173	188	92.0213	MP00394	0	0.000351034	0.236597	0.0424961	11	AGAGAGAAAAA	AAAAAAGAAAAAGTGAAAA	+	AT3G47500	Dof
↑ 24 hpi ↑ 2 wpi	blue-turquoise	11	10	6.6e-26	173	188	92.0213	MP00392	1	0.00053204	0.358595	0.0590413	11	AGAGAGAAAAA	AAAAAAAGCAAAAAGTAAA	-	AT3G45610	Dof
↑ 24 hpi ↑ 2 wpi	blue-turquoise	11	10	6.6e-26	173	188	92.0213	MP00080	3	0.000684445	0.461316	0.0701113	11	AGAGAGAAAAA	CCAAAAAAGGAAAA	+	AT5G20240	MIKC_MADS
↑ 24 hpi ↑ 2 wpi	blue-turquoise	11	12	1.2e-20	177	188	94.1489	MP00192	2	2.50526e-05	0.0168855	0.0328496	11	TAAAAATAAAA	AAAAAAAAAAAAAAA	+	AT1G49480	B3
↑ 24 hpi ↑ 2 wpi	blue-turquoise	11	12	1.2e-20	177	188	94.1489	MP00370	4	0.000489719	0.330071	0.172107	11	TAAAAATAAAA	ATTTTAAAATTTAAA	+	AT3G22780	CPP
↑ 24 hpi ↑ 2 wpi	blue-turquoise	11	12	1.2e-20	177	188	94.1489	MP00223	9	0.00060976	0.410978	0.172107	11	TAAAAATAAAA	AAAAAAAAAAAAAAGAAAAAGTGAAAA	-	AT1G69570	Dof
↑ 24 hpi ↑ 2 wpi	blue-turquoise	11	13	2.8e-21	188	188	100	MP00192	0	3.42425e-07	0.000230794	0.000451175	11	TTTTTTTTTTT	TTTTTTTTTTTTTTT	-	AT1G49480	B3
↑ 24 hpi ↑ 2 wpi	blue-turquoise	11	13	2.8e-21	188	188	100	MP00407	5	1.28991e-05	0.00869399	0.00679585	11	TTTTTTTTTTT	TTTACTTTTTTTTTTTTTTTT	+	AT3G55370	Dof
↑ 24 hpi ↑ 2 wpi	blue-turquoise	11	13	2.8e-21	188	188	100	MP00223	7	1.54734e-05	0.0104291	0.00679585	11	TTTTTTTTTTT	TTTTCACTTTTTCTTTTTTTTTTTTTT	+	AT1G69570	Dof
↑ 24 hpi ↑ 2 wpi	blue-turquoise	11	13	2.8e-21	188	188	100	MP00166	7	8.80949e-05	0.059376	0.0257864	11	TTTTTTTTTTT	TTTTCACTTTTTCTTTTTTTT	-	AT1G29160	Dof
↑ 24 hpi ↑ 2 wpi	blue-turquoise	11	13	2.8e-21	188	188	100	MP00392	5	0.000111667	0.0752635	0.0257864	11	TTTTTTTTTTT	TTTACTTTTTGCTTTTTTT	+	AT3G45610	Dof
↑ 24 hpi ↑ 2 wpi	blue-turquoise	11	13	2.8e-21	188	188	100	MP00580	7	0.000117425	0.0791447	0.0257864	11	TTTTTTTTTTT	TTTTTACTTTTTCTTTTTTTT	-	AT5G62940	Dof
↑ 24 hpi ↑ 2 wpi	blue-turquoise	11	13	2.8e-21	188	188	100	MP00394	7	0.000158438	0.106787	0.0298222	11	TTTTTTTTTTT	TTTTCACTTTTTCTTTTTT	-	AT3G47500	Dof
↑ 24 hpi ↑ 2 wpi	blue-turquoise	11	13	2.8e-21	188	188	100	MP00199	10	0.000205533	0.138529	0.0326656	11	TTTTTTTTTTT	TTTTTTTTACTTTTTCTTTTT	-	AT1G51700	Dof
↑ 24 hpi ↑ 2 wpi	blue-turquoise	11	13	2.8e-21	188	188	100	MP00210	7	0.000223128	0.150388	0.0326656	11	TTTTTTTTTTT	TTTTAACTTTTTTTTTTTT	-	AT1G64620	Dof
↑ 24 hpi ↑ 2 wpi	blue-turquoise	11	13	2.8e-21	188	188	100	MP00254	2	0.000328325	0.221291	0.0404193	11	TTTTTTTTTTT	TTTTTGTCTTTTTTT	-	AT2G01940	C2H2
↑ 24 hpi ↑ 2 wpi	blue-turquoise	11	13	2.8e-21	188	188	100	MP00076	8	0.000352967	0.2379	0.0404193	11	TTTTTTTTTTT	TTTTTTTTTTTTTTTTTTTTT	+	AT2G45660	MIKC_MADS
↑ 24 hpi ↑ 2 wpi	blue-turquoise	11	13	2.8e-21	188	188	100	MP00610	6	0.000368121	0.248114	0.0404193	11	TTTTTTTTTTT	TTTCTCTTTTTTTTTTTTTT	-	AT5G17430	AP2
↑ 24 hpi ↑ 2 wpi	blue-turquoise	11	13	2.8e-21	188	188	100	MP00445	9	0.000462202	0.311524	0.0468455	10	TTTTTTTTTTT	TTTTTTGCCTTTTTTTTTT	-	AT4G21030	Dof
↑ 24 hpi ↑ 2 wpi	blue-turquoise	11	13	2.8e-21	188	188	100	MP00593	17	0.000522869	0.352414	0.049209	11	TTTTTTTTTTT	TTTTTTTTTTTTTTTACTTTTTTTTTTTT	+	AT5G66940	Dof
↑ 24 hpi ↑ 2 wpi	blue-turquoise	11	13	2.8e-21	188	188	100	MP00256	3	0.000650126	0.438185	0.0569904	11	TTTTTTTTTTT	TTTTTTGTCGTTTTGTG	-	AT2G02080	C2H2
↑ 24 hpi ↑ 2 wpi	blue-turquoise	11	13	2.8e-21	188	188	100	MP00592	3	0.000692057	0.466447	0.0569904	11	TTTTTTTTTTT	TTTTTTGTCGTTTTCTT	-	AT5G66730	C2H2
↑ 24 hpi ↑ 2 wpi	blue-turquoise	11	14	4.4e-12	175	188	93.0851	MP00571	-2	9.08554e-07	0.000612365	0.00113847	9	GGCCACGTGGC	CCACGTGGCATTCAC	-	AT5G61270	bHLH
↑ 24 hpi ↑ 2 wpi	blue-turquoise	11	14	4.4e-12	175	188	93.0851	MP00081	0	2.51055e-06	0.00169211	0.00157294	10	GGCCACGTGGC	AGCCACGTGA	+	AT1G09530	bHLH
↑ 24 hpi ↑ 2 wpi	blue-turquoise	11	14	4.4e-12	175	188	93.0851	MP00291	3	7.09787e-06	0.00478397	0.00161945	11	GGCCACGTGGC	AATGGTCACGTGGCA	+	AT2G35530	bZIP
↑ 24 hpi ↑ 2 wpi	blue-turquoise	11	14	4.4e-12	175	188	93.0851	MP00606	-1	7.71351e-06	0.0051989	0.00161945	9	GGCCACGTGGC	GCCACGTGA	-	AT2G43010	bHLH
↑ 24 hpi ↑ 2 wpi	blue-turquoise	11	14	4.4e-12	175	188	93.0851	MP00087	0	9.04678e-06	0.00609753	0.00161945	11	GGCCACGTGGC	GGACACGTGGCACGACGGG	+	AT1G49720	bZIP
↑ 24 hpi ↑ 2 wpi	blue-turquoise	11	14	4.4e-12	175	188	93.0851	MP00207	5	1.7797e-05	0.0119951	0.00260751	11	GGCCACGTGGC	GTGAATGCCACGTGCCACCTC	-	AT1G59640	bHLH
↑ 24 hpi ↑ 2 wpi	blue-turquoise	11	14	4.4e-12	175	188	93.0851	MP00035	-2	1.87282e-05	0.0126228	0.00260751	9	GGCCACGTGGC	GCACGTGGG	-	AT4G36930	bHLH
↑ 24 hpi ↑ 2 wpi	blue-turquoise	11	14	4.4e-12	175	188	93.0851	MP00372	6	4.20185e-05	0.0283205	0.00363277	11	GGCCACGTGGC	ACGTGTTGACACGTGTCATCCAC	-	AT3G23210	bHLH
↑ 24 hpi ↑ 2 wpi	blue-turquoise	11	14	4.4e-12	175	188	93.0851	MP00085	-2	4.34868e-05	0.0293101	0.00363277	8	GGCCACGTGGC	GCACGTGC	+	AT5G46760	bHLH
↑ 24 hpi ↑ 2 wpi	blue-turquoise	11	14	4.4e-12	175	188	93.0851	MP00082	-2	4.34868e-05	0.0293101	0.00363277	8	GGCCACGTGGC	CCACGTGA	-	AT3G59060	bHLH
↑ 24 hpi ↑ 2 wpi	blue-turquoise	11	14	4.4e-12	175	188	93.0851	MP00173	3	5.19349e-05	0.0350041	0.00390838	11	GGCCACGTGGC	GATGCTGACGTGGCA	-	AT1G32150	bZIP
↑ 24 hpi ↑ 2 wpi	blue-turquoise	11	14	4.4e-12	175	188	93.0851	MP00659	-1	6.61431e-05	0.0445804	0.00436217	10	GGCCACGTGGC	CGCACGTGCG	+	AT2G24260	bHLH
↑ 24 hpi ↑ 2 wpi	blue-turquoise	11	14	4.4e-12	175	188	93.0851	MP00409	3	7.15826e-05	0.0482467	0.00448487	11	GGCCACGTGGC	AATGGACACGTGGCA	+	AT3G56850	bZIP
↑ 24 hpi ↑ 2 wpi	blue-turquoise	11	14	4.4e-12	175	188	93.0851	MP00039	0	8.1574e-05	0.0549809	0.00486749	10	GGCCACGTGGC	TGCCACGTCA	-	AT4G36730	bZIP
↑ 24 hpi ↑ 2 wpi	blue-turquoise	11	14	4.4e-12	175	188	93.0851	MP00074	4	9.29152e-05	0.0626248	0.0052922	10	GGCCACGTGGC	AGAAGGTCACGTGG	+	AT2G20180	bHLH
↑ 24 hpi ↑ 2 wpi	blue-turquoise	11	14	4.4e-12	175	188	93.0851	MP00186	1	0.000114131	0.076924	0.00595886	11	GGCCACGTGGC	TGGTCACGTGGCATTTTT	-	AT1G45249	bZIP
↑ 24 hpi ↑ 2 wpi	blue-turquoise	11	14	4.4e-12	175	188	93.0851	MP00273	6	0.000154302	0.104	0.00743654	11	GGCCACGTGGC	CACGTGTTTCACGTGGT	+	AT2G22750	bHLH
↑ 24 hpi ↑ 2 wpi	blue-turquoise	11	14	4.4e-12	175	188	93.0851	MP00073	-1	0.000174795	0.117812	0.00778117	10	GGCCACGTGGC	CGCACGTGTGA	+	AT1G19350	BES1
↑ 24 hpi ↑ 2 wpi	blue-turquoise	11	14	4.4e-12	175	188	93.0851	MP00135	6	0.000182338	0.122896	0.00778117	11	GGCCACGTGGC	CGTGAAAAGCACGTGACACCT	+	AT1G10120	bHLH
↑ 24 hpi ↑ 2 wpi	blue-turquoise	11	14	4.4e-12	175	188	93.0851	MP00106	1	0.000187337	0.126265	0.00778117	11	GGCCACGTGGC	CGGGCACGTGCT	+	AT2G18300	bHLH
↑ 24 hpi ↑ 2 wpi	blue-turquoise	11	14	4.4e-12	175	188	93.0851	MP00294	4	0.000189384	0.127645	0.00778117	11	GGCCACGTGGC	AAATGGTGACGTGGCAGT	+	AT2G36270	bZIP
↑ 24 hpi ↑ 2 wpi	blue-turquoise	11	14	4.4e-12	175	188	93.0851	MP00660	-2	0.000216866	0.146168	0.00849209	8	GGCCACGTGGC	GCACGTGG	-	GRMZM2G030762	bHLH
↑ 24 hpi ↑ 2 wpi	blue-turquoise	11	14	4.4e-12	175	188	93.0851	MP00376	4	0.000239294	0.161284	0.00908636	11	GGCCACGTGGC	GAGAGGTCACGTGCG	+	AT3G23690	bHLH
↑ 24 hpi ↑ 2 wpi	blue-turquoise	11	14	4.4e-12	175	188	93.0851	MP00318	3	0.000289431	0.195076	0.00987367	11	GGCCACGTGGC	AATGCTGACGTGGCA	-	AT2G46270	bZIP
↑ 24 hpi ↑ 2 wpi	blue-turquoise	11	14	4.4e-12	175	188	93.0851	MP00034	-2	0.000291547	0.196502	0.00987367	8	GGCCACGTGGC	GCACGTGG	-	AT4G00050	bHLH
↑ 24 hpi ↑ 2 wpi	blue-turquoise	11	14	4.4e-12	175	188	93.0851	MP00648	-2	0.000427655	0.288239	0.0124623	8	GGCCACGTGGC	ACACGTGT	+	GRMZM2G132868	bZIP
↑ 24 hpi ↑ 2 wpi	blue-turquoise	11	14	4.4e-12	175	188	93.0851	MP00646	-2	0.000524175	0.353294	0.0141704	9	GGCCACGTGGC	GCAAGTGGC	-	GRMZM2G153454	bHLH
↑ 24 hpi ↑ 2 wpi	blue-turquoise	11	14	4.4e-12	175	188	93.0851	MP00345	3	0.000550938	0.371332	0.0141704	11	GGCCACGTGGC	AATGATGACGTGGCA	+	AT3G10800	bZIP
↑ 24 hpi ↑ 2 wpi	blue-turquoise	11	14	4.4e-12	175	188	93.0851	MP00084	-2	0.000565432	0.381101	0.0141704	8	GGCCACGTGGC	GCACGTGC	+	AT1G32640	bHLH
↑ 24 hpi ↑ 2 wpi	blue-turquoise	11	14	4.4e-12	175	188	93.0851	MP00665	-2	0.000565432	0.381101	0.0141704	8	GGCCACGTGGC	ACACGTGG	+	MLOC_79342.2	bZIP
↑ 24 hpi ↑ 2 wpi	blue-turquoise	11	14	4.4e-12	175	188	93.0851	MP00534	7	0.000706447	0.476146	0.0173573	11	GGCCACGTGGC	ACGTGAATGTCACGTGAC	+	AT5G38860	bHLH
↑ 24 hpi ↑ 2 wpi	blue-turquoise	11	16	2.8e-09	112	188	59.5745	MP00240	3	0.000101806	0.0686173	0.072655	11	TGGTGGATGAG	TGGCGGTGGAGGTGG	-	AT1G75490	ERF
↑ 24 hpi ↑ 2 wpi	blue-turquoise	11	16	2.8e-09	112	188	59.5745	MP00427	2	0.000111559	0.0751909	0.072655	11	TGGTGGATGAG	GGTGGTGGTTGAGG	-	AT4G01680	MYB
↑ 24 hpi ↑ 2 wpi	blue-turquoise	11	16	2.8e-09	112	188	59.5745	MP00185	3	0.00017222	0.116076	0.0747742	11	TGGTGGATGAG	TGGCGGTGGAGGTGG	-	AT1G44830	ERF
↑ 24 hpi ↑ 2 wpi	blue-turquoise	11	16	2.8e-09	112	188	59.5745	MP00249	7	0.000308454	0.207898	0.0899808	11	TGGTGGATGAG	TGGGGGTTGGTGGAGTAGTTG	-	AT1G79180	MYB
↑ 24 hpi ↑ 2 wpi	blue-turquoise	11	16	2.8e-09	112	188	59.5745	MP00375	4	0.000431706	0.29097	0.0899808	11	TGGTGGATGAG	TGGTTGGTGGAGATTTTGGAG	-	AT3G23250	MYB
↑ 24 hpi ↑ 2 wpi	blue-turquoise	11	16	2.8e-09	112	188	59.5745	MP00401	3	0.000504359	0.339938	0.0899808	11	TGGTGGATGAG	TGTCGGTGGAGGTGG	-	AT3G50260	ERF
↑ 24 hpi ↑ 2 wpi	blue-turquoise	11	16	2.8e-09	112	188	59.5745	MP00585	3	0.000545991	0.367998	0.0899808	11	TGGTGGATGAG	TGGCGGCGGCGGTGG	-	AT5G65130	ERF
↑ 24 hpi ↑ 2 wpi	blue-turquoise	11	16	2.8e-09	112	188	59.5745	MP00411	2	0.00061318	0.413283	0.0899808	9	TGGTGGATGAG	GGCGGTGGCGG	-	AT3G57600	ERF
↑ 24 hpi ↑ 2 wpi	blue-turquoise	11	16	2.8e-09	112	188	59.5745	MP00311	4	0.000638989	0.430678	0.0899808	11	TGGTGGATGAG	GAAATGGCGGCGGAG	-	AT2G44840	ERF
↑ 24 hpi ↑ 2 wpi	blue-turquoise	11	16	2.8e-09	112	188	59.5745	MP00595	3	0.000690811	0.465607	0.0899808	11	TGGTGGATGAG	TGTCGGTGGCGGTGG	-	AT5G67190	ERF
↑ 24 hpi ↑ 2 wpi	blue-turquoise	11	17	4.6e-15	186	188	98.9362	MP00610	0	8.47192e-05	0.0571008	0.095591	11	TTCCTCTTCTC	TTTCTCTTTTTTTTTTTTTT	-	AT5G17430	AP2
↑ 24 hpi ↑ 2 wpi	blue-turquoise	11	17	4.6e-15	186	188	98.9362	MP00076	10	0.000142066	0.0957523	0.095591	11	TTCCTCTTCTC	TTTTTTTTTTTTTTTTTTTTT	+	AT2G45660	MIKC_MADS
↑ 24 hpi ↑ 2 wpi	blue-turquoise	11	17	4.6e-15	186	188	98.9362	MP00234	7	0.000589564	0.397366	0.264464	11	TTCCTCTTCTC	GTGACGTTTCATCTTCCTC	+	AT1G74480	Nin-like
↑ 24 hpi ↑ 2 wpi	blue-turquoise	11	18	2.2e-08	165	188	87.766	MP00192	2	1.04126e-05	0.00701812	0.0137109	11	TTTTATTTTTA	TTTTTTTTTTTTTTT	-	AT1G49480	B3
↑ 24 hpi ↑ 2 wpi	blue-turquoise	11	18	2.2e-08	165	188	87.766	MP00552	0	0.000460301	0.310243	0.191575	11	TTTTATTTTTA	TTTTTTTTTTACCGT	+	AT5G47660	Trihelix
↑ 24 hpi ↑ 2 wpi	blue-turquoise	11	18	2.2e-08	165	188	87.766	MP00223	7	0.00049417	0.333071	0.191575	11	TTTTATTTTTA	TTTTCACTTTTTCTTTTTTTTTTTTTT	+	AT1G69570	Dof
↑ 24 hpi ↑ 2 wpi	blue-turquoise	11	18	2.2e-08	165	188	87.766	MP00593	11	0.000585449	0.394593	0.191575	11	TTTTATTTTTA	TTTTTTTTTTTTTTTACTTTTTTTTTTTT	+	AT5G66940	Dof
↑ 24 hpi ↑ 2 wpi	blue-turquoise	11	19	1.7e-08	188	188	100	MP00306	-2	0.000106813	0.0719918	0.0851743	7	TTTTAAAAAAA	TTGAAAA	+	AT2G41835	C2H2
↑ 24 hpi ↑ 2 wpi	blue-turquoise	11	20	2.1e-07	74	188	39.3617	MP00641	-1	5.09459e-09	3.43376e-06	6.59481e-06	10	TGGGGCCCACC	GGGGCCCACC	+	POPTR_0003s16630.1	TCP
↑ 24 hpi ↑ 2 wpi	blue-turquoise	11	20	2.1e-07	74	188	39.3617	MP00636	-1	1.14992e-08	7.75045e-06	7.44269e-06	9	TGGGGCCCACC	GGGGCCCAC	+	GRMZM2G034638	TCP
↑ 24 hpi ↑ 2 wpi	blue-turquoise	11	20	2.1e-07	74	188	39.3617	MP00667	0	5.85879e-08	3.94883e-05	2.24536e-05	10	TGGGGCCCACC	TGGGGCCCAC	+	VIT_15s0048g01150	TCP
↑ 24 hpi ↑ 2 wpi	blue-turquoise	11	20	2.1e-07	74	188	39.3617	MP00064	0	6.9383e-08	4.67641e-05	2.24536e-05	10	TGGGGCCCACC	TGGGGCCCAC	+	AT5G51910	TCP
↑ 24 hpi ↑ 2 wpi	blue-turquoise	11	20	2.1e-07	74	188	39.3617	MP00005	-2	1.0976e-07	7.39783e-05	2.36802e-05	8	TGGGGCCCACC	GGGCCCAC	+	fgenesh2_kg.5__478__AT3G27010.1	TCP
↑ 24 hpi ↑ 2 wpi	blue-turquoise	11	20	2.1e-07	74	188	39.3617	MP00007	-2	1.0976e-07	7.39783e-05	2.36802e-05	8	TGGGGCCCACC	GGGCCCAC	+	fgenesh2_kg.8__1074__AT5G51910.2	TCP
↑ 24 hpi ↑ 2 wpi	blue-turquoise	11	20	2.1e-07	74	188	39.3617	MP00224	1	2.01155e-07	0.000135578	3.71985e-05	11	TGGGGCCCACC	GTGGGGCCCACCA	-	AT1G69690	TCP
↑ 24 hpi ↑ 2 wpi	blue-turquoise	11	20	2.1e-07	74	188	39.3617	MP00643	-2	3.04405e-07	0.000205169	4.92554e-05	8	TGGGGCCCACC	GGGCCCAC	+	BGIOSGA008683-PA	TCP
↑ 24 hpi ↑ 2 wpi	blue-turquoise	11	20	2.1e-07	74	188	39.3617	MP00638	-2	6.34287e-07	0.000427509	9.12296e-05	8	TGGGGCCCACC	GGGCCCAC	+	GLYMA03G02090.1	TCP
↑ 24 hpi ↑ 2 wpi	blue-turquoise	11	20	2.1e-07	74	188	39.3617	MP00499	3	1.5216e-06	0.00102556	0.000196967	11	TGGGGCCCACC	AAGTGGGGCCCACA	-	AT5G08330	TCP
↑ 24 hpi ↑ 2 wpi	blue-turquoise	11	20	2.1e-07	74	188	39.3617	MP00228	1	1.77292e-06	0.00119495	0.000208636	11	TGGGGCCCACC	GTGGGGCCCACAT	-	AT1G72010	TCP
↑ 24 hpi ↑ 2 wpi	blue-turquoise	11	20	2.1e-07	74	188	39.3617	MP00215	19	3.00036e-06	0.00202224	0.000270565	11	TGGGGCCCACC	ATAGGCCCAAGAGAGGAGGTGGGGCCCACA	-	AT1G67260	TCP
↑ 24 hpi ↑ 2 wpi	blue-turquoise	11	20	2.1e-07	74	188	39.3617	MP00635	0	3.06413e-06	0.00206522	0.000270565	10	TGGGGCCCACC	GTGGGCCCAC	+	POPTR_0014s07450.1	TCP
↑ 24 hpi ↑ 2 wpi	blue-turquoise	11	20	2.1e-07	74	188	39.3617	MP00006	-2	3.13523e-06	0.00211315	0.000270565	8	TGGGGCCCACC	GGGCCCAC	+	GRMZM2G020805	TCP
↑ 24 hpi ↑ 2 wpi	blue-turquoise	11	20	2.1e-07	74	188	39.3617	MP00524	1	3.84903e-06	0.00259425	0.000311404	10	TGGGGCCCACC	GTGGGTCCCAC	-	AT5G23280	TCP
↑ 24 hpi ↑ 2 wpi	blue-turquoise	11	20	2.1e-07	74	188	39.3617	MP00384	1	4.71599e-06	0.00317857	0.000354622	11	TGGGGCCCACC	GTGGGTCCCACATGCTTTTTT	-	AT3G27010	TCP
↑ 24 hpi ↑ 2 wpi	blue-turquoise	11	20	2.1e-07	74	188	39.3617	MP00655	0	5.47902e-06	0.00369286	0.000354622	10	TGGGGCCCACC	GTGGGCCCAC	+	LOC_Os02g42380.1	TCP
↑ 24 hpi ↑ 2 wpi	blue-turquoise	11	20	2.1e-07	74	188	39.3617	MP00614	-1	8.56017e-06	0.00576955	0.000481795	10	TGGGGCCCACC	GGGGCCCACA	+	AT1G35560	TCP
↑ 24 hpi ↑ 2 wpi	blue-turquoise	11	20	2.1e-07	74	188	39.3617	MP00316	10	8.56047e-06	0.00576976	0.000481795	11	TGGGGCCCACC	CCATTTGCCGTGGGTCCCACC	+	AT2G45680	TCP
↑ 24 hpi ↑ 2 wpi	blue-turquoise	11	20	2.1e-07	74	188	39.3617	MP00063	0	2.71327e-05	0.0182874	0.00121112	10	TGGGGCCCACC	GTGGGCCCAC	+	AT4G18390	TCP
↑ 24 hpi ↑ 2 wpi	blue-turquoise	11	20	2.1e-07	74	188	39.3617	MP00396	1	6.6696e-05	0.0449531	0.00287787	11	TGGGGCCCACC	GTGGGTCCCACATCCTCTGT	-	AT3G47620	TCP
↑ 24 hpi ↑ 2 wpi	blue-turquoise	11	20	2.1e-07	74	188	39.3617	MP00009	0	9.454e-05	0.0637199	0.00382435	10	TGGGGCCCACC	TGGGGACCAC	+	scaffold_301743.1	TCP
↑ 24 hpi ↑ 2 wpi	blue-turquoise	11	20	2.1e-07	74	188	39.3617	MP00390	1	0.00022214	0.149723	0.00777175	10	TGGGGCCCACC	GTGGGGTCCAC	+	AT3G45150	TCP
↑ 24 hpi ↑ 2 wpi	blue-turquoise	11	20	2.1e-07	74	188	39.3617	MP00497	1	0.000311678	0.210071	0.0103451	10	TGGGGCCCACC	GTGGGGACCAC	-	AT5G08070	TCP
↑ 24 hpi ↑ 2 wpi	blue-turquoise	11	20	2.1e-07	74	188	39.3617	MP00169	1	0.00034958	0.235617	0.011313	11	TGGGGCCCACC	GTTGGGACCACA	+	AT1G30210	TCP
↑ 24 hpi ↑ 2 wpi	blue-turquoise	11	20	2.1e-07	74	188	39.3617	MP00203	1	0.000513045	0.345792	0.0150937	11	TGGGGCCCACC	GTTGGGACCACAT	+	AT1G53230	TCP
↑ 24 hpi ↑ 2 wpi	blue-turquoise	11	20	2.1e-07	74	188	39.3617	MP00326	1	0.000513045	0.345792	0.0150937	11	TGGGGCCCACC	GTGGGGACCACAA	+	AT3G02150	TCP
↑ 24 hpi ↑ 2 wpi	blue-turquoise	12	1	4.8e-154	188	188	100	MP00192	3	8.36585e-08	5.63858e-05	0.000109939	12	AAAAAAAAAAAA	AAAAAAAAAAAAAAA	+	AT1G49480	B3
↑ 24 hpi ↑ 2 wpi	blue-turquoise	12	1	4.8e-154	188	188	100	MP00407	4	1.09668e-05	0.00739162	0.00720596	12	AAAAAAAAAAAA	AAAAAAAAAAAAAAAAGTAAA	-	AT3G55370	Dof
↑ 24 hpi ↑ 2 wpi	blue-turquoise	12	1	4.8e-154	188	188	100	MP00223	8	2.46041e-05	0.0165831	0.0107777	12	AAAAAAAAAAAA	AAAAAAAAAAAAAAGAAAAAGTGAAAA	-	AT1G69570	Dof
↑ 24 hpi ↑ 2 wpi	blue-turquoise	12	1	4.8e-154	188	188	100	MP00166	2	0.000131668	0.0887444	0.0337486	12	AAAAAAAAAAAA	AAAAAAAAGAAAAAGTGAAAA	+	AT1G29160	Dof
↑ 24 hpi ↑ 2 wpi	blue-turquoise	12	1	4.8e-154	188	188	100	MP00392	2	0.000155835	0.105033	0.0337486	12	AAAAAAAAAAAA	AAAAAAAGCAAAAAGTAAA	-	AT3G45610	Dof
↑ 24 hpi ↑ 2 wpi	blue-turquoise	12	1	4.8e-154	188	188	100	MP00394	0	0.000176235	0.118782	0.0337486	12	AAAAAAAAAAAA	AAAAAAGAAAAAGTGAAAA	+	AT3G47500	Dof
↑ 24 hpi ↑ 2 wpi	blue-turquoise	12	1	4.8e-154	188	188	100	MP00580	2	0.000179767	0.121163	0.0337486	12	AAAAAAAAAAAA	AAAAAAAAGAAAAAGTAAAAA	+	AT5G62940	Dof
↑ 24 hpi ↑ 2 wpi	blue-turquoise	12	1	4.8e-154	188	188	100	MP00210	0	0.000211615	0.142628	0.0347615	12	AAAAAAAAAAAA	AAAAAAAAAAAAGTTAAAA	+	AT1G64620	Dof
↑ 24 hpi ↑ 2 wpi	blue-turquoise	12	1	4.8e-154	188	188	100	MP00610	4	0.000265702	0.179083	0.0362055	12	AAAAAAAAAAAA	AAAAAAAAAAAAAAGAGAAA	+	AT5G17430	AP2
↑ 24 hpi ↑ 2 wpi	blue-turquoise	12	1	4.8e-154	188	188	100	MP00076	3	0.000275507	0.185691	0.0362055	12	AAAAAAAAAAAA	AAAAAAAAAAAAAAAAAAAAA	-	AT2G45660	MIKC_MADS
↑ 24 hpi ↑ 2 wpi	blue-turquoise	12	1	4.8e-154	188	188	100	MP00254	1	0.000321334	0.216579	0.0383889	12	AAAAAAAAAAAA	AAAAAAAGACAAAAA	+	AT2G01940	C2H2
↑ 24 hpi ↑ 2 wpi	blue-turquoise	12	1	4.8e-154	188	188	100	MP00483	1	0.00044323	0.298737	0.046418	12	AAAAAAAAAAAA	AAAAAAGTAAAAAAAAAAAAA	+	AT5G02460	Dof
↑ 24 hpi ↑ 2 wpi	blue-turquoise	12	1	4.8e-154	188	188	100	MP00080	2	0.000459185	0.309491	0.046418	12	AAAAAAAAAAAA	CCAAAAAAGGAAAA	+	AT5G20240	MIKC_MADS
↑ 24 hpi ↑ 2 wpi	blue-turquoise	12	1	4.8e-154	188	188	100	MP00593	7	0.000507646	0.342154	0.0476514	12	AAAAAAAAAAAA	AAAAAAAAAAAAGTAAAAAAAAAAAAAAA	-	AT5G66940	Dof
↑ 24 hpi ↑ 2 wpi	blue-turquoise	12	1	4.8e-154	188	188	100	MP00256	4	0.000632046	0.425999	0.0553732	12	AAAAAAAAAAAA	CACAAAACGACAAAAAA	+	AT2G02080	C2H2
↑ 24 hpi ↑ 2 wpi	blue-turquoise	12	1	4.8e-154	188	188	100	MP00295	1	0.000674203	0.454413	0.0553749	12	AAAAAAAAAAAA	CAAAAAGTAAAAAAA	-	AT2G37590	Dof
↑ 24 hpi ↑ 2 wpi	blue-turquoise	12	2	3.7e-141	178	188	94.6809	MP00253	2	4.99991e-06	0.00336994	0.00673988	12	CCTCTCTCTCTC	TCTCTCTCTCTCTCTCTCTCTCTC	-	AT2G01930	BBR-BPC
↑ 24 hpi ↑ 2 wpi	blue-turquoise	12	2	3.7e-141	178	188	94.6809	MP00540	-1	1.44806e-05	0.0097599	0.0097599	11	CCTCTCTCTCTC	CTCTCTCTCTCTCTCTCTCTC	+	AT5G42520	BBR-BPC
↑ 24 hpi ↑ 2 wpi	blue-turquoise	12	2	3.7e-141	178	188	94.6809	MP00675	3	0.000143737	0.0968787	0.0645858	12	CCTCTCTCTCTC	CTCTCTCTCCCTGCCCCTGC	+	GRMZM2G017087	TALE
↑ 24 hpi ↑ 2 wpi	blue-turquoise	12	2	3.7e-141	178	188	94.6809	MP00480	-1	0.000205103	0.138239	0.0691196	11	CCTCTCTCTCTC	CTCTCTCTCTCTCTCTCTCTCTCTCTCTCT	-	AT4G38910	BBR-BPC
↑ 24 hpi ↑ 2 wpi	blue-turquoise	12	3	9.4e-126	188	188	100	MP00192	2	3.75046e-08	2.52781e-05	4.95286e-05	12	TTTTTTTTTTTT	TTTTTTTTTTTTTTT	-	AT1G49480	B3
↑ 24 hpi ↑ 2 wpi	blue-turquoise	12	3	9.4e-126	188	188	100	MP00407	5	6.63199e-06	0.00446996	0.00437911	12	TTTTTTTTTTTT	TTTACTTTTTTTTTTTTTTTT	+	AT3G55370	Dof
↑ 24 hpi ↑ 2 wpi	blue-turquoise	12	3	9.4e-126	188	188	100	MP00223	7	1.31236e-05	0.00884528	0.005777	12	TTTTTTTTTTTT	TTTTCACTTTTTCTTTTTTTTTTTTTT	+	AT1G69570	Dof
↑ 24 hpi ↑ 2 wpi	blue-turquoise	12	3	9.4e-126	188	188	100	MP00166	7	6.1301e-05	0.0413169	0.0170452	12	TTTTTTTTTTTT	TTTTCACTTTTTCTTTTTTTT	-	AT1G29160	Dof
↑ 24 hpi ↑ 2 wpi	blue-turquoise	12	3	9.4e-126	188	188	100	MP00394	7	7.94562e-05	0.0535535	0.0170452	12	TTTTTTTTTTTT	TTTTCACTTTTTCTTTTTT	-	AT3G47500	Dof
↑ 24 hpi ↑ 2 wpi	blue-turquoise	12	3	9.4e-126	188	188	100	MP00610	4	9.4622e-05	0.0637752	0.0170452	12	TTTTTTTTTTTT	TTTCTCTTTTTTTTTTTTTT	-	AT5G17430	AP2
↑ 24 hpi ↑ 2 wpi	blue-turquoise	12	3	9.4e-126	188	188	100	MP00580	7	9.77442e-05	0.0658796	0.0170452	12	TTTTTTTTTTTT	TTTTTACTTTTTCTTTTTTTT	-	AT5G62940	Dof
↑ 24 hpi ↑ 2 wpi	blue-turquoise	12	3	9.4e-126	188	188	100	MP00392	5	0.000103257	0.0695951	0.0170452	12	TTTTTTTTTTTT	TTTACTTTTTGCTTTTTTT	+	AT3G45610	Dof
[truncated: 16,021 more rows]

## Sheet: D
(D) Transcription factor-binding motif families of the motifs shared by all the promoter regions of the genes belonging to each of the five largest module overlaps.
[truncated: 90 more rows]
